# Supplementary material for: Secular trends in heat related illness and excess sun exposure rates across climatic zones in the United States from 2017 to 2022
Source: Sci Rep. 2025 Apr 4;15:11629. doi: 10.1038/s41598-025-93441-3 (PMC11971287; doi:10.1038/s41598-025-93441-3)
Supplement: Supplementary file 1 — Supplementary Information 1. [file 41598_2025_93441_MOESM1_ESM.xlsx]

## Sheet: codes for Heat Related Illness
Name	Concept ID	Concept Code	Concept Name	Concept Class ID	Domain	Vocabulary
heat_effects_MPM	40408850	212938002	(Siriasis) or (thermoplegia) or (heat stroke, unspecified)	Clinical Finding	Condition	SNOMED
heat_effects_MPM	433664	217593006	Accident due to hot weather	Event	Observation	SNOMED
heat_effects_MPM	40317740	157913004	Accident due to hot weather	Event	Observation	SNOMED
heat_effects_MPM	45454261	TE00.00	Accidents due to hot weather	Read	Observation	Read
heat_effects_MPM	441180	16209006	Anhidrotic heat exhaustion	Clinical Finding	Condition	SNOMED
heat_effects_MPM	45427542	SN21.11	Collapse - heat	Read	Condition	Read
heat_effects_MPM	45480539	M12y400	Contact dermatitis due to hot weather	Read	Condition	Read
heat_effects_MPM	40396255	200872009	Contact dermatitis due to hot weather	Clinical Finding	Condition	SNOMED
heat_effects_MPM	4175119	48681004	Contact dermatitis due to hot weather	Clinical Finding	Condition	SNOMED
heat related illness	19152	T67.9	Effect of heat and light, unspecified	4-char nonbill code	Condition	ICD10CM
heat related illness	45575497	T67.9XXA	Effect of heat and light, unspecified, initial encounter	7-char billing code	Condition	ICD10CM
heat_effects_MPM	45427541	SN2..00	Effects of heat and light	Read	Condition	Read
heat related illness	1575134	T67	Effects of heat and light	3-char nonbill code	Observation	ICD10CM
heat_effects_MPM	42536884	735907005	Exertional heat stroke	Clinical Finding	Condition	SNOMED
heat related illness	1553949	T67.02	Exertional heatstroke	5-char nonbill code	Condition	ICD10CM
heat related illness	1553950	T67.02XA	Exertional heatstroke, initial encounter	7-char billing code	Condition	ICD10CM
heat related illness	1553951	T67.02XD	Exertional heatstroke, subsequent encounter	7-char billing code	Condition	ICD10CM
heat related illness	19145	T67.2	Heat cramp	4-char nonbill code	Condition	ICD10CM
heat_effects_MPM	78633	87108006	Heat cramp	Clinical Finding	Condition	SNOMED
heat_effects_MPM	40316724	157725005	Heat cramp	Clinical Finding	Condition	SNOMED
heat related illness	45546638	T67.2XXA	Heat cramp, initial encounter	7-char billing code	Condition	ICD10CM
heat_effects_MPM	45484315	SN22.00	Heat cramps	Read	Condition	Read
heat_effects_MPM	40351389	269277006	Heat exhaustion	Clinical Finding	Condition	SNOMED
heat_effects_MPM	40316725	157726006	Heat exhaustion	Clinical Finding	Condition	SNOMED
heat_effects_MPM	437744	95868006	Heat exhaustion	Clinical Finding	Condition	SNOMED
heat_effects_MPM	435702	76149006	Heat exhaustion due to salt depletion	Clinical Finding	Condition	SNOMED
heat related illness	19147	T67.4	Heat exhaustion due to salt depletion	4-char nonbill code	Condition	ICD10CM
heat_effects_MPM	45517567	SN24.00	Heat exhaustion due to salt depletion	Read	Condition	Read
heat related illness	45585174	T67.4XXA	Heat exhaustion due to salt depletion, initial encounter	7-char billing code	Condition	ICD10CM
heat_effects_MPM	45520801	SN23.00	Heat exhaustion due to water depletion - anhydrotic	Read	Condition	Read
heat related illness	19146	T67.3	Heat exhaustion, anhydrotic	4-char nonbill code	Condition	ICD10CM
heat related illness	45580354	T67.3XXA	Heat exhaustion, anhydrotic, initial encounter	7-char billing code	Condition	ICD10CM
heat_effects_MPM	45524093	SN25.00	Heat exhaustion, unspecified	Read	Condition	Read
heat related illness	19148	T67.5	Heat exhaustion, unspecified	4-char nonbill code	Condition	ICD10CM
heat related illness	45556202	T67.5XXA	Heat exhaustion, unspecified, initial encounter	7-char billing code	Condition	ICD10CM
heat_effects_MPM	4320028	95867001	Heat exposure	Clinical Finding	Condition	SNOMED
heat_effects_MPM	44836480	992.6	Heat fatigue, transient	4-dig billing code	Condition	ICD9CM
heat_effects_MPM	45524094	SN26.00	Heat fatigue, transient	Read	Condition	Read
heat related illness	19149	T67.6	Heat fatigue, transient	4-char nonbill code	Condition	ICD10CM
heat_effects_MPM	40316726	157727002	Heat fatigue, transient	Clinical Finding	Condition	SNOMED
heat related illness	45609265	T67.6XXA	Heat fatigue, transient, initial encounter	7-char billing code	Condition	ICD10CM
heat related illness	45541774	T67.6XXD	Heat fatigue, transient, subsequent encounter	7-char billing code	Condition	ICD10CM
heat_effects_MPM	45457480	SN27.00	Heat oedema	Read	Condition	Read
heat_effects_MPM	4181404	52072009	Heat stroke	Clinical Finding	Condition	SNOMED
heat_effects_MPM	45530406	9920	HEAT STROKE	OXMIS	Condition	OXMIS
heat_effects_MPM	40316722	157723003	Heat stroke &/or sunstroke	Clinical Finding	Condition	SNOMED
heat_effects_MPM	40351978	269423005	Heat stroke &/or sunstroke	Clinical Finding	Condition	SNOMED
heat_effects_MPM	434254	212937007	Heat stroke and sunstroke	Clinical Finding	Condition	SNOMED
heat_effects_MPM	45440808	SN20.00	Heat stroke and sunstroke	Read	Condition	Read
heat_effects_MPM	4020864	212939005	Heat stroke or sunstroke NOS	Clinical Finding	Condition	SNOMED
heat_effects_MPM	3539910	671891000000000	Heat stroke or sunstroke NOS	Clinical Finding	Condition	SNOMED
heat_effects_MPM	45524092	SN20z00	Heat stroke or sunstroke NOS	Read	Condition	Read
heat_effects_MPM	3531703	544761000000000	Heat stroke, unspecified	Clinical Finding	Condition	SNOMED
heat_effects_MPM	45517566	SN20000	Heat stroke, unspecified	Read	Condition	Read
heat_effects_MPM	4147031	269276002	Heat stroke, unspecified	Clinical Finding	Condition	SNOMED
heat_effects_MPM	140586	89797005	Heat syncope	Clinical Finding	Condition	SNOMED
heat_effects_MPM	44820249	992.1	Heat syncope	4-dig billing code	Condition	ICD9CM
heat related illness	19144	T67.1	Heat syncope	4-char nonbill code	Condition	ICD10CM
heat_effects_MPM	40316723	157724009	Heat syncope &/or collapse	Clinical Finding	Condition	SNOMED
heat_effects_MPM	40351979	269424004	Heat syncope &/or collapse	Clinical Finding	Condition	SNOMED
heat_effects_MPM	45520800	SN21.12	Heat syncope or collapse	Read	Condition	Read
heat_effects_MPM	45507442	SN21.00	Heat syncope or collapse	Read	Condition	Read
heat related illness	45551426	T67.1XXA	Heat syncope, initial encounter	7-char billing code	Condition	ICD10CM
heat related illness	45590009	T67.1XXD	Heat syncope, subsequent encounter	7-char billing code	Condition	ICD10CM
heat_effects_MPM	40408854	212941006	Heat: [exhaustion, unspecified] or [prostration NOS]	Clinical Finding	Condition	SNOMED
heat related illness	1553945	T67.01	Heatstroke and sunstroke	5-char nonbill code	Condition	ICD10CM
heat related illness	19143	T67.0	Heatstroke and sunstroke	4-char nonbill code	Condition	ICD10CM
heat related illness	45590008	T67.0XXA	Heatstroke and sunstroke, initial encounter	7-char billing code	Condition	ICD10CM
heat related illness	1553946	T67.01XA	Heatstroke and sunstroke, initial encounter	7-char billing code	Condition	ICD10CM
heat related illness	45556199	T67.0XXS	Heatstroke and sunstroke, sequela	7-char billing code	Condition	ICD10CM
heat related illness	1553948	T67.01XS	Heatstroke and sunstroke, sequela	7-char billing code	Condition	ICD10CM
heat related illness	45594853	T67.0XXD	Heatstroke and sunstroke, subsequent encounter	7-char billing code	Condition	ICD10CM
heat related illness	1553947	T67.01XD	Heatstroke and sunstroke, subsequent encounter	7-char billing code	Condition	ICD10CM
heat_effects_MPM	4237311	57955009	Hot weather	Physical Force	Observation	SNOMED
heat_effects_MPM	45490919	SN20111	Ictus solaris	Read	Condition	Read
heat related illness	19151	T67.8	Other effects of heat and light	4-char nonbill code	Observation	ICD10CM
heat related illness	45604490	T67.8XXA	Other effects of heat and light, initial encounter	7-char billing code	Observation	ICD10CM
heat related illness	1553953	T67.09	Other heatstroke and sunstroke	5-char nonbill code	Condition	ICD10CM
heat related illness	1553954	T67.09XA	Other heatstroke and sunstroke, initial encounter	7-char billing code	Condition	ICD10CM
heat related illness	1553955	T67.09XD	Other heatstroke and sunstroke, subsequent encounter	7-char billing code	Condition	ICD10CM
heat_effects_MPM	45467648	SN20011	Siriasis	Read	Condition	Read
heat_effects_MPM	4090535	18615009	Sunstroke	Clinical Finding	Condition	SNOMED
heat_effects_MPM	45487639	SN20100	Sunstroke	Read	Condition	Read
heat_effects_MPM	45525404	9920N	SUNSTROKE	OXMIS	Condition	OXMIS
heat_effects_MPM	45510803	SN20012	Thermoplegia	Read	Condition	Read
heat_effects_MPM	442024	12979003	Transient heat fatigue	Clinical Finding	Condition	SNOMED

## Sheet: code for Sun exposure
Name	Concept ID	Concept Code	Concept Name	Concept Class ID	Domain	Vocabulary
Exposure to excess sunlight	4053945	242535001	Exposure to excess sunlight	Event	Observation	SNOMED
