# Supplementary material for: Secular trends in heat related illness and excess sun exposure rates across climatic zones in the United States from 2017 to 2022
Source: Sci Rep. 2025 Apr 4;15:11629. doi: 10.1038/s41598-025-93441-3 (PMC11971287; doi:10.1038/s41598-025-93441-3)
Supplement: Supplementary file 2 — Supplementary Information 2. [file 41598_2025_93441_MOESM2_ESM.xlsx]

## Sheet: 41598_2025_93441_MOESM2_ESM_Upd
analysis_id	n_persons	person_days	n_events	incidence_start_date	incidence_end_date	strata_name	strata_level	person_years	incidence_100000_pys	incidence_100000_pys_95CI_lower	incidence_100000_pys_95CI_upper	cohort_obscured	result_obscured	outcome_cohort_id	outcome_cohort_name	analysis_outcome_washout	analysis_repeated_events	analysis_interval	analysis_complete_database_intervals	denominator_cohort_id	analysis_min_cell_count	denominator_cohort_name	denominator_age_group	denominator_sex	denominator_days_prior_observation	denominator_start_date	denominator_end_date	denominator_target_cohort_definition_id	denominator_target_cohort_name	cdm_name	analysis_name
1	2363479	73267830	NA	2017-01-01	2017-01-31	Overall	Overall	200596	NA	NA	NA	FALSE	TRUE	1	heat_effects_no_sun_exposure_mapedfalse	7	TRUE	months	FALSE	1	5	denominator_cohort_1	0 to 17	Male	0	2017-01-01	2022-06-30	NA	NA	Pharmetrics	Male - 0 to 17
1	336545	10432884	NA	2017-01-01	2017-01-31	climate	Northeast	28563.7	NA	NA	NA	FALSE	TRUE	1	heat_effects_no_sun_exposure_mapedfalse	7	TRUE	months	FALSE	1	5	denominator_cohort_1	0 to 17	Male	0	2017-01-01	2022-06-30	NA	NA	Pharmetrics	Male - 0 to 17
1	10779	334149	0	2017-01-01	2017-01-31	climate	Northern Rockies and Plains	914.85	0	0	403.222	FALSE	FALSE	1	heat_effects_no_sun_exposure_mapedfalse	7	TRUE	months	FALSE	1	5	denominator_cohort_1	0 to 17	Male	0	2017-01-01	2022-06-30	NA	NA	Pharmetrics	Male - 0 to 17
1	257719	7989281	NA	2017-01-01	2017-01-31	climate	NorthwestÂ	21873.5	NA	NA	NA	FALSE	TRUE	1	heat_effects_no_sun_exposure_mapedfalse	7	TRUE	months	FALSE	1	5	denominator_cohort_1	0 to 17	Male	0	2017-01-01	2022-06-30	NA	NA	Pharmetrics	Male - 0 to 17
1	383719	11895289	0	2017-01-01	2017-01-31	climate	Ohio Valley	32567.5	0	0	11.3269	FALSE	FALSE	1	heat_effects_no_sun_exposure_mapedfalse	7	TRUE	months	FALSE	1	5	denominator_cohort_1	0 to 17	Male	0	2017-01-01	2022-06-30	NA	NA	Pharmetrics	Male - 0 to 17
1	6785	210335	0	2017-01-01	2017-01-31	climate	Other	575.866	0	0	640.58	FALSE	FALSE	1	heat_effects_no_sun_exposure_mapedfalse	7	TRUE	months	FALSE	1	5	denominator_cohort_1	0 to 17	Male	0	2017-01-01	2022-06-30	NA	NA	Pharmetrics	Male - 0 to 17
1	361019	11191589	0	2017-01-01	2017-01-31	climate	SoutheastÂ	30640.9	0	0	12.0391	FALSE	FALSE	1	heat_effects_no_sun_exposure_mapedfalse	7	TRUE	months	FALSE	1	5	denominator_cohort_1	0 to 17	Male	0	2017-01-01	2022-06-30	NA	NA	Pharmetrics	Male - 0 to 17
1	176120	5459720	0	2017-01-01	2017-01-31	climate	SouthwestÂ	14947.9	0	0	24.6782	FALSE	FALSE	1	heat_effects_no_sun_exposure_mapedfalse	7	TRUE	months	FALSE	1	5	denominator_cohort_1	0 to 17	Male	0	2017-01-01	2022-06-30	NA	NA	Pharmetrics	Male - 0 to 17
1	183861	5699691	0	2017-01-01	2017-01-31	climate	SouthÂ	15604.9	0	0	23.6392	FALSE	FALSE	1	heat_effects_no_sun_exposure_mapedfalse	7	TRUE	months	FALSE	1	5	denominator_cohort_1	0 to 17	Male	0	2017-01-01	2022-06-30	NA	NA	Pharmetrics	Male - 0 to 17
1	258922	8026582	0	2017-01-01	2017-01-31	climate	Upper Midwest	21975.6	0	0	16.7863	FALSE	FALSE	1	heat_effects_no_sun_exposure_mapedfalse	7	TRUE	months	FALSE	1	5	denominator_cohort_1	0 to 17	Male	0	2017-01-01	2022-06-30	NA	NA	Pharmetrics	Male - 0 to 17
1	299272	9277432	0	2017-01-01	2017-01-31	climate	WestÂ	25400.2	0	0	14.523	FALSE	FALSE	1	heat_effects_no_sun_exposure_mapedfalse	7	TRUE	months	FALSE	1	5	denominator_cohort_1	0 to 17	Male	0	2017-01-01	2022-06-30	NA	NA	Pharmetrics	Male - 0 to 17
1	88738	2750878	0	2017-01-01	2017-01-31	climate	NA	7531.49	0	0	48.9794	FALSE	FALSE	1	heat_effects_no_sun_exposure_mapedfalse	7	TRUE	months	FALSE	1	5	denominator_cohort_1	0 to 17	Male	0	2017-01-01	2022-06-30	NA	NA	Pharmetrics	Male - 0 to 17
1	2373576	66460107	NA	2017-02-01	2017-02-28	Overall	Overall	181958	NA	NA	NA	FALSE	TRUE	1	heat_effects_no_sun_exposure_mapedfalse	7	TRUE	months	FALSE	1	5	denominator_cohort_1	0 to 17	Male	0	2017-01-01	2022-06-30	NA	NA	Pharmetrics	Male - 0 to 17
1	337397	9447095	NA	2017-02-01	2017-02-28	climate	Northeast	25864.7	NA	NA	NA	FALSE	TRUE	1	heat_effects_no_sun_exposure_mapedfalse	7	TRUE	months	FALSE	1	5	denominator_cohort_1	0 to 17	Male	0	2017-01-01	2022-06-30	NA	NA	Pharmetrics	Male - 0 to 17
1	10755	301140	0	2017-02-01	2017-02-28	climate	Northern Rockies and Plains	824.476	0	0	447.421	FALSE	FALSE	1	heat_effects_no_sun_exposure_mapedfalse	7	TRUE	months	FALSE	1	5	denominator_cohort_1	0 to 17	Male	0	2017-01-01	2022-06-30	NA	NA	Pharmetrics	Male - 0 to 17
1	259421	7263788	0	2017-02-01	2017-02-28	climate	NorthwestÂ	19887.2	0	0	18.549	FALSE	FALSE	1	heat_effects_no_sun_exposure_mapedfalse	7	TRUE	months	FALSE	1	5	denominator_cohort_1	0 to 17	Male	0	2017-01-01	2022-06-30	NA	NA	Pharmetrics	Male - 0 to 17
1	385897	10805116	0	2017-02-01	2017-02-28	climate	Ohio Valley	29582.8	0	0	12.4697	FALSE	FALSE	1	heat_effects_no_sun_exposure_mapedfalse	7	TRUE	months	FALSE	1	5	denominator_cohort_1	0 to 17	Male	0	2017-01-01	2022-06-30	NA	NA	Pharmetrics	Male - 0 to 17
1	6798	190344	0	2017-02-01	2017-02-28	climate	Other	521.133	0	0	707.857	FALSE	FALSE	1	heat_effects_no_sun_exposure_mapedfalse	7	TRUE	months	FALSE	1	5	denominator_cohort_1	0 to 17	Male	0	2017-01-01	2022-06-30	NA	NA	Pharmetrics	Male - 0 to 17
1	364502	10206056	0	2017-02-01	2017-02-28	climate	SoutheastÂ	27942.7	0	0	13.2016	FALSE	FALSE	1	heat_effects_no_sun_exposure_mapedfalse	7	TRUE	months	FALSE	1	5	denominator_cohort_1	0 to 17	Male	0	2017-01-01	2022-06-30	NA	NA	Pharmetrics	Male - 0 to 17
1	176709	4947852	0	2017-02-01	2017-02-28	climate	SouthwestÂ	13546.5	0	0	27.2313	FALSE	FALSE	1	heat_effects_no_sun_exposure_mapedfalse	7	TRUE	months	FALSE	1	5	denominator_cohort_1	0 to 17	Male	0	2017-01-01	2022-06-30	NA	NA	Pharmetrics	Male - 0 to 17
1	184828	5175184	0	2017-02-01	2017-02-28	climate	SouthÂ	14168.9	0	0	26.0351	FALSE	FALSE	1	heat_effects_no_sun_exposure_mapedfalse	7	TRUE	months	FALSE	1	5	denominator_cohort_1	0 to 17	Male	0	2017-01-01	2022-06-30	NA	NA	Pharmetrics	Male - 0 to 17
1	258996	7251888	0	2017-02-01	2017-02-28	climate	Upper Midwest	19854.6	0	0	18.5795	FALSE	FALSE	1	heat_effects_no_sun_exposure_mapedfalse	7	TRUE	months	FALSE	1	5	denominator_cohort_1	0 to 17	Male	0	2017-01-01	2022-06-30	NA	NA	Pharmetrics	Male - 0 to 17
1	299420	8383760	0	2017-02-01	2017-02-28	climate	WestÂ	22953.5	0	0	16.0711	FALSE	FALSE	1	heat_effects_no_sun_exposure_mapedfalse	7	TRUE	months	FALSE	1	5	denominator_cohort_1	0 to 17	Male	0	2017-01-01	2022-06-30	NA	NA	Pharmetrics	Male - 0 to 17
1	88853	2487884	0	2017-02-01	2017-02-28	climate	NA	6811.46	0	0	54.157	FALSE	FALSE	1	heat_effects_no_sun_exposure_mapedfalse	7	TRUE	months	FALSE	1	5	denominator_cohort_1	0 to 17	Male	0	2017-01-01	2022-06-30	NA	NA	Pharmetrics	Male - 0 to 17
1	2382608	73860795	8	2017-03-01	2017-03-31	Overall	Overall	202220	3.95609	1.70796	7.79508	FALSE	FALSE	1	heat_effects_no_sun_exposure_mapedfalse	7	TRUE	months	FALSE	1	5	denominator_cohort_1	0 to 17	Male	0	2017-01-01	2022-06-30	NA	NA	Pharmetrics	Male - 0 to 17
1	338541	10494771	0	2017-03-01	2017-03-31	climate	Northeast	28733.1	0	0	12.8384	FALSE	FALSE	1	heat_effects_no_sun_exposure_mapedfalse	7	TRUE	months	FALSE	1	5	denominator_cohort_1	0 to 17	Male	0	2017-01-01	2022-06-30	NA	NA	Pharmetrics	Male - 0 to 17
1	10783	334273	0	2017-03-01	2017-03-31	climate	Northern Rockies and Plains	915.19	0	0	403.073	FALSE	FALSE	1	heat_effects_no_sun_exposure_mapedfalse	7	TRUE	months	FALSE	1	5	denominator_cohort_1	0 to 17	Male	0	2017-01-01	2022-06-30	NA	NA	Pharmetrics	Male - 0 to 17
1	261223	8097913	0	2017-03-01	2017-03-31	climate	NorthwestÂ	22170.9	0	0	16.6384	FALSE	FALSE	1	heat_effects_no_sun_exposure_mapedfalse	7	TRUE	months	FALSE	1	5	denominator_cohort_1	0 to 17	Male	0	2017-01-01	2022-06-30	NA	NA	Pharmetrics	Male - 0 to 17
1	387102	12000159	NA	2017-03-01	2017-03-31	climate	Ohio Valley	32854.6	NA	NA	NA	FALSE	TRUE	1	heat_effects_no_sun_exposure_mapedfalse	7	TRUE	months	FALSE	1	5	denominator_cohort_1	0 to 17	Male	0	2017-01-01	2022-06-30	NA	NA	Pharmetrics	Male - 0 to 17
1	6785	210335	0	2017-03-01	2017-03-31	climate	Other	575.866	0	0	640.58	FALSE	FALSE	1	heat_effects_no_sun_exposure_mapedfalse	7	TRUE	months	FALSE	1	5	denominator_cohort_1	0 to 17	Male	0	2017-01-01	2022-06-30	NA	NA	Pharmetrics	Male - 0 to 17
1	366517	11362017	NA	2017-03-01	2017-03-31	climate	SoutheastÂ	31107.5	NA	NA	NA	FALSE	TRUE	1	heat_effects_no_sun_exposure_mapedfalse	7	TRUE	months	FALSE	1	5	denominator_cohort_1	0 to 17	Male	0	2017-01-01	2022-06-30	NA	NA	Pharmetrics	Male - 0 to 17
1	177228	5494068	0	2017-03-01	2017-03-31	climate	SouthwestÂ	15041.9	0	0	24.524	FALSE	FALSE	1	heat_effects_no_sun_exposure_mapedfalse	7	TRUE	months	FALSE	1	5	denominator_cohort_1	0 to 17	Male	0	2017-01-01	2022-06-30	NA	NA	Pharmetrics	Male - 0 to 17
1	185095	5737929	NA	2017-03-01	2017-03-31	climate	SouthÂ	15709.6	NA	NA	NA	FALSE	TRUE	1	heat_effects_no_sun_exposure_mapedfalse	7	TRUE	months	FALSE	1	5	denominator_cohort_1	0 to 17	Male	0	2017-01-01	2022-06-30	NA	NA	Pharmetrics	Male - 0 to 17
1	259542	8045802	0	2017-03-01	2017-03-31	climate	Upper Midwest	22028.2	0	0	16.7462	FALSE	FALSE	1	heat_effects_no_sun_exposure_mapedfalse	7	TRUE	months	FALSE	1	5	denominator_cohort_1	0 to 17	Male	0	2017-01-01	2022-06-30	NA	NA	Pharmetrics	Male - 0 to 17
1	300777	9324063	NA	2017-03-01	2017-03-31	climate	WestÂ	25527.9	NA	NA	NA	FALSE	TRUE	1	heat_effects_no_sun_exposure_mapedfalse	7	TRUE	months	FALSE	1	5	denominator_cohort_1	0 to 17	Male	0	2017-01-01	2022-06-30	NA	NA	Pharmetrics	Male - 0 to 17
1	89015	2759465	0	2017-03-01	2017-03-31	climate	NA	7555	0	0	48.827	FALSE	FALSE	1	heat_effects_no_sun_exposure_mapedfalse	7	TRUE	months	FALSE	1	5	denominator_cohort_1	0 to 17	Male	0	2017-01-01	2022-06-30	NA	NA	Pharmetrics	Male - 0 to 17
1	2296361	68890769	8	2017-04-01	2017-04-30	Overall	Overall	188613	4.2415	1.83118	8.35744	FALSE	FALSE	1	heat_effects_no_sun_exposure_mapedfalse	7	TRUE	months	FALSE	1	5	denominator_cohort_1	0 to 17	Male	0	2017-01-01	2022-06-30	NA	NA	Pharmetrics	Male - 0 to 17
1	337617	10128510	0	2017-04-01	2017-04-30	climate	Northeast	27730.3	0	0	13.3027	FALSE	FALSE	1	heat_effects_no_sun_exposure_mapedfalse	7	TRUE	months	FALSE	1	5	denominator_cohort_1	0 to 17	Male	0	2017-01-01	2022-06-30	NA	NA	Pharmetrics	Male - 0 to 17
1	10790	323700	0	2017-04-01	2017-04-30	climate	Northern Rockies and Plains	886.242	0	0	416.238	FALSE	FALSE	1	heat_effects_no_sun_exposure_mapedfalse	7	TRUE	months	FALSE	1	5	denominator_cohort_1	0 to 17	Male	0	2017-01-01	2022-06-30	NA	NA	Pharmetrics	Male - 0 to 17
1	262499	7874970	0	2017-04-01	2017-04-30	climate	NorthwestÂ	21560.5	0	0	17.1094	FALSE	FALSE	1	heat_effects_no_sun_exposure_mapedfalse	7	TRUE	months	FALSE	1	5	denominator_cohort_1	0 to 17	Male	0	2017-01-01	2022-06-30	NA	NA	Pharmetrics	Male - 0 to 17
1	386756	11602675	0	2017-04-01	2017-04-30	climate	Ohio Valley	31766.4	0	0	11.6125	FALSE	FALSE	1	heat_effects_no_sun_exposure_mapedfalse	7	TRUE	months	FALSE	1	5	denominator_cohort_1	0 to 17	Male	0	2017-01-01	2022-06-30	NA	NA	Pharmetrics	Male - 0 to 17
1	6820	204600	0	2017-04-01	2017-04-30	climate	Other	560.164	0	0	658.535	FALSE	FALSE	1	heat_effects_no_sun_exposure_mapedfalse	7	TRUE	months	FALSE	1	5	denominator_cohort_1	0 to 17	Male	0	2017-01-01	2022-06-30	NA	NA	Pharmetrics	Male - 0 to 17
1	366967	11009002	NA	2017-04-01	2017-04-30	climate	SoutheastÂ	30141	NA	NA	NA	FALSE	TRUE	1	heat_effects_no_sun_exposure_mapedfalse	7	TRUE	months	FALSE	1	5	denominator_cohort_1	0 to 17	Male	0	2017-01-01	2022-06-30	NA	NA	Pharmetrics	Male - 0 to 17
1	176609	5298270	0	2017-04-01	2017-04-30	climate	SouthwestÂ	14505.9	0	0	25.4302	FALSE	FALSE	1	heat_effects_no_sun_exposure_mapedfalse	7	TRUE	months	FALSE	1	5	denominator_cohort_1	0 to 17	Male	0	2017-01-01	2022-06-30	NA	NA	Pharmetrics	Male - 0 to 17
1	183891	5516698	NA	2017-04-01	2017-04-30	climate	SouthÂ	15103.9	NA	NA	NA	FALSE	TRUE	1	heat_effects_no_sun_exposure_mapedfalse	7	TRUE	months	FALSE	1	5	denominator_cohort_1	0 to 17	Male	0	2017-01-01	2022-06-30	NA	NA	Pharmetrics	Male - 0 to 17
1	258981	7769430	0	2017-04-01	2017-04-30	climate	Upper Midwest	21271.5	0	0	17.3419	FALSE	FALSE	1	heat_effects_no_sun_exposure_mapedfalse	7	TRUE	months	FALSE	1	5	denominator_cohort_1	0 to 17	Male	0	2017-01-01	2022-06-30	NA	NA	Pharmetrics	Male - 0 to 17
1	302043	9061274	NA	2017-04-01	2017-04-30	climate	WestÂ	24808.4	NA	NA	NA	FALSE	TRUE	1	heat_effects_no_sun_exposure_mapedfalse	7	TRUE	months	FALSE	1	5	denominator_cohort_1	0 to 17	Male	0	2017-01-01	2022-06-30	NA	NA	Pharmetrics	Male - 0 to 17
1	3388	101640	0	2017-04-01	2017-04-30	climate	NA	278.275	0	0	1325.62	FALSE	FALSE	1	heat_effects_no_sun_exposure_mapedfalse	7	TRUE	months	FALSE	1	5	denominator_cohort_1	0 to 17	Male	0	2017-01-01	2022-06-30	NA	NA	Pharmetrics	Male - 0 to 17
1	2164329	67094065	19	2017-05-01	2017-05-31	Overall	Overall	183694	10.3433	6.22735	16.1524	FALSE	FALSE	1	heat_effects_no_sun_exposure_mapedfalse	7	TRUE	months	FALSE	1	5	denominator_cohort_1	0 to 17	Male	0	2017-01-01	2022-06-30	NA	NA	Pharmetrics	Male - 0 to 17
1	301734	9353754	0	2017-05-01	2017-05-31	climate	Northeast	25609.2	0	0	14.4045	FALSE	FALSE	1	heat_effects_no_sun_exposure_mapedfalse	7	TRUE	months	FALSE	1	5	denominator_cohort_1	0 to 17	Male	0	2017-01-01	2022-06-30	NA	NA	Pharmetrics	Male - 0 to 17
1	8009	248279	0	2017-05-01	2017-05-31	climate	Northern Rockies and Plains	679.751	0	0	542.681	FALSE	FALSE	1	heat_effects_no_sun_exposure_mapedfalse	7	TRUE	months	FALSE	1	5	denominator_cohort_1	0 to 17	Male	0	2017-01-01	2022-06-30	NA	NA	Pharmetrics	Male - 0 to 17
1	258273	8006463	0	2017-05-01	2017-05-31	climate	NorthwestÂ	21920.5	0	0	16.8284	FALSE	FALSE	1	heat_effects_no_sun_exposure_mapedfalse	7	TRUE	months	FALSE	1	5	denominator_cohort_1	0 to 17	Male	0	2017-01-01	2022-06-30	NA	NA	Pharmetrics	Male - 0 to 17
1	364702	11305745	NA	2017-05-01	2017-05-31	climate	Ohio Valley	30953.4	NA	NA	NA	FALSE	TRUE	1	heat_effects_no_sun_exposure_mapedfalse	7	TRUE	months	FALSE	1	5	denominator_cohort_1	0 to 17	Male	0	2017-01-01	2022-06-30	NA	NA	Pharmetrics	Male - 0 to 17
1	5893	182683	0	2017-05-01	2017-05-31	climate	Other	500.159	0	0	737.542	FALSE	FALSE	1	heat_effects_no_sun_exposure_mapedfalse	7	TRUE	months	FALSE	1	5	denominator_cohort_1	0 to 17	Male	0	2017-01-01	2022-06-30	NA	NA	Pharmetrics	Male - 0 to 17
1	345162	10699967	6	2017-05-01	2017-05-31	climate	SoutheastÂ	29294.9	20.4814	7.5163	44.5793	FALSE	FALSE	1	heat_effects_no_sun_exposure_mapedfalse	7	TRUE	months	FALSE	1	5	denominator_cohort_1	0 to 17	Male	0	2017-01-01	2022-06-30	NA	NA	Pharmetrics	Male - 0 to 17
1	168637	5227739	NA	2017-05-01	2017-05-31	climate	SouthwestÂ	14312.8	NA	NA	NA	FALSE	TRUE	1	heat_effects_no_sun_exposure_mapedfalse	7	TRUE	months	FALSE	1	5	denominator_cohort_1	0 to 17	Male	0	2017-01-01	2022-06-30	NA	NA	Pharmetrics	Male - 0 to 17
1	160224	4966933	NA	2017-05-01	2017-05-31	climate	SouthÂ	13598.7	NA	NA	NA	FALSE	TRUE	1	heat_effects_no_sun_exposure_mapedfalse	7	TRUE	months	FALSE	1	5	denominator_cohort_1	0 to 17	Male	0	2017-01-01	2022-06-30	NA	NA	Pharmetrics	Male - 0 to 17
1	265490	8230166	NA	2017-05-01	2017-05-31	climate	Upper Midwest	22533	NA	NA	NA	FALSE	TRUE	1	heat_effects_no_sun_exposure_mapedfalse	7	TRUE	months	FALSE	1	5	denominator_cohort_1	0 to 17	Male	0	2017-01-01	2022-06-30	NA	NA	Pharmetrics	Male - 0 to 17
1	282973	8772144	NA	2017-05-01	2017-05-31	climate	WestÂ	24016.8	NA	NA	NA	FALSE	TRUE	1	heat_effects_no_sun_exposure_mapedfalse	7	TRUE	months	FALSE	1	5	denominator_cohort_1	0 to 17	Male	0	2017-01-01	2022-06-30	NA	NA	Pharmetrics	Male - 0 to 17
1	3232	100192	0	2017-05-01	2017-05-31	climate	NA	274.311	0	0	1344.78	FALSE	FALSE	1	heat_effects_no_sun_exposure_mapedfalse	7	TRUE	months	FALSE	1	5	denominator_cohort_1	0 to 17	Male	0	2017-01-01	2022-06-30	NA	NA	Pharmetrics	Male - 0 to 17
1	1303249	39097182	36	2017-06-01	2017-06-30	Overall	Overall	107042	33.6316	23.5551	46.5603	FALSE	FALSE	1	heat_effects_no_sun_exposure_mapedfalse	7	TRUE	months	FALSE	1	5	denominator_cohort_1	0 to 17	Male	0	2017-01-01	2022-06-30	NA	NA	Pharmetrics	Male - 0 to 17
1	302754	9082581	5	2017-06-01	2017-06-30	climate	Northeast	24866.8	20.1072	6.52874	46.9234	FALSE	FALSE	1	heat_effects_no_sun_exposure_mapedfalse	7	TRUE	months	FALSE	1	5	denominator_cohort_1	0 to 17	Male	0	2017-01-01	2022-06-30	NA	NA	Pharmetrics	Male - 0 to 17
1	7991	239730	0	2017-06-01	2017-06-30	climate	Northern Rockies and Plains	656.345	0	0	562.034	FALSE	FALSE	1	heat_effects_no_sun_exposure_mapedfalse	7	TRUE	months	FALSE	1	5	denominator_cohort_1	0 to 17	Male	0	2017-01-01	2022-06-30	NA	NA	Pharmetrics	Male - 0 to 17
1	68393	2051790	0	2017-06-01	2017-06-30	climate	NorthwestÂ	5617.49	0	0	65.6677	FALSE	FALSE	1	heat_effects_no_sun_exposure_mapedfalse	7	TRUE	months	FALSE	1	5	denominator_cohort_1	0 to 17	Male	0	2017-01-01	2022-06-30	NA	NA	Pharmetrics	Male - 0 to 17
1	255932	7677905	7	2017-06-01	2017-06-30	climate	Ohio Valley	21021	33.3001	13.3884	68.6109	FALSE	FALSE	1	heat_effects_no_sun_exposure_mapedfalse	7	TRUE	months	FALSE	1	5	denominator_cohort_1	0 to 17	Male	0	2017-01-01	2022-06-30	NA	NA	Pharmetrics	Male - 0 to 17
1	2241	67230	0	2017-06-01	2017-06-30	climate	Other	184.066	0	0	2004.11	FALSE	FALSE	1	heat_effects_no_sun_exposure_mapedfalse	7	TRUE	months	FALSE	1	5	denominator_cohort_1	0 to 17	Male	0	2017-01-01	2022-06-30	NA	NA	Pharmetrics	Male - 0 to 17
1	184742	5542191	10	2017-06-01	2017-06-30	climate	SoutheastÂ	15173.7	65.9035	31.6033	121.199	FALSE	FALSE	1	heat_effects_no_sun_exposure_mapedfalse	7	TRUE	months	FALSE	1	5	denominator_cohort_1	0 to 17	Male	0	2017-01-01	2022-06-30	NA	NA	Pharmetrics	Male - 0 to 17
1	74707	2241186	NA	2017-06-01	2017-06-30	climate	SouthwestÂ	6136.03	NA	NA	NA	FALSE	TRUE	1	heat_effects_no_sun_exposure_mapedfalse	7	TRUE	months	FALSE	1	5	denominator_cohort_1	0 to 17	Male	0	2017-01-01	2022-06-30	NA	NA	Pharmetrics	Male - 0 to 17
1	95634	2868975	5	2017-06-01	2017-06-30	climate	SouthÂ	7854.83	63.6551	20.6687	148.55	FALSE	FALSE	1	heat_effects_no_sun_exposure_mapedfalse	7	TRUE	months	FALSE	1	5	denominator_cohort_1	0 to 17	Male	0	2017-01-01	2022-06-30	NA	NA	Pharmetrics	Male - 0 to 17
1	158015	4740426	NA	2017-06-01	2017-06-30	climate	Upper Midwest	12978.6	NA	NA	NA	FALSE	TRUE	1	heat_effects_no_sun_exposure_mapedfalse	7	TRUE	months	FALSE	1	5	denominator_cohort_1	0 to 17	Male	0	2017-01-01	2022-06-30	NA	NA	Pharmetrics	Male - 0 to 17
1	149570	4487068	NA	2017-06-01	2017-06-30	climate	WestÂ	12284.9	NA	NA	NA	FALSE	TRUE	1	heat_effects_no_sun_exposure_mapedfalse	7	TRUE	months	FALSE	1	5	denominator_cohort_1	0 to 17	Male	0	2017-01-01	2022-06-30	NA	NA	Pharmetrics	Male - 0 to 17
1	3270	98100	0	2017-06-01	2017-06-30	climate	NA	268.583	0	0	1373.46	FALSE	FALSE	1	heat_effects_no_sun_exposure_mapedfalse	7	TRUE	months	FALSE	1	5	denominator_cohort_1	0 to 17	Male	0	2017-01-01	2022-06-30	NA	NA	Pharmetrics	Male - 0 to 17
1	1289349	39969414	54	2017-07-01	2017-07-31	Overall	Overall	109430	49.3465	37.0706	64.3865	FALSE	FALSE	1	heat_effects_no_sun_exposure_mapedfalse	7	TRUE	months	FALSE	1	5	denominator_cohort_1	0 to 17	Male	0	2017-01-01	2022-06-30	NA	NA	Pharmetrics	Male - 0 to 17
1	302723	9384302	14	2017-07-01	2017-07-31	climate	Northeast	25692.8	54.4899	29.7902	91.4249	FALSE	FALSE	1	heat_effects_no_sun_exposure_mapedfalse	7	TRUE	months	FALSE	1	5	denominator_cohort_1	0 to 17	Male	0	2017-01-01	2022-06-30	NA	NA	Pharmetrics	Male - 0 to 17
1	7970	247070	NA	2017-07-01	2017-07-31	climate	Northern Rockies and Plains	676.441	NA	NA	NA	FALSE	TRUE	1	heat_effects_no_sun_exposure_mapedfalse	7	TRUE	months	FALSE	1	5	denominator_cohort_1	0 to 17	Male	0	2017-01-01	2022-06-30	NA	NA	Pharmetrics	Male - 0 to 17
1	68506	2123670	NA	2017-07-01	2017-07-31	climate	NorthwestÂ	5814.29	NA	NA	NA	FALSE	TRUE	1	heat_effects_no_sun_exposure_mapedfalse	7	TRUE	months	FALSE	1	5	denominator_cohort_1	0 to 17	Male	0	2017-01-01	2022-06-30	NA	NA	Pharmetrics	Male - 0 to 17
1	255801	7929763	8	2017-07-01	2017-07-31	climate	Ohio Valley	21710.5	36.8485	15.9086	72.6063	FALSE	FALSE	1	heat_effects_no_sun_exposure_mapedfalse	7	TRUE	months	FALSE	1	5	denominator_cohort_1	0 to 17	Male	0	2017-01-01	2022-06-30	NA	NA	Pharmetrics	Male - 0 to 17
1	2201	68231	0	2017-07-01	2017-07-31	climate	Other	186.806	0	0	1974.71	FALSE	FALSE	1	heat_effects_no_sun_exposure_mapedfalse	7	TRUE	months	FALSE	1	5	denominator_cohort_1	0 to 17	Male	0	2017-01-01	2022-06-30	NA	NA	Pharmetrics	Male - 0 to 17
1	181855	5637426	10	2017-07-01	2017-07-31	climate	SoutheastÂ	15434.4	64.7902	31.0694	119.151	FALSE	FALSE	1	heat_effects_no_sun_exposure_mapedfalse	7	TRUE	months	FALSE	1	5	denominator_cohort_1	0 to 17	Male	0	2017-01-01	2022-06-30	NA	NA	Pharmetrics	Male - 0 to 17
1	71013	2201387	NA	2017-07-01	2017-07-31	climate	SouthwestÂ	6027.07	NA	NA	NA	FALSE	TRUE	1	heat_effects_no_sun_exposure_mapedfalse	7	TRUE	months	FALSE	1	5	denominator_cohort_1	0 to 17	Male	0	2017-01-01	2022-06-30	NA	NA	Pharmetrics	Male - 0 to 17
1	88189	2733835	NA	2017-07-01	2017-07-31	climate	SouthÂ	7484.83	NA	NA	NA	FALSE	TRUE	1	heat_effects_no_sun_exposure_mapedfalse	7	TRUE	months	FALSE	1	5	denominator_cohort_1	0 to 17	Male	0	2017-01-01	2022-06-30	NA	NA	Pharmetrics	Male - 0 to 17
1	158240	4905396	7	2017-07-01	2017-07-31	climate	Upper Midwest	13430.2	52.1212	20.9554	107.39	FALSE	FALSE	1	heat_effects_no_sun_exposure_mapedfalse	7	TRUE	months	FALSE	1	5	denominator_cohort_1	0 to 17	Male	0	2017-01-01	2022-06-30	NA	NA	Pharmetrics	Male - 0 to 17
1	149543	4635786	7	2017-07-01	2017-07-31	climate	WestÂ	12692.1	55.1525	22.1741	113.635	FALSE	FALSE	1	heat_effects_no_sun_exposure_mapedfalse	7	TRUE	months	FALSE	1	5	denominator_cohort_1	0 to 17	Male	0	2017-01-01	2022-06-30	NA	NA	Pharmetrics	Male - 0 to 17
1	3308	102548	0	2017-07-01	2017-07-31	climate	NA	280.761	0	0	1313.89	FALSE	FALSE	1	heat_effects_no_sun_exposure_mapedfalse	7	TRUE	months	FALSE	1	5	denominator_cohort_1	0 to 17	Male	0	2017-01-01	2022-06-30	NA	NA	Pharmetrics	Male - 0 to 17
1	1192968	36981763	27	2017-08-01	2017-08-31	Overall	Overall	101251	26.6665	17.5734	38.7984	FALSE	FALSE	1	heat_effects_no_sun_exposure_mapedfalse	7	TRUE	months	FALSE	1	5	denominator_cohort_1	0 to 17	Male	0	2017-01-01	2022-06-30	NA	NA	Pharmetrics	Male - 0 to 17
1	283250	8780716	NA	2017-08-01	2017-08-31	climate	Northeast	24040.3	NA	NA	NA	FALSE	TRUE	1	heat_effects_no_sun_exposure_mapedfalse	7	TRUE	months	FALSE	1	5	denominator_cohort_1	0 to 17	Male	0	2017-01-01	2022-06-30	NA	NA	Pharmetrics	Male - 0 to 17
1	6719	208281	0	2017-08-01	2017-08-31	climate	Northern Rockies and Plains	570.242	0	0	646.897	FALSE	FALSE	1	heat_effects_no_sun_exposure_mapedfalse	7	TRUE	months	FALSE	1	5	denominator_cohort_1	0 to 17	Male	0	2017-01-01	2022-06-30	NA	NA	Pharmetrics	Male - 0 to 17
1	66347	2056734	NA	2017-08-01	2017-08-31	climate	NorthwestÂ	5631.03	NA	NA	NA	FALSE	TRUE	1	heat_effects_no_sun_exposure_mapedfalse	7	TRUE	months	FALSE	1	5	denominator_cohort_1	0 to 17	Male	0	2017-01-01	2022-06-30	NA	NA	Pharmetrics	Male - 0 to 17
1	223470	6927530	5	2017-08-01	2017-08-31	climate	Ohio Valley	18966.5	26.3622	8.55974	61.5206	FALSE	FALSE	1	heat_effects_no_sun_exposure_mapedfalse	7	TRUE	months	FALSE	1	5	denominator_cohort_1	0 to 17	Male	0	2017-01-01	2022-06-30	NA	NA	Pharmetrics	Male - 0 to 17
1	314	9734	0	2017-08-01	2017-08-31	climate	Other	26.6502	0	0	13841.8	FALSE	FALSE	1	heat_effects_no_sun_exposure_mapedfalse	7	TRUE	months	FALSE	1	5	denominator_cohort_1	0 to 17	Male	0	2017-01-01	2022-06-30	NA	NA	Pharmetrics	Male - 0 to 17
1	167739	5199859	6	2017-08-01	2017-08-31	climate	SoutheastÂ	14236.4	42.1454	15.4666	91.7327	FALSE	FALSE	1	heat_effects_no_sun_exposure_mapedfalse	7	TRUE	months	FALSE	1	5	denominator_cohort_1	0 to 17	Male	0	2017-01-01	2022-06-30	NA	NA	Pharmetrics	Male - 0 to 17
1	67785	2101319	NA	2017-08-01	2017-08-31	climate	SouthwestÂ	5753.1	NA	NA	NA	FALSE	TRUE	1	heat_effects_no_sun_exposure_mapedfalse	7	TRUE	months	FALSE	1	5	denominator_cohort_1	0 to 17	Male	0	2017-01-01	2022-06-30	NA	NA	Pharmetrics	Male - 0 to 17
1	75863	2351737	NA	2017-08-01	2017-08-31	climate	SouthÂ	6438.7	NA	NA	NA	FALSE	TRUE	1	heat_effects_no_sun_exposure_mapedfalse	7	TRUE	months	FALSE	1	5	denominator_cohort_1	0 to 17	Male	0	2017-01-01	2022-06-30	NA	NA	Pharmetrics	Male - 0 to 17
1	152537	4728627	NA	2017-08-01	2017-08-31	climate	Upper Midwest	12946.3	NA	NA	NA	FALSE	TRUE	1	heat_effects_no_sun_exposure_mapedfalse	7	TRUE	months	FALSE	1	5	denominator_cohort_1	0 to 17	Male	0	2017-01-01	2022-06-30	NA	NA	Pharmetrics	Male - 0 to 17
1	145703	4516755	NA	2017-08-01	2017-08-31	climate	WestÂ	12366.2	NA	NA	NA	FALSE	TRUE	1	heat_effects_no_sun_exposure_mapedfalse	7	TRUE	months	FALSE	1	5	denominator_cohort_1	0 to 17	Male	0	2017-01-01	2022-06-30	NA	NA	Pharmetrics	Male - 0 to 17
1	3241	100471	0	2017-08-01	2017-08-31	climate	NA	275.075	0	0	1341.05	FALSE	FALSE	1	heat_effects_no_sun_exposure_mapedfalse	7	TRUE	months	FALSE	1	5	denominator_cohort_1	0 to 17	Male	0	2017-01-01	2022-06-30	NA	NA	Pharmetrics	Male - 0 to 17
1	1176846	35305237	21	2017-09-01	2017-09-30	Overall	Overall	96660.5	21.7255	13.4484	33.2098	FALSE	FALSE	1	heat_effects_no_sun_exposure_mapedfalse	7	TRUE	months	FALSE	1	5	denominator_cohort_1	0 to 17	Male	0	2017-01-01	2022-06-30	NA	NA	Pharmetrics	Male - 0 to 17
1	284154	8524592	5	2017-09-01	2017-09-30	climate	Northeast	23339.1	21.4233	6.95609	49.9949	FALSE	FALSE	1	heat_effects_no_sun_exposure_mapedfalse	7	TRUE	months	FALSE	1	5	denominator_cohort_1	0 to 17	Male	0	2017-01-01	2022-06-30	NA	NA	Pharmetrics	Male - 0 to 17
1	6683	200490	0	2017-09-01	2017-09-30	climate	Northern Rockies and Plains	548.912	0	0	672.035	FALSE	FALSE	1	heat_effects_no_sun_exposure_mapedfalse	7	TRUE	months	FALSE	1	5	denominator_cohort_1	0 to 17	Male	0	2017-01-01	2022-06-30	NA	NA	Pharmetrics	Male - 0 to 17
1	45940	1378196	0	2017-09-01	2017-09-30	climate	NorthwestÂ	3773.3	0	0	97.7628	FALSE	FALSE	1	heat_effects_no_sun_exposure_mapedfalse	7	TRUE	months	FALSE	1	5	denominator_cohort_1	0 to 17	Male	0	2017-01-01	2022-06-30	NA	NA	Pharmetrics	Male - 0 to 17
1	224279	6728355	NA	2017-09-01	2017-09-30	climate	Ohio Valley	18421.2	NA	NA	NA	FALSE	TRUE	1	heat_effects_no_sun_exposure_mapedfalse	7	TRUE	months	FALSE	1	5	denominator_cohort_1	0 to 17	Male	0	2017-01-01	2022-06-30	NA	NA	Pharmetrics	Male - 0 to 17
1	307	9210	0	2017-09-01	2017-09-30	climate	Other	25.2156	0	0	14629.4	FALSE	FALSE	1	heat_effects_no_sun_exposure_mapedfalse	7	TRUE	months	FALSE	1	5	denominator_cohort_1	0 to 17	Male	0	2017-01-01	2022-06-30	NA	NA	Pharmetrics	Male - 0 to 17
1	167506	5025157	NA	2017-09-01	2017-09-30	climate	SoutheastÂ	13758.1	NA	NA	NA	FALSE	TRUE	1	heat_effects_no_sun_exposure_mapedfalse	7	TRUE	months	FALSE	1	5	denominator_cohort_1	0 to 17	Male	0	2017-01-01	2022-06-30	NA	NA	Pharmetrics	Male - 0 to 17
1	68074	2042220	0	2017-09-01	2017-09-30	climate	SouthwestÂ	5591.29	0	0	65.9754	FALSE	FALSE	1	heat_effects_no_sun_exposure_mapedfalse	7	TRUE	months	FALSE	1	5	denominator_cohort_1	0 to 17	Male	0	2017-01-01	2022-06-30	NA	NA	Pharmetrics	Male - 0 to 17
1	76689	2300662	NA	2017-09-01	2017-09-30	climate	SouthÂ	6298.87	NA	NA	NA	FALSE	TRUE	1	heat_effects_no_sun_exposure_mapedfalse	7	TRUE	months	FALSE	1	5	denominator_cohort_1	0 to 17	Male	0	2017-01-01	2022-06-30	NA	NA	Pharmetrics	Male - 0 to 17
1	153502	4605043	NA	2017-09-01	2017-09-30	climate	Upper Midwest	12607.9	NA	NA	NA	FALSE	TRUE	1	heat_effects_no_sun_exposure_mapedfalse	7	TRUE	months	FALSE	1	5	denominator_cohort_1	0 to 17	Male	0	2017-01-01	2022-06-30	NA	NA	Pharmetrics	Male - 0 to 17
1	146501	4394982	6	2017-09-01	2017-09-30	climate	WestÂ	12032.8	49.8637	18.2991	108.532	FALSE	FALSE	1	heat_effects_no_sun_exposure_mapedfalse	7	TRUE	months	FALSE	1	5	denominator_cohort_1	0 to 17	Male	0	2017-01-01	2022-06-30	NA	NA	Pharmetrics	Male - 0 to 17
1	3211	96330	0	2017-09-01	2017-09-30	climate	NA	263.737	0	0	1398.7	FALSE	FALSE	1	heat_effects_no_sun_exposure_mapedfalse	7	TRUE	months	FALSE	1	5	denominator_cohort_1	0 to 17	Male	0	2017-01-01	2022-06-30	NA	NA	Pharmetrics	Male - 0 to 17
1	1139890	35336503	7	2017-10-01	2017-10-31	Overall	Overall	96746.1	7.23544	2.90902	14.9078	FALSE	FALSE	1	heat_effects_no_sun_exposure_mapedfalse	7	TRUE	months	FALSE	1	5	denominator_cohort_1	0 to 17	Male	0	2017-01-01	2022-06-30	NA	NA	Pharmetrics	Male - 0 to 17
1	262572	8139704	NA	2017-10-01	2017-10-31	climate	Northeast	22285.3	NA	NA	NA	FALSE	TRUE	1	heat_effects_no_sun_exposure_mapedfalse	7	TRUE	months	FALSE	1	5	denominator_cohort_1	0 to 17	Male	0	2017-01-01	2022-06-30	NA	NA	Pharmetrics	Male - 0 to 17
1	6595	204445	0	2017-10-01	2017-10-31	climate	Northern Rockies and Plains	559.74	0	0	659.035	FALSE	FALSE	1	heat_effects_no_sun_exposure_mapedfalse	7	TRUE	months	FALSE	1	5	denominator_cohort_1	0 to 17	Male	0	2017-01-01	2022-06-30	NA	NA	Pharmetrics	Male - 0 to 17
1	44344	1374664	0	2017-10-01	2017-10-31	climate	NorthwestÂ	3763.62	0	0	98.014	FALSE	FALSE	1	heat_effects_no_sun_exposure_mapedfalse	7	TRUE	months	FALSE	1	5	denominator_cohort_1	0 to 17	Male	0	2017-01-01	2022-06-30	NA	NA	Pharmetrics	Male - 0 to 17
1	220829	6845694	0	2017-10-01	2017-10-31	climate	Ohio Valley	18742.5	0	0	19.6819	FALSE	FALSE	1	heat_effects_no_sun_exposure_mapedfalse	7	TRUE	months	FALSE	1	5	denominator_cohort_1	0 to 17	Male	0	2017-01-01	2022-06-30	NA	NA	Pharmetrics	Male - 0 to 17
1	293	9083	0	2017-10-01	2017-10-31	climate	Other	24.8679	0	0	14833.9	FALSE	FALSE	1	heat_effects_no_sun_exposure_mapedfalse	7	TRUE	months	FALSE	1	5	denominator_cohort_1	0 to 17	Male	0	2017-01-01	2022-06-30	NA	NA	Pharmetrics	Male - 0 to 17
1	161386	5002939	NA	2017-10-01	2017-10-31	climate	SoutheastÂ	13697.3	NA	NA	NA	FALSE	TRUE	1	heat_effects_no_sun_exposure_mapedfalse	7	TRUE	months	FALSE	1	5	denominator_cohort_1	0 to 17	Male	0	2017-01-01	2022-06-30	NA	NA	Pharmetrics	Male - 0 to 17
1	66574	2063790	NA	2017-10-01	2017-10-31	climate	SouthwestÂ	5650.35	NA	NA	NA	FALSE	TRUE	1	heat_effects_no_sun_exposure_mapedfalse	7	TRUE	months	FALSE	1	5	denominator_cohort_1	0 to 17	Male	0	2017-01-01	2022-06-30	NA	NA	Pharmetrics	Male - 0 to 17
1	74980	2324380	0	2017-10-01	2017-10-31	climate	SouthÂ	6363.81	0	0	57.9666	FALSE	FALSE	1	heat_effects_no_sun_exposure_mapedfalse	7	TRUE	months	FALSE	1	5	denominator_cohort_1	0 to 17	Male	0	2017-01-01	2022-06-30	NA	NA	Pharmetrics	Male - 0 to 17
1	154624	4793337	0	2017-10-01	2017-10-31	climate	Upper Midwest	13123.4	0	0	28.1091	FALSE	FALSE	1	heat_effects_no_sun_exposure_mapedfalse	7	TRUE	months	FALSE	1	5	denominator_cohort_1	0 to 17	Male	0	2017-01-01	2022-06-30	NA	NA	Pharmetrics	Male - 0 to 17
1	144478	4478802	NA	2017-10-01	2017-10-31	climate	WestÂ	12262.3	NA	NA	NA	FALSE	TRUE	1	heat_effects_no_sun_exposure_mapedfalse	7	TRUE	months	FALSE	1	5	denominator_cohort_1	0 to 17	Male	0	2017-01-01	2022-06-30	NA	NA	Pharmetrics	Male - 0 to 17
1	3215	99665	0	2017-10-01	2017-10-31	climate	NA	272.868	0	0	1351.89	FALSE	FALSE	1	heat_effects_no_sun_exposure_mapedfalse	7	TRUE	months	FALSE	1	5	denominator_cohort_1	0 to 17	Male	0	2017-01-01	2022-06-30	NA	NA	Pharmetrics	Male - 0 to 17
1	1135833	34074978	NA	2017-11-01	2017-11-30	Overall	Overall	93292.2	NA	NA	NA	FALSE	TRUE	1	heat_effects_no_sun_exposure_mapedfalse	7	TRUE	months	FALSE	1	5	denominator_cohort_1	0 to 17	Male	0	2017-01-01	2022-06-30	NA	NA	Pharmetrics	Male - 0 to 17
1	263605	7908150	0	2017-11-01	2017-11-30	climate	Northeast	21651.3	0	0	17.0377	FALSE	FALSE	1	heat_effects_no_sun_exposure_mapedfalse	7	TRUE	months	FALSE	1	5	denominator_cohort_1	0 to 17	Male	0	2017-01-01	2022-06-30	NA	NA	Pharmetrics	Male - 0 to 17
1	4009	120270	0	2017-11-01	2017-11-30	climate	Northern Rockies and Plains	329.281	0	0	1120.28	FALSE	FALSE	1	heat_effects_no_sun_exposure_mapedfalse	7	TRUE	months	FALSE	1	5	denominator_cohort_1	0 to 17	Male	0	2017-01-01	2022-06-30	NA	NA	Pharmetrics	Male - 0 to 17
1	45068	1352040	0	2017-11-01	2017-11-30	climate	NorthwestÂ	3701.68	0	0	99.6541	FALSE	FALSE	1	heat_effects_no_sun_exposure_mapedfalse	7	TRUE	months	FALSE	1	5	denominator_cohort_1	0 to 17	Male	0	2017-01-01	2022-06-30	NA	NA	Pharmetrics	Male - 0 to 17
1	221319	6639570	0	2017-11-01	2017-11-30	climate	Ohio Valley	18178.2	0	0	20.2929	FALSE	FALSE	1	heat_effects_no_sun_exposure_mapedfalse	7	TRUE	months	FALSE	1	5	denominator_cohort_1	0 to 17	Male	0	2017-01-01	2022-06-30	NA	NA	Pharmetrics	Male - 0 to 17
1	290	8700	0	2017-11-01	2017-11-30	climate	Other	23.8193	0	0	15486.9	FALSE	FALSE	1	heat_effects_no_sun_exposure_mapedfalse	7	TRUE	months	FALSE	1	5	denominator_cohort_1	0 to 17	Male	0	2017-01-01	2022-06-30	NA	NA	Pharmetrics	Male - 0 to 17
1	160732	4821952	NA	2017-11-01	2017-11-30	climate	SoutheastÂ	13201.8	NA	NA	NA	FALSE	TRUE	1	heat_effects_no_sun_exposure_mapedfalse	7	TRUE	months	FALSE	1	5	denominator_cohort_1	0 to 17	Male	0	2017-01-01	2022-06-30	NA	NA	Pharmetrics	Male - 0 to 17
1	66798	2003936	0	2017-11-01	2017-11-30	climate	SouthwestÂ	5486.48	0	0	67.2358	FALSE	FALSE	1	heat_effects_no_sun_exposure_mapedfalse	7	TRUE	months	FALSE	1	5	denominator_cohort_1	0 to 17	Male	0	2017-01-01	2022-06-30	NA	NA	Pharmetrics	Male - 0 to 17
1	70841	2125230	0	2017-11-01	2017-11-30	climate	SouthÂ	5818.56	0	0	63.3985	FALSE	FALSE	1	heat_effects_no_sun_exposure_mapedfalse	7	TRUE	months	FALSE	1	5	denominator_cohort_1	0 to 17	Male	0	2017-01-01	2022-06-30	NA	NA	Pharmetrics	Male - 0 to 17
1	155709	4671270	0	2017-11-01	2017-11-30	climate	Upper Midwest	12789.2	0	0	28.8436	FALSE	FALSE	1	heat_effects_no_sun_exposure_mapedfalse	7	TRUE	months	FALSE	1	5	denominator_cohort_1	0 to 17	Male	0	2017-01-01	2022-06-30	NA	NA	Pharmetrics	Male - 0 to 17
1	144270	4328100	0	2017-11-01	2017-11-30	climate	WestÂ	11849.7	0	0	31.1306	FALSE	FALSE	1	heat_effects_no_sun_exposure_mapedfalse	7	TRUE	months	FALSE	1	5	denominator_cohort_1	0 to 17	Male	0	2017-01-01	2022-06-30	NA	NA	Pharmetrics	Male - 0 to 17
1	3192	95760	0	2017-11-01	2017-11-30	climate	NA	262.177	0	0	1407.02	FALSE	FALSE	1	heat_effects_no_sun_exposure_mapedfalse	7	TRUE	months	FALSE	1	5	denominator_cohort_1	0 to 17	Male	0	2017-01-01	2022-06-30	NA	NA	Pharmetrics	Male - 0 to 17
1	1133024	35123744	0	2017-12-01	2017-12-31	Overall	Overall	96163.6	0	0	3.83605	FALSE	FALSE	1	heat_effects_no_sun_exposure_mapedfalse	7	TRUE	months	FALSE	1	5	denominator_cohort_1	0 to 17	Male	0	2017-01-01	2022-06-30	NA	NA	Pharmetrics	Male - 0 to 17
1	263928	8181768	0	2017-12-01	2017-12-31	climate	Northeast	22400.5	0	0	16.4679	FALSE	FALSE	1	heat_effects_no_sun_exposure_mapedfalse	7	TRUE	months	FALSE	1	5	denominator_cohort_1	0 to 17	Male	0	2017-01-01	2022-06-30	NA	NA	Pharmetrics	Male - 0 to 17
1	4044	125364	0	2017-12-01	2017-12-31	climate	Northern Rockies and Plains	343.228	0	0	1074.76	FALSE	FALSE	1	heat_effects_no_sun_exposure_mapedfalse	7	TRUE	months	FALSE	1	5	denominator_cohort_1	0 to 17	Male	0	2017-01-01	2022-06-30	NA	NA	Pharmetrics	Male - 0 to 17
1	45405	1407555	0	2017-12-01	2017-12-31	climate	NorthwestÂ	3853.68	0	0	95.7237	FALSE	FALSE	1	heat_effects_no_sun_exposure_mapedfalse	7	TRUE	months	FALSE	1	5	denominator_cohort_1	0 to 17	Male	0	2017-01-01	2022-06-30	NA	NA	Pharmetrics	Male - 0 to 17
1	221045	6852395	0	2017-12-01	2017-12-31	climate	Ohio Valley	18760.8	0	0	19.6627	FALSE	FALSE	1	heat_effects_no_sun_exposure_mapedfalse	7	TRUE	months	FALSE	1	5	denominator_cohort_1	0 to 17	Male	0	2017-01-01	2022-06-30	NA	NA	Pharmetrics	Male - 0 to 17
1	293	9083	0	2017-12-01	2017-12-31	climate	Other	24.8679	0	0	14833.9	FALSE	FALSE	1	heat_effects_no_sun_exposure_mapedfalse	7	TRUE	months	FALSE	1	5	denominator_cohort_1	0 to 17	Male	0	2017-01-01	2022-06-30	NA	NA	Pharmetrics	Male - 0 to 17
1	158352	4908912	0	2017-12-01	2017-12-31	climate	SoutheastÂ	13439.9	0	0	27.4473	FALSE	FALSE	1	heat_effects_no_sun_exposure_mapedfalse	7	TRUE	months	FALSE	1	5	denominator_cohort_1	0 to 17	Male	0	2017-01-01	2022-06-30	NA	NA	Pharmetrics	Male - 0 to 17
1	66840	2072040	0	2017-12-01	2017-12-31	climate	SouthwestÂ	5672.94	0	0	65.0259	FALSE	FALSE	1	heat_effects_no_sun_exposure_mapedfalse	7	TRUE	months	FALSE	1	5	denominator_cohort_1	0 to 17	Male	0	2017-01-01	2022-06-30	NA	NA	Pharmetrics	Male - 0 to 17
1	71194	2207014	0	2017-12-01	2017-12-31	climate	SouthÂ	6042.48	0	0	61.0491	FALSE	FALSE	1	heat_effects_no_sun_exposure_mapedfalse	7	TRUE	months	FALSE	1	5	denominator_cohort_1	0 to 17	Male	0	2017-01-01	2022-06-30	NA	NA	Pharmetrics	Male - 0 to 17
1	156676	4856956	0	2017-12-01	2017-12-31	climate	Upper Midwest	13297.6	0	0	27.7409	FALSE	FALSE	1	heat_effects_no_sun_exposure_mapedfalse	7	TRUE	months	FALSE	1	5	denominator_cohort_1	0 to 17	Male	0	2017-01-01	2022-06-30	NA	NA	Pharmetrics	Male - 0 to 17
1	142082	4404542	0	2017-12-01	2017-12-31	climate	WestÂ	12059	0	0	30.5903	FALSE	FALSE	1	heat_effects_no_sun_exposure_mapedfalse	7	TRUE	months	FALSE	1	5	denominator_cohort_1	0 to 17	Male	0	2017-01-01	2022-06-30	NA	NA	Pharmetrics	Male - 0 to 17
1	3165	98115	0	2017-12-01	2017-12-31	climate	NA	268.624	0	0	1373.25	FALSE	FALSE	1	heat_effects_no_sun_exposure_mapedfalse	7	TRUE	months	FALSE	1	5	denominator_cohort_1	0 to 17	Male	0	2017-01-01	2022-06-30	NA	NA	Pharmetrics	Male - 0 to 17
1	997774	30930994	0	2018-01-01	2018-01-31	Overall	Overall	84684.4	0	0	4.35603	FALSE	FALSE	1	heat_effects_no_sun_exposure_mapedfalse	7	TRUE	months	FALSE	1	5	denominator_cohort_1	0 to 17	Male	0	2017-01-01	2022-06-30	NA	NA	Pharmetrics	Male - 0 to 17
1	238558	7395298	0	2018-01-01	2018-01-31	climate	Northeast	20247.2	0	0	18.2192	FALSE	FALSE	1	heat_effects_no_sun_exposure_mapedfalse	7	TRUE	months	FALSE	1	5	denominator_cohort_1	0 to 17	Male	0	2017-01-01	2022-06-30	NA	NA	Pharmetrics	Male - 0 to 17
1	3968	123008	0	2018-01-01	2018-01-31	climate	Northern Rockies and Plains	336.778	0	0	1095.35	FALSE	FALSE	1	heat_effects_no_sun_exposure_mapedfalse	7	TRUE	months	FALSE	1	5	denominator_cohort_1	0 to 17	Male	0	2017-01-01	2022-06-30	NA	NA	Pharmetrics	Male - 0 to 17
1	41436	1284516	0	2018-01-01	2018-01-31	climate	NorthwestÂ	3516.81	0	0	104.893	FALSE	FALSE	1	heat_effects_no_sun_exposure_mapedfalse	7	TRUE	months	FALSE	1	5	denominator_cohort_1	0 to 17	Male	0	2017-01-01	2022-06-30	NA	NA	Pharmetrics	Male - 0 to 17
1	187158	5801898	0	2018-01-01	2018-01-31	climate	Ohio Valley	15884.7	0	0	23.2228	FALSE	FALSE	1	heat_effects_no_sun_exposure_mapedfalse	7	TRUE	months	FALSE	1	5	denominator_cohort_1	0 to 17	Male	0	2017-01-01	2022-06-30	NA	NA	Pharmetrics	Male - 0 to 17
1	266	8246	0	2018-01-01	2018-01-31	climate	Other	22.5763	0	0	16339.6	FALSE	FALSE	1	heat_effects_no_sun_exposure_mapedfalse	7	TRUE	months	FALSE	1	5	denominator_cohort_1	0 to 17	Male	0	2017-01-01	2022-06-30	NA	NA	Pharmetrics	Male - 0 to 17
1	128915	3996365	0	2018-01-01	2018-01-31	climate	SoutheastÂ	10941.5	0	0	33.7147	FALSE	FALSE	1	heat_effects_no_sun_exposure_mapedfalse	7	TRUE	months	FALSE	1	5	denominator_cohort_1	0 to 17	Male	0	2017-01-01	2022-06-30	NA	NA	Pharmetrics	Male - 0 to 17
1	69687	2160297	0	2018-01-01	2018-01-31	climate	SouthwestÂ	5914.57	0	0	62.3694	FALSE	FALSE	1	heat_effects_no_sun_exposure_mapedfalse	7	TRUE	months	FALSE	1	5	denominator_cohort_1	0 to 17	Male	0	2017-01-01	2022-06-30	NA	NA	Pharmetrics	Male - 0 to 17
1	65523	2031213	0	2018-01-01	2018-01-31	climate	SouthÂ	5561.16	0	0	66.3329	FALSE	FALSE	1	heat_effects_no_sun_exposure_mapedfalse	7	TRUE	months	FALSE	1	5	denominator_cohort_1	0 to 17	Male	0	2017-01-01	2022-06-30	NA	NA	Pharmetrics	Male - 0 to 17
1	150399	4662369	0	2018-01-01	2018-01-31	climate	Upper Midwest	12764.9	0	0	28.8987	FALSE	FALSE	1	heat_effects_no_sun_exposure_mapedfalse	7	TRUE	months	FALSE	1	5	denominator_cohort_1	0 to 17	Male	0	2017-01-01	2022-06-30	NA	NA	Pharmetrics	Male - 0 to 17
1	109590	3397290	0	2018-01-01	2018-01-31	climate	WestÂ	9301.27	0	0	39.6599	FALSE	FALSE	1	heat_effects_no_sun_exposure_mapedfalse	7	TRUE	months	FALSE	1	5	denominator_cohort_1	0 to 17	Male	0	2017-01-01	2022-06-30	NA	NA	Pharmetrics	Male - 0 to 17
1	2274	70494	0	2018-01-01	2018-01-31	climate	NA	193.002	0	0	1911.32	FALSE	FALSE	1	heat_effects_no_sun_exposure_mapedfalse	7	TRUE	months	FALSE	1	5	denominator_cohort_1	0 to 17	Male	0	2017-01-01	2022-06-30	NA	NA	Pharmetrics	Male - 0 to 17
1	1003383	28094724	0	2018-02-01	2018-02-28	Overall	Overall	76919.2	0	0	4.79579	FALSE	FALSE	1	heat_effects_no_sun_exposure_mapedfalse	7	TRUE	months	FALSE	1	5	denominator_cohort_1	0 to 17	Male	0	2017-01-01	2022-06-30	NA	NA	Pharmetrics	Male - 0 to 17
1	238674	6682872	0	2018-02-01	2018-02-28	climate	Northeast	18296.7	0	0	20.1614	FALSE	FALSE	1	heat_effects_no_sun_exposure_mapedfalse	7	TRUE	months	FALSE	1	5	denominator_cohort_1	0 to 17	Male	0	2017-01-01	2022-06-30	NA	NA	Pharmetrics	Male - 0 to 17
1	3984	111552	0	2018-02-01	2018-02-28	climate	Northern Rockies and Plains	305.413	0	0	1207.83	FALSE	FALSE	1	heat_effects_no_sun_exposure_mapedfalse	7	TRUE	months	FALSE	1	5	denominator_cohort_1	0 to 17	Male	0	2017-01-01	2022-06-30	NA	NA	Pharmetrics	Male - 0 to 17
1	47354	1325912	0	2018-02-01	2018-02-28	climate	NorthwestÂ	3630.15	0	0	101.618	FALSE	FALSE	1	heat_effects_no_sun_exposure_mapedfalse	7	TRUE	months	FALSE	1	5	denominator_cohort_1	0 to 17	Male	0	2017-01-01	2022-06-30	NA	NA	Pharmetrics	Male - 0 to 17
1	186955	5234740	0	2018-02-01	2018-02-28	climate	Ohio Valley	14331.9	0	0	25.7389	FALSE	FALSE	1	heat_effects_no_sun_exposure_mapedfalse	7	TRUE	months	FALSE	1	5	denominator_cohort_1	0 to 17	Male	0	2017-01-01	2022-06-30	NA	NA	Pharmetrics	Male - 0 to 17
1	266	7448	0	2018-02-01	2018-02-28	climate	Other	20.3915	0	0	18090.3	FALSE	FALSE	1	heat_effects_no_sun_exposure_mapedfalse	7	TRUE	months	FALSE	1	5	denominator_cohort_1	0 to 17	Male	0	2017-01-01	2022-06-30	NA	NA	Pharmetrics	Male - 0 to 17
1	127475	3569300	0	2018-02-01	2018-02-28	climate	SoutheastÂ	9772.21	0	0	37.7487	FALSE	FALSE	1	heat_effects_no_sun_exposure_mapedfalse	7	TRUE	months	FALSE	1	5	denominator_cohort_1	0 to 17	Male	0	2017-01-01	2022-06-30	NA	NA	Pharmetrics	Male - 0 to 17
1	69840	1955520	0	2018-02-01	2018-02-28	climate	SouthwestÂ	5353.92	0	0	68.9005	FALSE	FALSE	1	heat_effects_no_sun_exposure_mapedfalse	7	TRUE	months	FALSE	1	5	denominator_cohort_1	0 to 17	Male	0	2017-01-01	2022-06-30	NA	NA	Pharmetrics	Male - 0 to 17
1	65565	1835820	0	2018-02-01	2018-02-28	climate	SouthÂ	5026.2	0	0	73.393	FALSE	FALSE	1	heat_effects_no_sun_exposure_mapedfalse	7	TRUE	months	FALSE	1	5	denominator_cohort_1	0 to 17	Male	0	2017-01-01	2022-06-30	NA	NA	Pharmetrics	Male - 0 to 17
1	151223	4234244	0	2018-02-01	2018-02-28	climate	Upper Midwest	11592.7	0	0	31.8206	FALSE	FALSE	1	heat_effects_no_sun_exposure_mapedfalse	7	TRUE	months	FALSE	1	5	denominator_cohort_1	0 to 17	Male	0	2017-01-01	2022-06-30	NA	NA	Pharmetrics	Male - 0 to 17
1	109790	3074120	0	2018-02-01	2018-02-28	climate	WestÂ	8416.48	0	0	43.8292	FALSE	FALSE	1	heat_effects_no_sun_exposure_mapedfalse	7	TRUE	months	FALSE	1	5	denominator_cohort_1	0 to 17	Male	0	2017-01-01	2022-06-30	NA	NA	Pharmetrics	Male - 0 to 17
1	2257	63196	0	2018-02-01	2018-02-28	climate	NA	173.021	0	0	2132.04	FALSE	FALSE	1	heat_effects_no_sun_exposure_mapedfalse	7	TRUE	months	FALSE	1	5	denominator_cohort_1	0 to 17	Male	0	2017-01-01	2022-06-30	NA	NA	Pharmetrics	Male - 0 to 17
1	1004968	31153998	NA	2018-03-01	2018-03-31	Overall	Overall	85295	NA	NA	NA	FALSE	TRUE	1	heat_effects_no_sun_exposure_mapedfalse	7	TRUE	months	FALSE	1	5	denominator_cohort_1	0 to 17	Male	0	2017-01-01	2022-06-30	NA	NA	Pharmetrics	Male - 0 to 17
1	239175	7414423	NA	2018-03-01	2018-03-31	climate	Northeast	20299.6	NA	NA	NA	FALSE	TRUE	1	heat_effects_no_sun_exposure_mapedfalse	7	TRUE	months	FALSE	1	5	denominator_cohort_1	0 to 17	Male	0	2017-01-01	2022-06-30	NA	NA	Pharmetrics	Male - 0 to 17
1	3959	122729	0	2018-03-01	2018-03-31	climate	Northern Rockies and Plains	336.014	0	0	1097.84	FALSE	FALSE	1	heat_effects_no_sun_exposure_mapedfalse	7	TRUE	months	FALSE	1	5	denominator_cohort_1	0 to 17	Male	0	2017-01-01	2022-06-30	NA	NA	Pharmetrics	Male - 0 to 17
1	47349	1467819	0	2018-03-01	2018-03-31	climate	NorthwestÂ	4018.67	0	0	91.7936	FALSE	FALSE	1	heat_effects_no_sun_exposure_mapedfalse	7	TRUE	months	FALSE	1	5	denominator_cohort_1	0 to 17	Male	0	2017-01-01	2022-06-30	NA	NA	Pharmetrics	Male - 0 to 17
1	186890	5793582	NA	2018-03-01	2018-03-31	climate	Ohio Valley	15862	NA	NA	NA	FALSE	TRUE	1	heat_effects_no_sun_exposure_mapedfalse	7	TRUE	months	FALSE	1	5	denominator_cohort_1	0 to 17	Male	0	2017-01-01	2022-06-30	NA	NA	Pharmetrics	Male - 0 to 17
1	270	8370	0	2018-03-01	2018-03-31	climate	Other	22.9158	0	0	16097.5	FALSE	FALSE	1	heat_effects_no_sun_exposure_mapedfalse	7	TRUE	months	FALSE	1	5	denominator_cohort_1	0 to 17	Male	0	2017-01-01	2022-06-30	NA	NA	Pharmetrics	Male - 0 to 17
1	127541	3953771	0	2018-03-01	2018-03-31	climate	SoutheastÂ	10824.8	0	0	34.0779	FALSE	FALSE	1	heat_effects_no_sun_exposure_mapedfalse	7	TRUE	months	FALSE	1	5	denominator_cohort_1	0 to 17	Male	0	2017-01-01	2022-06-30	NA	NA	Pharmetrics	Male - 0 to 17
1	70032	2170992	0	2018-03-01	2018-03-31	climate	SouthwestÂ	5943.85	0	0	62.0621	FALSE	FALSE	1	heat_effects_no_sun_exposure_mapedfalse	7	TRUE	months	FALSE	1	5	denominator_cohort_1	0 to 17	Male	0	2017-01-01	2022-06-30	NA	NA	Pharmetrics	Male - 0 to 17
1	65773	2038963	0	2018-03-01	2018-03-31	climate	SouthÂ	5582.38	0	0	66.0808	FALSE	FALSE	1	heat_effects_no_sun_exposure_mapedfalse	7	TRUE	months	FALSE	1	5	denominator_cohort_1	0 to 17	Male	0	2017-01-01	2022-06-30	NA	NA	Pharmetrics	Male - 0 to 17
1	151765	4704715	0	2018-03-01	2018-03-31	climate	Upper Midwest	12880.8	0	0	28.6386	FALSE	FALSE	1	heat_effects_no_sun_exposure_mapedfalse	7	TRUE	months	FALSE	1	5	denominator_cohort_1	0 to 17	Male	0	2017-01-01	2022-06-30	NA	NA	Pharmetrics	Male - 0 to 17
1	109980	3409380	0	2018-03-01	2018-03-31	climate	WestÂ	9334.37	0	0	39.5193	FALSE	FALSE	1	heat_effects_no_sun_exposure_mapedfalse	7	TRUE	months	FALSE	1	5	denominator_cohort_1	0 to 17	Male	0	2017-01-01	2022-06-30	NA	NA	Pharmetrics	Male - 0 to 17
1	2234	69254	0	2018-03-01	2018-03-31	climate	NA	189.607	0	0	1945.54	FALSE	FALSE	1	heat_effects_no_sun_exposure_mapedfalse	7	TRUE	months	FALSE	1	5	denominator_cohort_1	0 to 17	Male	0	2017-01-01	2022-06-30	NA	NA	Pharmetrics	Male - 0 to 17
1	972564	29176882	NA	2018-04-01	2018-04-30	Overall	Overall	79881.9	NA	NA	NA	FALSE	TRUE	1	heat_effects_no_sun_exposure_mapedfalse	7	TRUE	months	FALSE	1	5	denominator_cohort_1	0 to 17	Male	0	2017-01-01	2022-06-30	NA	NA	Pharmetrics	Male - 0 to 17
1	205493	6164776	NA	2018-04-01	2018-04-30	climate	Northeast	16878.2	NA	NA	NA	FALSE	TRUE	1	heat_effects_no_sun_exposure_mapedfalse	7	TRUE	months	FALSE	1	5	denominator_cohort_1	0 to 17	Male	0	2017-01-01	2022-06-30	NA	NA	Pharmetrics	Male - 0 to 17
1	3968	119040	0	2018-04-01	2018-04-30	climate	Northern Rockies and Plains	325.914	0	0	1131.86	FALSE	FALSE	1	heat_effects_no_sun_exposure_mapedfalse	7	TRUE	months	FALSE	1	5	denominator_cohort_1	0 to 17	Male	0	2017-01-01	2022-06-30	NA	NA	Pharmetrics	Male - 0 to 17
1	47389	1421670	0	2018-04-01	2018-04-30	climate	NorthwestÂ	3892.32	0	0	94.7733	FALSE	FALSE	1	heat_effects_no_sun_exposure_mapedfalse	7	TRUE	months	FALSE	1	5	denominator_cohort_1	0 to 17	Male	0	2017-01-01	2022-06-30	NA	NA	Pharmetrics	Male - 0 to 17
1	187061	5611830	0	2018-04-01	2018-04-30	climate	Ohio Valley	15364.4	0	0	24.0093	FALSE	FALSE	1	heat_effects_no_sun_exposure_mapedfalse	7	TRUE	months	FALSE	1	5	denominator_cohort_1	0 to 17	Male	0	2017-01-01	2022-06-30	NA	NA	Pharmetrics	Male - 0 to 17
1	269	8070	0	2018-04-01	2018-04-30	climate	Other	22.0945	0	0	16696	FALSE	FALSE	1	heat_effects_no_sun_exposure_mapedfalse	7	TRUE	months	FALSE	1	5	denominator_cohort_1	0 to 17	Male	0	2017-01-01	2022-06-30	NA	NA	Pharmetrics	Male - 0 to 17
1	127322	3819660	0	2018-04-01	2018-04-30	climate	SoutheastÂ	10457.7	0	0	35.2744	FALSE	FALSE	1	heat_effects_no_sun_exposure_mapedfalse	7	TRUE	months	FALSE	1	5	denominator_cohort_1	0 to 17	Male	0	2017-01-01	2022-06-30	NA	NA	Pharmetrics	Male - 0 to 17
1	70031	2100922	NA	2018-04-01	2018-04-30	climate	SouthwestÂ	5752.01	NA	NA	NA	FALSE	TRUE	1	heat_effects_no_sun_exposure_mapedfalse	7	TRUE	months	FALSE	1	5	denominator_cohort_1	0 to 17	Male	0	2017-01-01	2022-06-30	NA	NA	Pharmetrics	Male - 0 to 17
1	65748	1972432	NA	2018-04-01	2018-04-30	climate	SouthÂ	5400.22	NA	NA	NA	FALSE	TRUE	1	heat_effects_no_sun_exposure_mapedfalse	7	TRUE	months	FALSE	1	5	denominator_cohort_1	0 to 17	Male	0	2017-01-01	2022-06-30	NA	NA	Pharmetrics	Male - 0 to 17
1	152622	4578660	0	2018-04-01	2018-04-30	climate	Upper Midwest	12535.7	0	0	29.427	FALSE	FALSE	1	heat_effects_no_sun_exposure_mapedfalse	7	TRUE	months	FALSE	1	5	denominator_cohort_1	0 to 17	Male	0	2017-01-01	2022-06-30	NA	NA	Pharmetrics	Male - 0 to 17
1	110462	3313852	NA	2018-04-01	2018-04-30	climate	WestÂ	9072.83	NA	NA	NA	FALSE	TRUE	1	heat_effects_no_sun_exposure_mapedfalse	7	TRUE	months	FALSE	1	5	denominator_cohort_1	0 to 17	Male	0	2017-01-01	2022-06-30	NA	NA	Pharmetrics	Male - 0 to 17
1	2199	65970	0	2018-04-01	2018-04-30	climate	NA	180.616	0	0	2042.39	FALSE	FALSE	1	heat_effects_no_sun_exposure_mapedfalse	7	TRUE	months	FALSE	1	5	denominator_cohort_1	0 to 17	Male	0	2017-01-01	2022-06-30	NA	NA	Pharmetrics	Male - 0 to 17
1	975285	30233798	8	2018-05-01	2018-05-31	Overall	Overall	82775.6	9.66468	4.17252	19.0433	FALSE	FALSE	1	heat_effects_no_sun_exposure_mapedfalse	7	TRUE	months	FALSE	1	5	denominator_cohort_1	0 to 17	Male	0	2017-01-01	2022-06-30	NA	NA	Pharmetrics	Male - 0 to 17
1	206073	6388260	NA	2018-05-01	2018-05-31	climate	Northeast	17490.1	NA	NA	NA	FALSE	TRUE	1	heat_effects_no_sun_exposure_mapedfalse	7	TRUE	months	FALSE	1	5	denominator_cohort_1	0 to 17	Male	0	2017-01-01	2022-06-30	NA	NA	Pharmetrics	Male - 0 to 17
1	4016	124496	0	2018-05-01	2018-05-31	climate	Northern Rockies and Plains	340.851	0	0	1082.25	FALSE	FALSE	1	heat_effects_no_sun_exposure_mapedfalse	7	TRUE	months	FALSE	1	5	denominator_cohort_1	0 to 17	Male	0	2017-01-01	2022-06-30	NA	NA	Pharmetrics	Male - 0 to 17
1	47520	1473112	NA	2018-05-01	2018-05-31	climate	NorthwestÂ	4033.16	NA	NA	NA	FALSE	TRUE	1	heat_effects_no_sun_exposure_mapedfalse	7	TRUE	months	FALSE	1	5	denominator_cohort_1	0 to 17	Male	0	2017-01-01	2022-06-30	NA	NA	Pharmetrics	Male - 0 to 17
1	187354	5807966	NA	2018-05-01	2018-05-31	climate	Ohio Valley	15901.3	NA	NA	NA	FALSE	TRUE	1	heat_effects_no_sun_exposure_mapedfalse	7	TRUE	months	FALSE	1	5	denominator_cohort_1	0 to 17	Male	0	2017-01-01	2022-06-30	NA	NA	Pharmetrics	Male - 0 to 17
1	277	8587	0	2018-05-01	2018-05-31	climate	Other	23.5099	0	0	15690.7	FALSE	FALSE	1	heat_effects_no_sun_exposure_mapedfalse	7	TRUE	months	FALSE	1	5	denominator_cohort_1	0 to 17	Male	0	2017-01-01	2022-06-30	NA	NA	Pharmetrics	Male - 0 to 17
1	127564	3954468	NA	2018-05-01	2018-05-31	climate	SoutheastÂ	10826.7	NA	NA	NA	FALSE	TRUE	1	heat_effects_no_sun_exposure_mapedfalse	7	TRUE	months	FALSE	1	5	denominator_cohort_1	0 to 17	Male	0	2017-01-01	2022-06-30	NA	NA	Pharmetrics	Male - 0 to 17
1	69845	2165195	0	2018-05-01	2018-05-31	climate	SouthwestÂ	5927.98	0	0	62.2283	FALSE	FALSE	1	heat_effects_no_sun_exposure_mapedfalse	7	TRUE	months	FALSE	1	5	denominator_cohort_1	0 to 17	Male	0	2017-01-01	2022-06-30	NA	NA	Pharmetrics	Male - 0 to 17
1	65875	2042125	0	2018-05-01	2018-05-31	climate	SouthÂ	5591.03	0	0	65.9785	FALSE	FALSE	1	heat_effects_no_sun_exposure_mapedfalse	7	TRUE	months	FALSE	1	5	denominator_cohort_1	0 to 17	Male	0	2017-01-01	2022-06-30	NA	NA	Pharmetrics	Male - 0 to 17
1	153280	4751678	NA	2018-05-01	2018-05-31	climate	Upper Midwest	13009.4	NA	NA	NA	FALSE	TRUE	1	heat_effects_no_sun_exposure_mapedfalse	7	TRUE	months	FALSE	1	5	denominator_cohort_1	0 to 17	Male	0	2017-01-01	2022-06-30	NA	NA	Pharmetrics	Male - 0 to 17
1	111247	3448657	0	2018-05-01	2018-05-31	climate	WestÂ	9441.91	0	0	39.0692	FALSE	FALSE	1	heat_effects_no_sun_exposure_mapedfalse	7	TRUE	months	FALSE	1	5	denominator_cohort_1	0 to 17	Male	0	2017-01-01	2022-06-30	NA	NA	Pharmetrics	Male - 0 to 17
1	2234	69254	0	2018-05-01	2018-05-31	climate	NA	189.607	0	0	1945.54	FALSE	FALSE	1	heat_effects_no_sun_exposure_mapedfalse	7	TRUE	months	FALSE	1	5	denominator_cohort_1	0 to 17	Male	0	2017-01-01	2022-06-30	NA	NA	Pharmetrics	Male - 0 to 17
1	977406	29321926	40	2018-06-01	2018-06-30	Overall	Overall	80279.1	49.8262	35.5966	67.8491	FALSE	FALSE	1	heat_effects_no_sun_exposure_mapedfalse	7	TRUE	months	FALSE	1	5	denominator_cohort_1	0 to 17	Male	0	2017-01-01	2022-06-30	NA	NA	Pharmetrics	Male - 0 to 17
1	206121	6183606	NA	2018-06-01	2018-06-30	climate	Northeast	16929.8	NA	NA	NA	FALSE	TRUE	1	heat_effects_no_sun_exposure_mapedfalse	7	TRUE	months	FALSE	1	5	denominator_cohort_1	0 to 17	Male	0	2017-01-01	2022-06-30	NA	NA	Pharmetrics	Male - 0 to 17
1	4017	120502	NA	2018-06-01	2018-06-30	climate	Northern Rockies and Plains	329.916	NA	NA	NA	FALSE	TRUE	1	heat_effects_no_sun_exposure_mapedfalse	7	TRUE	months	FALSE	1	5	denominator_cohort_1	0 to 17	Male	0	2017-01-01	2022-06-30	NA	NA	Pharmetrics	Male - 0 to 17
1	47293	1418782	NA	2018-06-01	2018-06-30	climate	NorthwestÂ	3884.41	NA	NA	NA	FALSE	TRUE	1	heat_effects_no_sun_exposure_mapedfalse	7	TRUE	months	FALSE	1	5	denominator_cohort_1	0 to 17	Male	0	2017-01-01	2022-06-30	NA	NA	Pharmetrics	Male - 0 to 17
1	187758	5632688	10	2018-06-01	2018-06-30	climate	Ohio Valley	15421.5	64.8447	31.0956	119.252	FALSE	FALSE	1	heat_effects_no_sun_exposure_mapedfalse	7	TRUE	months	FALSE	1	5	denominator_cohort_1	0 to 17	Male	0	2017-01-01	2022-06-30	NA	NA	Pharmetrics	Male - 0 to 17
1	279	8370	0	2018-06-01	2018-06-30	climate	Other	22.9158	0	0	16097.5	FALSE	FALSE	1	heat_effects_no_sun_exposure_mapedfalse	7	TRUE	months	FALSE	1	5	denominator_cohort_1	0 to 17	Male	0	2017-01-01	2022-06-30	NA	NA	Pharmetrics	Male - 0 to 17
1	127330	3819852	8	2018-06-01	2018-06-30	climate	SoutheastÂ	10458.2	76.4951	33.0252	150.726	FALSE	FALSE	1	heat_effects_no_sun_exposure_mapedfalse	7	TRUE	months	FALSE	1	5	denominator_cohort_1	0 to 17	Male	0	2017-01-01	2022-06-30	NA	NA	Pharmetrics	Male - 0 to 17
1	69938	2098140	NA	2018-06-01	2018-06-30	climate	SouthwestÂ	5744.39	NA	NA	NA	FALSE	TRUE	1	heat_effects_no_sun_exposure_mapedfalse	7	TRUE	months	FALSE	1	5	denominator_cohort_1	0 to 17	Male	0	2017-01-01	2022-06-30	NA	NA	Pharmetrics	Male - 0 to 17
1	66152	1984504	8	2018-06-01	2018-06-30	climate	SouthÂ	5433.28	147.241	63.5681	290.123	FALSE	FALSE	1	heat_effects_no_sun_exposure_mapedfalse	7	TRUE	months	FALSE	1	5	denominator_cohort_1	0 to 17	Male	0	2017-01-01	2022-06-30	NA	NA	Pharmetrics	Male - 0 to 17
1	154234	4626974	NA	2018-06-01	2018-06-30	climate	Upper Midwest	12668	NA	NA	NA	FALSE	TRUE	1	heat_effects_no_sun_exposure_mapedfalse	7	TRUE	months	FALSE	1	5	denominator_cohort_1	0 to 17	Male	0	2017-01-01	2022-06-30	NA	NA	Pharmetrics	Male - 0 to 17
1	112078	3362328	NA	2018-06-01	2018-06-30	climate	WestÂ	9205.55	NA	NA	NA	FALSE	TRUE	1	heat_effects_no_sun_exposure_mapedfalse	7	TRUE	months	FALSE	1	5	denominator_cohort_1	0 to 17	Male	0	2017-01-01	2022-06-30	NA	NA	Pharmetrics	Male - 0 to 17
1	2206	66180	0	2018-06-01	2018-06-30	climate	NA	181.191	0	0	2035.91	FALSE	FALSE	1	heat_effects_no_sun_exposure_mapedfalse	7	TRUE	months	FALSE	1	5	denominator_cohort_1	0 to 17	Male	0	2017-01-01	2022-06-30	NA	NA	Pharmetrics	Male - 0 to 17
1	973847	30188877	40	2018-07-01	2018-07-31	Overall	Overall	82652.6	48.3953	34.5743	65.9007	FALSE	FALSE	1	heat_effects_no_sun_exposure_mapedfalse	7	TRUE	months	FALSE	1	5	denominator_cohort_1	0 to 17	Male	0	2017-01-01	2022-06-30	NA	NA	Pharmetrics	Male - 0 to 17
1	202886	6289391	8	2018-07-01	2018-07-31	climate	Northeast	17219.4	46.4592	20.0578	91.5431	FALSE	FALSE	1	heat_effects_no_sun_exposure_mapedfalse	7	TRUE	months	FALSE	1	5	denominator_cohort_1	0 to 17	Male	0	2017-01-01	2022-06-30	NA	NA	Pharmetrics	Male - 0 to 17
1	4020	124620	0	2018-07-01	2018-07-31	climate	Northern Rockies and Plains	341.191	0	0	1081.18	FALSE	FALSE	1	heat_effects_no_sun_exposure_mapedfalse	7	TRUE	months	FALSE	1	5	denominator_cohort_1	0 to 17	Male	0	2017-01-01	2022-06-30	NA	NA	Pharmetrics	Male - 0 to 17
1	47301	1466317	NA	2018-07-01	2018-07-31	climate	NorthwestÂ	4014.56	NA	NA	NA	FALSE	TRUE	1	heat_effects_no_sun_exposure_mapedfalse	7	TRUE	months	FALSE	1	5	denominator_cohort_1	0 to 17	Male	0	2017-01-01	2022-06-30	NA	NA	Pharmetrics	Male - 0 to 17
1	187589	5815167	7	2018-07-01	2018-07-31	climate	Ohio Valley	15921.1	43.9669	17.677	90.5887	FALSE	FALSE	1	heat_effects_no_sun_exposure_mapedfalse	7	TRUE	months	FALSE	1	5	denominator_cohort_1	0 to 17	Male	0	2017-01-01	2022-06-30	NA	NA	Pharmetrics	Male - 0 to 17
1	281	8711	0	2018-07-01	2018-07-31	climate	Other	23.8494	0	0	15467.4	FALSE	FALSE	1	heat_effects_no_sun_exposure_mapedfalse	7	TRUE	months	FALSE	1	5	denominator_cohort_1	0 to 17	Male	0	2017-01-01	2022-06-30	NA	NA	Pharmetrics	Male - 0 to 17
1	126538	3922608	7	2018-07-01	2018-07-31	climate	SoutheastÂ	10739.5	65.1798	26.2057	134.295	FALSE	FALSE	1	heat_effects_no_sun_exposure_mapedfalse	7	TRUE	months	FALSE	1	5	denominator_cohort_1	0 to 17	Male	0	2017-01-01	2022-06-30	NA	NA	Pharmetrics	Male - 0 to 17
1	69535	2155563	NA	2018-07-01	2018-07-31	climate	SouthwestÂ	5901.61	NA	NA	NA	FALSE	TRUE	1	heat_effects_no_sun_exposure_mapedfalse	7	TRUE	months	FALSE	1	5	denominator_cohort_1	0 to 17	Male	0	2017-01-01	2022-06-30	NA	NA	Pharmetrics	Male - 0 to 17
1	65796	2039627	6	2018-07-01	2018-07-31	climate	SouthÂ	5584.19	107.446	39.4308	233.865	FALSE	FALSE	1	heat_effects_no_sun_exposure_mapedfalse	7	TRUE	months	FALSE	1	5	denominator_cohort_1	0 to 17	Male	0	2017-01-01	2022-06-30	NA	NA	Pharmetrics	Male - 0 to 17
1	154808	4799032	NA	2018-07-01	2018-07-31	climate	Upper Midwest	13139	NA	NA	NA	FALSE	TRUE	1	heat_effects_no_sun_exposure_mapedfalse	7	TRUE	months	FALSE	1	5	denominator_cohort_1	0 to 17	Male	0	2017-01-01	2022-06-30	NA	NA	Pharmetrics	Male - 0 to 17
1	112918	3500416	5	2018-07-01	2018-07-31	climate	WestÂ	9583.62	52.1724	16.9402	121.753	FALSE	FALSE	1	heat_effects_no_sun_exposure_mapedfalse	7	TRUE	months	FALSE	1	5	denominator_cohort_1	0 to 17	Male	0	2017-01-01	2022-06-30	NA	NA	Pharmetrics	Male - 0 to 17
1	2175	67425	0	2018-07-01	2018-07-31	climate	NA	184.6	0	0	1998.31	FALSE	FALSE	1	heat_effects_no_sun_exposure_mapedfalse	7	TRUE	months	FALSE	1	5	denominator_cohort_1	0 to 17	Male	0	2017-01-01	2022-06-30	NA	NA	Pharmetrics	Male - 0 to 17
1	973250	30170439	44	2018-08-01	2018-08-31	Overall	Overall	82602.2	53.2674	38.7042	71.509	FALSE	FALSE	1	heat_effects_no_sun_exposure_mapedfalse	7	TRUE	months	FALSE	1	5	denominator_cohort_1	0 to 17	Male	0	2017-01-01	2022-06-30	NA	NA	Pharmetrics	Male - 0 to 17
1	198468	6152454	7	2018-08-01	2018-08-31	climate	Northeast	16844.5	41.5566	16.7079	85.6225	FALSE	FALSE	1	heat_effects_no_sun_exposure_mapedfalse	7	TRUE	months	FALSE	1	5	denominator_cohort_1	0 to 17	Male	0	2017-01-01	2022-06-30	NA	NA	Pharmetrics	Male - 0 to 17
1	4048	125480	NA	2018-08-01	2018-08-31	climate	Northern Rockies and Plains	343.546	NA	NA	NA	FALSE	TRUE	1	heat_effects_no_sun_exposure_mapedfalse	7	TRUE	months	FALSE	1	5	denominator_cohort_1	0 to 17	Male	0	2017-01-01	2022-06-30	NA	NA	Pharmetrics	Male - 0 to 17
1	47314	1466716	NA	2018-08-01	2018-08-31	climate	NorthwestÂ	4015.65	NA	NA	NA	FALSE	TRUE	1	heat_effects_no_sun_exposure_mapedfalse	7	TRUE	months	FALSE	1	5	denominator_cohort_1	0 to 17	Male	0	2017-01-01	2022-06-30	NA	NA	Pharmetrics	Male - 0 to 17
1	188781	5852126	13	2018-08-01	2018-08-31	climate	Ohio Valley	16022.2	81.1372	43.2021	138.747	FALSE	FALSE	1	heat_effects_no_sun_exposure_mapedfalse	7	TRUE	months	FALSE	1	5	denominator_cohort_1	0 to 17	Male	0	2017-01-01	2022-06-30	NA	NA	Pharmetrics	Male - 0 to 17
1	284	8804	0	2018-08-01	2018-08-31	climate	Other	24.104	0	0	15304	FALSE	FALSE	1	heat_effects_no_sun_exposure_mapedfalse	7	TRUE	months	FALSE	1	5	denominator_cohort_1	0 to 17	Male	0	2017-01-01	2022-06-30	NA	NA	Pharmetrics	Male - 0 to 17
1	127149	3941579	7	2018-08-01	2018-08-31	climate	SoutheastÂ	10791.5	64.8661	26.0796	133.649	FALSE	FALSE	1	heat_effects_no_sun_exposure_mapedfalse	7	TRUE	months	FALSE	1	5	denominator_cohort_1	0 to 17	Male	0	2017-01-01	2022-06-30	NA	NA	Pharmetrics	Male - 0 to 17
1	69884	2166376	NA	2018-08-01	2018-08-31	climate	SouthwestÂ	5931.21	NA	NA	NA	FALSE	TRUE	1	heat_effects_no_sun_exposure_mapedfalse	7	TRUE	months	FALSE	1	5	denominator_cohort_1	0 to 17	Male	0	2017-01-01	2022-06-30	NA	NA	Pharmetrics	Male - 0 to 17
1	65994	2045798	NA	2018-08-01	2018-08-31	climate	SouthÂ	5601.09	NA	NA	NA	FALSE	TRUE	1	heat_effects_no_sun_exposure_mapedfalse	7	TRUE	months	FALSE	1	5	denominator_cohort_1	0 to 17	Male	0	2017-01-01	2022-06-30	NA	NA	Pharmetrics	Male - 0 to 17
1	155241	4812443	NA	2018-08-01	2018-08-31	climate	Upper Midwest	13175.8	NA	NA	NA	FALSE	TRUE	1	heat_effects_no_sun_exposure_mapedfalse	7	TRUE	months	FALSE	1	5	denominator_cohort_1	0 to 17	Male	0	2017-01-01	2022-06-30	NA	NA	Pharmetrics	Male - 0 to 17
1	113923	3531579	NA	2018-08-01	2018-08-31	climate	WestÂ	9668.94	NA	NA	NA	FALSE	TRUE	1	heat_effects_no_sun_exposure_mapedfalse	7	TRUE	months	FALSE	1	5	denominator_cohort_1	0 to 17	Male	0	2017-01-01	2022-06-30	NA	NA	Pharmetrics	Male - 0 to 17
1	2164	67084	0	2018-08-01	2018-08-31	climate	NA	183.666	0	0	2008.47	FALSE	FALSE	1	heat_effects_no_sun_exposure_mapedfalse	7	TRUE	months	FALSE	1	5	denominator_cohort_1	0 to 17	Male	0	2017-01-01	2022-06-30	NA	NA	Pharmetrics	Male - 0 to 17
1	978155	29344470	15	2018-09-01	2018-09-30	Overall	Overall	80340.8	18.6705	10.4497	30.7941	FALSE	FALSE	1	heat_effects_no_sun_exposure_mapedfalse	7	TRUE	months	FALSE	1	5	denominator_cohort_1	0 to 17	Male	0	2017-01-01	2022-06-30	NA	NA	Pharmetrics	Male - 0 to 17
1	199023	5970670	NA	2018-09-01	2018-09-30	climate	Northeast	16346.8	NA	NA	NA	FALSE	TRUE	1	heat_effects_no_sun_exposure_mapedfalse	7	TRUE	months	FALSE	1	5	denominator_cohort_1	0 to 17	Male	0	2017-01-01	2022-06-30	NA	NA	Pharmetrics	Male - 0 to 17
1	4107	123210	0	2018-09-01	2018-09-30	climate	Northern Rockies and Plains	337.331	0	0	1093.55	FALSE	FALSE	1	heat_effects_no_sun_exposure_mapedfalse	7	TRUE	months	FALSE	1	5	denominator_cohort_1	0 to 17	Male	0	2017-01-01	2022-06-30	NA	NA	Pharmetrics	Male - 0 to 17
1	47454	1423620	0	2018-09-01	2018-09-30	climate	NorthwestÂ	3897.66	0	0	94.6435	FALSE	FALSE	1	heat_effects_no_sun_exposure_mapedfalse	7	TRUE	months	FALSE	1	5	denominator_cohort_1	0 to 17	Male	0	2017-01-01	2022-06-30	NA	NA	Pharmetrics	Male - 0 to 17
1	189210	5676253	NA	2018-09-01	2018-09-30	climate	Ohio Valley	15540.7	NA	NA	NA	FALSE	TRUE	1	heat_effects_no_sun_exposure_mapedfalse	7	TRUE	months	FALSE	1	5	denominator_cohort_1	0 to 17	Male	0	2017-01-01	2022-06-30	NA	NA	Pharmetrics	Male - 0 to 17
1	271	8130	0	2018-09-01	2018-09-30	climate	Other	22.2587	0	0	16572.7	FALSE	FALSE	1	heat_effects_no_sun_exposure_mapedfalse	7	TRUE	months	FALSE	1	5	denominator_cohort_1	0 to 17	Male	0	2017-01-01	2022-06-30	NA	NA	Pharmetrics	Male - 0 to 17
1	127689	3830623	NA	2018-09-01	2018-09-30	climate	SoutheastÂ	10487.7	NA	NA	NA	FALSE	TRUE	1	heat_effects_no_sun_exposure_mapedfalse	7	TRUE	months	FALSE	1	5	denominator_cohort_1	0 to 17	Male	0	2017-01-01	2022-06-30	NA	NA	Pharmetrics	Male - 0 to 17
1	69936	2098066	NA	2018-09-01	2018-09-30	climate	SouthwestÂ	5744.19	NA	NA	NA	FALSE	TRUE	1	heat_effects_no_sun_exposure_mapedfalse	7	TRUE	months	FALSE	1	5	denominator_cohort_1	0 to 17	Male	0	2017-01-01	2022-06-30	NA	NA	Pharmetrics	Male - 0 to 17
1	66052	1981536	NA	2018-09-01	2018-09-30	climate	SouthÂ	5425.15	NA	NA	NA	FALSE	TRUE	1	heat_effects_no_sun_exposure_mapedfalse	7	TRUE	months	FALSE	1	5	denominator_cohort_1	0 to 17	Male	0	2017-01-01	2022-06-30	NA	NA	Pharmetrics	Male - 0 to 17
1	157101	4713018	0	2018-09-01	2018-09-30	climate	Upper Midwest	12903.5	0	0	28.5881	FALSE	FALSE	1	heat_effects_no_sun_exposure_mapedfalse	7	TRUE	months	FALSE	1	5	denominator_cohort_1	0 to 17	Male	0	2017-01-01	2022-06-30	NA	NA	Pharmetrics	Male - 0 to 17
1	115124	3453704	NA	2018-09-01	2018-09-30	climate	WestÂ	9455.73	NA	NA	NA	FALSE	TRUE	1	heat_effects_no_sun_exposure_mapedfalse	7	TRUE	months	FALSE	1	5	denominator_cohort_1	0 to 17	Male	0	2017-01-01	2022-06-30	NA	NA	Pharmetrics	Male - 0 to 17
1	2188	65640	0	2018-09-01	2018-09-30	climate	NA	179.713	0	0	2052.66	FALSE	FALSE	1	heat_effects_no_sun_exposure_mapedfalse	7	TRUE	months	FALSE	1	5	denominator_cohort_1	0 to 17	Male	0	2017-01-01	2022-06-30	NA	NA	Pharmetrics	Male - 0 to 17
1	976798	30280715	NA	2018-10-01	2018-10-31	Overall	Overall	82904.1	NA	NA	NA	FALSE	TRUE	1	heat_effects_no_sun_exposure_mapedfalse	7	TRUE	months	FALSE	1	5	denominator_cohort_1	0 to 17	Male	0	2017-01-01	2022-06-30	NA	NA	Pharmetrics	Male - 0 to 17
1	198767	6161769	NA	2018-10-01	2018-10-31	climate	Northeast	16870	NA	NA	NA	FALSE	TRUE	1	heat_effects_no_sun_exposure_mapedfalse	7	TRUE	months	FALSE	1	5	denominator_cohort_1	0 to 17	Male	0	2017-01-01	2022-06-30	NA	NA	Pharmetrics	Male - 0 to 17
1	4168	129208	0	2018-10-01	2018-10-31	climate	Northern Rockies and Plains	353.752	0	0	1042.79	FALSE	FALSE	1	heat_effects_no_sun_exposure_mapedfalse	7	TRUE	months	FALSE	1	5	denominator_cohort_1	0 to 17	Male	0	2017-01-01	2022-06-30	NA	NA	Pharmetrics	Male - 0 to 17
1	47405	1469555	0	2018-10-01	2018-10-31	climate	NorthwestÂ	4023.42	0	0	91.6851	FALSE	FALSE	1	heat_effects_no_sun_exposure_mapedfalse	7	TRUE	months	FALSE	1	5	denominator_cohort_1	0 to 17	Male	0	2017-01-01	2022-06-30	NA	NA	Pharmetrics	Male - 0 to 17
1	189118	5862654	0	2018-10-01	2018-10-31	climate	Ohio Valley	16051.1	0	0	22.9821	FALSE	FALSE	1	heat_effects_no_sun_exposure_mapedfalse	7	TRUE	months	FALSE	1	5	denominator_cohort_1	0 to 17	Male	0	2017-01-01	2022-06-30	NA	NA	Pharmetrics	Male - 0 to 17
1	269	8339	0	2018-10-01	2018-10-31	climate	Other	22.8309	0	0	16157.4	FALSE	FALSE	1	heat_effects_no_sun_exposure_mapedfalse	7	TRUE	months	FALSE	1	5	denominator_cohort_1	0 to 17	Male	0	2017-01-01	2022-06-30	NA	NA	Pharmetrics	Male - 0 to 17
1	125931	3903850	NA	2018-10-01	2018-10-31	climate	SoutheastÂ	10688.2	NA	NA	NA	FALSE	TRUE	1	heat_effects_no_sun_exposure_mapedfalse	7	TRUE	months	FALSE	1	5	denominator_cohort_1	0 to 17	Male	0	2017-01-01	2022-06-30	NA	NA	Pharmetrics	Male - 0 to 17
1	69500	2154500	0	2018-10-01	2018-10-31	climate	SouthwestÂ	5898.7	0	0	62.5372	FALSE	FALSE	1	heat_effects_no_sun_exposure_mapedfalse	7	TRUE	months	FALSE	1	5	denominator_cohort_1	0 to 17	Male	0	2017-01-01	2022-06-30	NA	NA	Pharmetrics	Male - 0 to 17
1	65059	2016829	0	2018-10-01	2018-10-31	climate	SouthÂ	5521.78	0	0	66.806	FALSE	FALSE	1	heat_effects_no_sun_exposure_mapedfalse	7	TRUE	months	FALSE	1	5	denominator_cohort_1	0 to 17	Male	0	2017-01-01	2022-06-30	NA	NA	Pharmetrics	Male - 0 to 17
1	158498	4913438	0	2018-10-01	2018-10-31	climate	Upper Midwest	13452.3	0	0	27.422	FALSE	FALSE	1	heat_effects_no_sun_exposure_mapedfalse	7	TRUE	months	FALSE	1	5	denominator_cohort_1	0 to 17	Male	0	2017-01-01	2022-06-30	NA	NA	Pharmetrics	Male - 0 to 17
1	115879	3592249	0	2018-10-01	2018-10-31	climate	WestÂ	9835.04	0	0	37.5075	FALSE	FALSE	1	heat_effects_no_sun_exposure_mapedfalse	7	TRUE	months	FALSE	1	5	denominator_cohort_1	0 to 17	Male	0	2017-01-01	2022-06-30	NA	NA	Pharmetrics	Male - 0 to 17
1	2204	68324	0	2018-10-01	2018-10-31	climate	NA	187.061	0	0	1972.02	FALSE	FALSE	1	heat_effects_no_sun_exposure_mapedfalse	7	TRUE	months	FALSE	1	5	denominator_cohort_1	0 to 17	Male	0	2017-01-01	2022-06-30	NA	NA	Pharmetrics	Male - 0 to 17
1	980790	29423684	NA	2018-11-01	2018-11-30	Overall	Overall	80557.7	NA	NA	NA	FALSE	TRUE	1	heat_effects_no_sun_exposure_mapedfalse	7	TRUE	months	FALSE	1	5	denominator_cohort_1	0 to 17	Male	0	2017-01-01	2022-06-30	NA	NA	Pharmetrics	Male - 0 to 17
1	199223	5976690	0	2018-11-01	2018-11-30	climate	Northeast	16363.3	0	0	22.5436	FALSE	FALSE	1	heat_effects_no_sun_exposure_mapedfalse	7	TRUE	months	FALSE	1	5	denominator_cohort_1	0 to 17	Male	0	2017-01-01	2022-06-30	NA	NA	Pharmetrics	Male - 0 to 17
1	4205	126150	0	2018-11-01	2018-11-30	climate	Northern Rockies and Plains	345.38	0	0	1068.06	FALSE	FALSE	1	heat_effects_no_sun_exposure_mapedfalse	7	TRUE	months	FALSE	1	5	denominator_cohort_1	0 to 17	Male	0	2017-01-01	2022-06-30	NA	NA	Pharmetrics	Male - 0 to 17
1	47334	1420012	NA	2018-11-01	2018-11-30	climate	NorthwestÂ	3887.78	NA	NA	NA	FALSE	TRUE	1	heat_effects_no_sun_exposure_mapedfalse	7	TRUE	months	FALSE	1	5	denominator_cohort_1	0 to 17	Male	0	2017-01-01	2022-06-30	NA	NA	Pharmetrics	Male - 0 to 17
1	189837	5695110	0	2018-11-01	2018-11-30	climate	Ohio Valley	15592.4	0	0	23.6582	FALSE	FALSE	1	heat_effects_no_sun_exposure_mapedfalse	7	TRUE	months	FALSE	1	5	denominator_cohort_1	0 to 17	Male	0	2017-01-01	2022-06-30	NA	NA	Pharmetrics	Male - 0 to 17
1	256	7680	0	2018-11-01	2018-11-30	climate	Other	21.0267	0	0	17543.8	FALSE	FALSE	1	heat_effects_no_sun_exposure_mapedfalse	7	TRUE	months	FALSE	1	5	denominator_cohort_1	0 to 17	Male	0	2017-01-01	2022-06-30	NA	NA	Pharmetrics	Male - 0 to 17
1	126185	3785550	0	2018-11-01	2018-11-30	climate	SoutheastÂ	10364.3	0	0	35.5923	FALSE	FALSE	1	heat_effects_no_sun_exposure_mapedfalse	7	TRUE	months	FALSE	1	5	denominator_cohort_1	0 to 17	Male	0	2017-01-01	2022-06-30	NA	NA	Pharmetrics	Male - 0 to 17
1	69574	2087220	0	2018-11-01	2018-11-30	climate	SouthwestÂ	5714.5	0	0	64.553	FALSE	FALSE	1	heat_effects_no_sun_exposure_mapedfalse	7	TRUE	months	FALSE	1	5	denominator_cohort_1	0 to 17	Male	0	2017-01-01	2022-06-30	NA	NA	Pharmetrics	Male - 0 to 17
1	65335	1960042	NA	2018-11-01	2018-11-30	climate	SouthÂ	5366.3	NA	NA	NA	FALSE	TRUE	1	heat_effects_no_sun_exposure_mapedfalse	7	TRUE	months	FALSE	1	5	denominator_cohort_1	0 to 17	Male	0	2017-01-01	2022-06-30	NA	NA	Pharmetrics	Male - 0 to 17
1	159770	4793100	0	2018-11-01	2018-11-30	climate	Upper Midwest	13122.8	0	0	28.1105	FALSE	FALSE	1	heat_effects_no_sun_exposure_mapedfalse	7	TRUE	months	FALSE	1	5	denominator_cohort_1	0 to 17	Male	0	2017-01-01	2022-06-30	NA	NA	Pharmetrics	Male - 0 to 17
1	116879	3506370	0	2018-11-01	2018-11-30	climate	WestÂ	9599.92	0	0	38.4262	FALSE	FALSE	1	heat_effects_no_sun_exposure_mapedfalse	7	TRUE	months	FALSE	1	5	denominator_cohort_1	0 to 17	Male	0	2017-01-01	2022-06-30	NA	NA	Pharmetrics	Male - 0 to 17
1	2192	65760	0	2018-11-01	2018-11-30	climate	NA	180.041	0	0	2048.91	FALSE	FALSE	1	heat_effects_no_sun_exposure_mapedfalse	7	TRUE	months	FALSE	1	5	denominator_cohort_1	0 to 17	Male	0	2017-01-01	2022-06-30	NA	NA	Pharmetrics	Male - 0 to 17
1	982669	30462735	NA	2018-12-01	2018-12-31	Overall	Overall	83402.4	NA	NA	NA	FALSE	TRUE	1	heat_effects_no_sun_exposure_mapedfalse	7	TRUE	months	FALSE	1	5	denominator_cohort_1	0 to 17	Male	0	2017-01-01	2022-06-30	NA	NA	Pharmetrics	Male - 0 to 17
1	198725	6160475	0	2018-12-01	2018-12-31	climate	Northeast	16866.5	0	0	21.8711	FALSE	FALSE	1	heat_effects_no_sun_exposure_mapedfalse	7	TRUE	months	FALSE	1	5	denominator_cohort_1	0 to 17	Male	0	2017-01-01	2022-06-30	NA	NA	Pharmetrics	Male - 0 to 17
1	4250	131750	0	2018-12-01	2018-12-31	climate	Northern Rockies and Plains	360.712	0	0	1022.67	FALSE	FALSE	1	heat_effects_no_sun_exposure_mapedfalse	7	TRUE	months	FALSE	1	5	denominator_cohort_1	0 to 17	Male	0	2017-01-01	2022-06-30	NA	NA	Pharmetrics	Male - 0 to 17
1	47328	1467168	0	2018-12-01	2018-12-31	climate	NorthwestÂ	4016.89	0	0	91.8343	FALSE	FALSE	1	heat_effects_no_sun_exposure_mapedfalse	7	TRUE	months	FALSE	1	5	denominator_cohort_1	0 to 17	Male	0	2017-01-01	2022-06-30	NA	NA	Pharmetrics	Male - 0 to 17
1	190428	5903268	0	2018-12-01	2018-12-31	climate	Ohio Valley	16162.3	0	0	22.824	FALSE	FALSE	1	heat_effects_no_sun_exposure_mapedfalse	7	TRUE	months	FALSE	1	5	denominator_cohort_1	0 to 17	Male	0	2017-01-01	2022-06-30	NA	NA	Pharmetrics	Male - 0 to 17
1	257	7967	0	2018-12-01	2018-12-31	climate	Other	21.8125	0	0	16911.8	FALSE	FALSE	1	heat_effects_no_sun_exposure_mapedfalse	7	TRUE	months	FALSE	1	5	denominator_cohort_1	0 to 17	Male	0	2017-01-01	2022-06-30	NA	NA	Pharmetrics	Male - 0 to 17
1	126369	3917435	NA	2018-12-01	2018-12-31	climate	SoutheastÂ	10725.4	NA	NA	NA	FALSE	TRUE	1	heat_effects_no_sun_exposure_mapedfalse	7	TRUE	months	FALSE	1	5	denominator_cohort_1	0 to 17	Male	0	2017-01-01	2022-06-30	NA	NA	Pharmetrics	Male - 0 to 17
1	69330	2149230	0	2018-12-01	2018-12-31	climate	SouthwestÂ	5884.27	0	0	62.6905	FALSE	FALSE	1	heat_effects_no_sun_exposure_mapedfalse	7	TRUE	months	FALSE	1	5	denominator_cohort_1	0 to 17	Male	0	2017-01-01	2022-06-30	NA	NA	Pharmetrics	Male - 0 to 17
1	65652	2035212	0	2018-12-01	2018-12-31	climate	SouthÂ	5572.11	0	0	66.2026	FALSE	FALSE	1	heat_effects_no_sun_exposure_mapedfalse	7	TRUE	months	FALSE	1	5	denominator_cohort_1	0 to 17	Male	0	2017-01-01	2022-06-30	NA	NA	Pharmetrics	Male - 0 to 17
1	159594	4947414	0	2018-12-01	2018-12-31	climate	Upper Midwest	13545.3	0	0	27.2337	FALSE	FALSE	1	heat_effects_no_sun_exposure_mapedfalse	7	TRUE	months	FALSE	1	5	denominator_cohort_1	0 to 17	Male	0	2017-01-01	2022-06-30	NA	NA	Pharmetrics	Male - 0 to 17
1	118496	3673376	0	2018-12-01	2018-12-31	climate	WestÂ	10057.2	0	0	36.6792	FALSE	FALSE	1	heat_effects_no_sun_exposure_mapedfalse	7	TRUE	months	FALSE	1	5	denominator_cohort_1	0 to 17	Male	0	2017-01-01	2022-06-30	NA	NA	Pharmetrics	Male - 0 to 17
1	2240	69440	0	2018-12-01	2018-12-31	climate	NA	190.116	0	0	1940.33	FALSE	FALSE	1	heat_effects_no_sun_exposure_mapedfalse	7	TRUE	months	FALSE	1	5	denominator_cohort_1	0 to 17	Male	0	2017-01-01	2022-06-30	NA	NA	Pharmetrics	Male - 0 to 17
1	938614	29097024	NA	2019-01-01	2019-01-31	Overall	Overall	79663.3	NA	NA	NA	FALSE	TRUE	1	heat_effects_no_sun_exposure_mapedfalse	7	TRUE	months	FALSE	1	5	denominator_cohort_1	0 to 17	Male	0	2017-01-01	2022-06-30	NA	NA	Pharmetrics	Male - 0 to 17
1	186617	5785127	0	2019-01-01	2019-01-31	climate	Northeast	15838.8	0	0	23.2901	FALSE	FALSE	1	heat_effects_no_sun_exposure_mapedfalse	7	TRUE	months	FALSE	1	5	denominator_cohort_1	0 to 17	Male	0	2017-01-01	2022-06-30	NA	NA	Pharmetrics	Male - 0 to 17
1	3671	113801	0	2019-01-01	2019-01-31	climate	Northern Rockies and Plains	311.57	0	0	1183.96	FALSE	FALSE	1	heat_effects_no_sun_exposure_mapedfalse	7	TRUE	months	FALSE	1	5	denominator_cohort_1	0 to 17	Male	0	2017-01-01	2022-06-30	NA	NA	Pharmetrics	Male - 0 to 17
1	43543	1349833	0	2019-01-01	2019-01-31	climate	NorthwestÂ	3695.64	0	0	99.817	FALSE	FALSE	1	heat_effects_no_sun_exposure_mapedfalse	7	TRUE	months	FALSE	1	5	denominator_cohort_1	0 to 17	Male	0	2017-01-01	2022-06-30	NA	NA	Pharmetrics	Male - 0 to 17
1	181146	5615522	NA	2019-01-01	2019-01-31	climate	Ohio Valley	15374.5	NA	NA	NA	FALSE	TRUE	1	heat_effects_no_sun_exposure_mapedfalse	7	TRUE	months	FALSE	1	5	denominator_cohort_1	0 to 17	Male	0	2017-01-01	2022-06-30	NA	NA	Pharmetrics	Male - 0 to 17
1	236	7316	0	2019-01-01	2019-01-31	climate	Other	20.0301	0	0	18416.7	FALSE	FALSE	1	heat_effects_no_sun_exposure_mapedfalse	7	TRUE	months	FALSE	1	5	denominator_cohort_1	0 to 17	Male	0	2017-01-01	2022-06-30	NA	NA	Pharmetrics	Male - 0 to 17
1	127834	3962854	0	2019-01-01	2019-01-31	climate	SoutheastÂ	10849.7	0	0	33.9998	FALSE	FALSE	1	heat_effects_no_sun_exposure_mapedfalse	7	TRUE	months	FALSE	1	5	denominator_cohort_1	0 to 17	Male	0	2017-01-01	2022-06-30	NA	NA	Pharmetrics	Male - 0 to 17
1	68444	2121764	0	2019-01-01	2019-01-31	climate	SouthwestÂ	5809.07	0	0	63.502	FALSE	FALSE	1	heat_effects_no_sun_exposure_mapedfalse	7	TRUE	months	FALSE	1	5	denominator_cohort_1	0 to 17	Male	0	2017-01-01	2022-06-30	NA	NA	Pharmetrics	Male - 0 to 17
1	61783	1915267	NA	2019-01-01	2019-01-31	climate	SouthÂ	5243.72	NA	NA	NA	FALSE	TRUE	1	heat_effects_no_sun_exposure_mapedfalse	7	TRUE	months	FALSE	1	5	denominator_cohort_1	0 to 17	Male	0	2017-01-01	2022-06-30	NA	NA	Pharmetrics	Male - 0 to 17
1	147555	4574205	0	2019-01-01	2019-01-31	climate	Upper Midwest	12523.5	0	0	29.4557	FALSE	FALSE	1	heat_effects_no_sun_exposure_mapedfalse	7	TRUE	months	FALSE	1	5	denominator_cohort_1	0 to 17	Male	0	2017-01-01	2022-06-30	NA	NA	Pharmetrics	Male - 0 to 17
1	115682	3586142	0	2019-01-01	2019-01-31	climate	WestÂ	9818.32	0	0	37.5714	FALSE	FALSE	1	heat_effects_no_sun_exposure_mapedfalse	7	TRUE	months	FALSE	1	5	denominator_cohort_1	0 to 17	Male	0	2017-01-01	2022-06-30	NA	NA	Pharmetrics	Male - 0 to 17
1	2103	65193	0	2019-01-01	2019-01-31	climate	NA	178.489	0	0	2066.73	FALSE	FALSE	1	heat_effects_no_sun_exposure_mapedfalse	7	TRUE	months	FALSE	1	5	denominator_cohort_1	0 to 17	Male	0	2017-01-01	2022-06-30	NA	NA	Pharmetrics	Male - 0 to 17
1	940534	26334946	NA	2019-02-01	2019-02-28	Overall	Overall	72101.2	NA	NA	NA	FALSE	TRUE	1	heat_effects_no_sun_exposure_mapedfalse	7	TRUE	months	FALSE	1	5	denominator_cohort_1	0 to 17	Male	0	2017-01-01	2022-06-30	NA	NA	Pharmetrics	Male - 0 to 17
1	186430	5220040	0	2019-02-01	2019-02-28	climate	Northeast	14291.7	0	0	25.8114	FALSE	FALSE	1	heat_effects_no_sun_exposure_mapedfalse	7	TRUE	months	FALSE	1	5	denominator_cohort_1	0 to 17	Male	0	2017-01-01	2022-06-30	NA	NA	Pharmetrics	Male - 0 to 17
1	3683	103124	0	2019-02-01	2019-02-28	climate	Northern Rockies and Plains	282.338	0	0	1306.55	FALSE	FALSE	1	heat_effects_no_sun_exposure_mapedfalse	7	TRUE	months	FALSE	1	5	denominator_cohort_1	0 to 17	Male	0	2017-01-01	2022-06-30	NA	NA	Pharmetrics	Male - 0 to 17
1	43629	1221612	0	2019-02-01	2019-02-28	climate	NorthwestÂ	3344.59	0	0	110.294	FALSE	FALSE	1	heat_effects_no_sun_exposure_mapedfalse	7	TRUE	months	FALSE	1	5	denominator_cohort_1	0 to 17	Male	0	2017-01-01	2022-06-30	NA	NA	Pharmetrics	Male - 0 to 17
1	182076	5098124	0	2019-02-01	2019-02-28	climate	Ohio Valley	13957.9	0	0	26.4286	FALSE	FALSE	1	heat_effects_no_sun_exposure_mapedfalse	7	TRUE	months	FALSE	1	5	denominator_cohort_1	0 to 17	Male	0	2017-01-01	2022-06-30	NA	NA	Pharmetrics	Male - 0 to 17
1	236	6608	0	2019-02-01	2019-02-28	climate	Other	18.0917	0	0	20389.9	FALSE	FALSE	1	heat_effects_no_sun_exposure_mapedfalse	7	TRUE	months	FALSE	1	5	denominator_cohort_1	0 to 17	Male	0	2017-01-01	2022-06-30	NA	NA	Pharmetrics	Male - 0 to 17
1	128288	3592064	NA	2019-02-01	2019-02-28	climate	SoutheastÂ	9834.54	NA	NA	NA	FALSE	TRUE	1	heat_effects_no_sun_exposure_mapedfalse	7	TRUE	months	FALSE	1	5	denominator_cohort_1	0 to 17	Male	0	2017-01-01	2022-06-30	NA	NA	Pharmetrics	Male - 0 to 17
1	68754	1925112	0	2019-02-01	2019-02-28	climate	SouthwestÂ	5270.67	0	0	69.9888	FALSE	FALSE	1	heat_effects_no_sun_exposure_mapedfalse	7	TRUE	months	FALSE	1	5	denominator_cohort_1	0 to 17	Male	0	2017-01-01	2022-06-30	NA	NA	Pharmetrics	Male - 0 to 17
1	61945	1734458	0	2019-02-01	2019-02-28	climate	SouthÂ	4748.69	0	0	77.6821	FALSE	FALSE	1	heat_effects_no_sun_exposure_mapedfalse	7	TRUE	months	FALSE	1	5	denominator_cohort_1	0 to 17	Male	0	2017-01-01	2022-06-30	NA	NA	Pharmetrics	Male - 0 to 17
1	147404	4127312	0	2019-02-01	2019-02-28	climate	Upper Midwest	11300	0	0	32.6451	FALSE	FALSE	1	heat_effects_no_sun_exposure_mapedfalse	7	TRUE	months	FALSE	1	5	denominator_cohort_1	0 to 17	Male	0	2017-01-01	2022-06-30	NA	NA	Pharmetrics	Male - 0 to 17
1	115975	3247300	0	2019-02-01	2019-02-28	climate	WestÂ	8890.62	0	0	41.4918	FALSE	FALSE	1	heat_effects_no_sun_exposure_mapedfalse	7	TRUE	months	FALSE	1	5	denominator_cohort_1	0 to 17	Male	0	2017-01-01	2022-06-30	NA	NA	Pharmetrics	Male - 0 to 17
1	2114	59192	0	2019-02-01	2019-02-28	climate	NA	162.059	0	0	2276.26	FALSE	FALSE	1	heat_effects_no_sun_exposure_mapedfalse	7	TRUE	months	FALSE	1	5	denominator_cohort_1	0 to 17	Male	0	2017-01-01	2022-06-30	NA	NA	Pharmetrics	Male - 0 to 17
1	941145	29175479	NA	2019-03-01	2019-03-31	Overall	Overall	79878.1	NA	NA	NA	FALSE	TRUE	1	heat_effects_no_sun_exposure_mapedfalse	7	TRUE	months	FALSE	1	5	denominator_cohort_1	0 to 17	Male	0	2017-01-01	2022-06-30	NA	NA	Pharmetrics	Male - 0 to 17
1	186462	5780322	0	2019-03-01	2019-03-31	climate	Northeast	15825.7	0	0	23.3095	FALSE	FALSE	1	heat_effects_no_sun_exposure_mapedfalse	7	TRUE	months	FALSE	1	5	denominator_cohort_1	0 to 17	Male	0	2017-01-01	2022-06-30	NA	NA	Pharmetrics	Male - 0 to 17
1	3681	114111	0	2019-03-01	2019-03-31	climate	Northern Rockies and Plains	312.419	0	0	1180.75	FALSE	FALSE	1	heat_effects_no_sun_exposure_mapedfalse	7	TRUE	months	FALSE	1	5	denominator_cohort_1	0 to 17	Male	0	2017-01-01	2022-06-30	NA	NA	Pharmetrics	Male - 0 to 17
1	43675	1353925	0	2019-03-01	2019-03-31	climate	NorthwestÂ	3706.84	0	0	99.5154	FALSE	FALSE	1	heat_effects_no_sun_exposure_mapedfalse	7	TRUE	months	FALSE	1	5	denominator_cohort_1	0 to 17	Male	0	2017-01-01	2022-06-30	NA	NA	Pharmetrics	Male - 0 to 17
1	182707	5663917	0	2019-03-01	2019-03-31	climate	Ohio Valley	15507	0	0	23.7885	FALSE	FALSE	1	heat_effects_no_sun_exposure_mapedfalse	7	TRUE	months	FALSE	1	5	denominator_cohort_1	0 to 17	Male	0	2017-01-01	2022-06-30	NA	NA	Pharmetrics	Male - 0 to 17
1	233	7223	0	2019-03-01	2019-03-31	climate	Other	19.7755	0	0	18653.8	FALSE	FALSE	1	heat_effects_no_sun_exposure_mapedfalse	7	TRUE	months	FALSE	1	5	denominator_cohort_1	0 to 17	Male	0	2017-01-01	2022-06-30	NA	NA	Pharmetrics	Male - 0 to 17
1	128833	3993815	0	2019-03-01	2019-03-31	climate	SoutheastÂ	10934.5	0	0	33.7362	FALSE	FALSE	1	heat_effects_no_sun_exposure_mapedfalse	7	TRUE	months	FALSE	1	5	denominator_cohort_1	0 to 17	Male	0	2017-01-01	2022-06-30	NA	NA	Pharmetrics	Male - 0 to 17
1	68867	2134877	0	2019-03-01	2019-03-31	climate	SouthwestÂ	5844.97	0	0	63.112	FALSE	FALSE	1	heat_effects_no_sun_exposure_mapedfalse	7	TRUE	months	FALSE	1	5	denominator_cohort_1	0 to 17	Male	0	2017-01-01	2022-06-30	NA	NA	Pharmetrics	Male - 0 to 17
1	61781	1915211	0	2019-03-01	2019-03-31	climate	SouthÂ	5243.56	0	0	70.3506	FALSE	FALSE	1	heat_effects_no_sun_exposure_mapedfalse	7	TRUE	months	FALSE	1	5	denominator_cohort_1	0 to 17	Male	0	2017-01-01	2022-06-30	NA	NA	Pharmetrics	Male - 0 to 17
1	146240	4533440	0	2019-03-01	2019-03-31	climate	Upper Midwest	12411.9	0	0	29.7205	FALSE	FALSE	1	heat_effects_no_sun_exposure_mapedfalse	7	TRUE	months	FALSE	1	5	denominator_cohort_1	0 to 17	Male	0	2017-01-01	2022-06-30	NA	NA	Pharmetrics	Male - 0 to 17
1	116526	3612298	NA	2019-03-01	2019-03-31	climate	WestÂ	9889.93	NA	NA	NA	FALSE	TRUE	1	heat_effects_no_sun_exposure_mapedfalse	7	TRUE	months	FALSE	1	5	denominator_cohort_1	0 to 17	Male	0	2017-01-01	2022-06-30	NA	NA	Pharmetrics	Male - 0 to 17
1	2140	66340	0	2019-03-01	2019-03-31	climate	NA	181.629	0	0	2031	FALSE	FALSE	1	heat_effects_no_sun_exposure_mapedfalse	7	TRUE	months	FALSE	1	5	denominator_cohort_1	0 to 17	Male	0	2017-01-01	2022-06-30	NA	NA	Pharmetrics	Male - 0 to 17
1	900603	27018074	NA	2019-04-01	2019-04-30	Overall	Overall	73971.5	NA	NA	NA	FALSE	TRUE	1	heat_effects_no_sun_exposure_mapedfalse	7	TRUE	months	FALSE	1	5	denominator_cohort_1	0 to 17	Male	0	2017-01-01	2022-06-30	NA	NA	Pharmetrics	Male - 0 to 17
1	181820	5454600	0	2019-04-01	2019-04-30	climate	Northeast	14933.9	0	0	24.7014	FALSE	FALSE	1	heat_effects_no_sun_exposure_mapedfalse	7	TRUE	months	FALSE	1	5	denominator_cohort_1	0 to 17	Male	0	2017-01-01	2022-06-30	NA	NA	Pharmetrics	Male - 0 to 17
1	3697	110910	0	2019-04-01	2019-04-30	climate	Northern Rockies and Plains	303.655	0	0	1214.83	FALSE	FALSE	1	heat_effects_no_sun_exposure_mapedfalse	7	TRUE	months	FALSE	1	5	denominator_cohort_1	0 to 17	Male	0	2017-01-01	2022-06-30	NA	NA	Pharmetrics	Male - 0 to 17
1	43863	1315890	0	2019-04-01	2019-04-30	climate	NorthwestÂ	3602.71	0	0	102.392	FALSE	FALSE	1	heat_effects_no_sun_exposure_mapedfalse	7	TRUE	months	FALSE	1	5	denominator_cohort_1	0 to 17	Male	0	2017-01-01	2022-06-30	NA	NA	Pharmetrics	Male - 0 to 17
1	182611	5478330	0	2019-04-01	2019-04-30	climate	Ohio Valley	14998.9	0	0	24.5944	FALSE	FALSE	1	heat_effects_no_sun_exposure_mapedfalse	7	TRUE	months	FALSE	1	5	denominator_cohort_1	0 to 17	Male	0	2017-01-01	2022-06-30	NA	NA	Pharmetrics	Male - 0 to 17
1	237	7110	0	2019-04-01	2019-04-30	climate	Other	19.4661	0	0	18950.3	FALSE	FALSE	1	heat_effects_no_sun_exposure_mapedfalse	7	TRUE	months	FALSE	1	5	denominator_cohort_1	0 to 17	Male	0	2017-01-01	2022-06-30	NA	NA	Pharmetrics	Male - 0 to 17
1	127168	3815024	NA	2019-04-01	2019-04-30	climate	SoutheastÂ	10445	NA	NA	NA	FALSE	TRUE	1	heat_effects_no_sun_exposure_mapedfalse	7	TRUE	months	FALSE	1	5	denominator_cohort_1	0 to 17	Male	0	2017-01-01	2022-06-30	NA	NA	Pharmetrics	Male - 0 to 17
1	60917	1827510	0	2019-04-01	2019-04-30	climate	SouthwestÂ	5003.45	0	0	73.7267	FALSE	FALSE	1	heat_effects_no_sun_exposure_mapedfalse	7	TRUE	months	FALSE	1	5	denominator_cohort_1	0 to 17	Male	0	2017-01-01	2022-06-30	NA	NA	Pharmetrics	Male - 0 to 17
1	61376	1841280	0	2019-04-01	2019-04-30	climate	SouthÂ	5041.15	0	0	73.1754	FALSE	FALSE	1	heat_effects_no_sun_exposure_mapedfalse	7	TRUE	months	FALSE	1	5	denominator_cohort_1	0 to 17	Male	0	2017-01-01	2022-06-30	NA	NA	Pharmetrics	Male - 0 to 17
1	146793	4403790	0	2019-04-01	2019-04-30	climate	Upper Midwest	12056.9	0	0	30.5955	FALSE	FALSE	1	heat_effects_no_sun_exposure_mapedfalse	7	TRUE	months	FALSE	1	5	denominator_cohort_1	0 to 17	Male	0	2017-01-01	2022-06-30	NA	NA	Pharmetrics	Male - 0 to 17
1	89935	2698050	0	2019-04-01	2019-04-30	climate	WestÂ	7386.86	0	0	49.9384	FALSE	FALSE	1	heat_effects_no_sun_exposure_mapedfalse	7	TRUE	months	FALSE	1	5	denominator_cohort_1	0 to 17	Male	0	2017-01-01	2022-06-30	NA	NA	Pharmetrics	Male - 0 to 17
1	2186	65580	0	2019-04-01	2019-04-30	climate	NA	179.548	0	0	2054.53	FALSE	FALSE	1	heat_effects_no_sun_exposure_mapedfalse	7	TRUE	months	FALSE	1	5	denominator_cohort_1	0 to 17	Male	0	2017-01-01	2022-06-30	NA	NA	Pharmetrics	Male - 0 to 17
1	902852	27988372	8	2019-05-01	2019-05-31	Overall	Overall	76628	10.44	4.50727	20.5711	FALSE	FALSE	1	heat_effects_no_sun_exposure_mapedfalse	7	TRUE	months	FALSE	1	5	denominator_cohort_1	0 to 17	Male	0	2017-01-01	2022-06-30	NA	NA	Pharmetrics	Male - 0 to 17
1	181583	5629073	0	2019-05-01	2019-05-31	climate	Northeast	15411.6	0	0	23.9358	FALSE	FALSE	1	heat_effects_no_sun_exposure_mapedfalse	7	TRUE	months	FALSE	1	5	denominator_cohort_1	0 to 17	Male	0	2017-01-01	2022-06-30	NA	NA	Pharmetrics	Male - 0 to 17
1	3682	114141	NA	2019-05-01	2019-05-31	climate	Northern Rockies and Plains	312.501	NA	NA	NA	FALSE	TRUE	1	heat_effects_no_sun_exposure_mapedfalse	7	TRUE	months	FALSE	1	5	denominator_cohort_1	0 to 17	Male	0	2017-01-01	2022-06-30	NA	NA	Pharmetrics	Male - 0 to 17
1	44020	1364620	0	2019-05-01	2019-05-31	climate	NorthwestÂ	3736.13	0	0	98.7354	FALSE	FALSE	1	heat_effects_no_sun_exposure_mapedfalse	7	TRUE	months	FALSE	1	5	denominator_cohort_1	0 to 17	Male	0	2017-01-01	2022-06-30	NA	NA	Pharmetrics	Male - 0 to 17
1	183482	5687940	NA	2019-05-01	2019-05-31	climate	Ohio Valley	15572.7	NA	NA	NA	FALSE	TRUE	1	heat_effects_no_sun_exposure_mapedfalse	7	TRUE	months	FALSE	1	5	denominator_cohort_1	0 to 17	Male	0	2017-01-01	2022-06-30	NA	NA	Pharmetrics	Male - 0 to 17
1	242	7502	0	2019-05-01	2019-05-31	climate	Other	20.5394	0	0	17960.1	FALSE	FALSE	1	heat_effects_no_sun_exposure_mapedfalse	7	TRUE	months	FALSE	1	5	denominator_cohort_1	0 to 17	Male	0	2017-01-01	2022-06-30	NA	NA	Pharmetrics	Male - 0 to 17
1	127579	3954941	NA	2019-05-01	2019-05-31	climate	SoutheastÂ	10828	NA	NA	NA	FALSE	TRUE	1	heat_effects_no_sun_exposure_mapedfalse	7	TRUE	months	FALSE	1	5	denominator_cohort_1	0 to 17	Male	0	2017-01-01	2022-06-30	NA	NA	Pharmetrics	Male - 0 to 17
1	60955	1889605	0	2019-05-01	2019-05-31	climate	SouthwestÂ	5173.46	0	0	71.304	FALSE	FALSE	1	heat_effects_no_sun_exposure_mapedfalse	7	TRUE	months	FALSE	1	5	denominator_cohort_1	0 to 17	Male	0	2017-01-01	2022-06-30	NA	NA	Pharmetrics	Male - 0 to 17
1	61660	1911444	NA	2019-05-01	2019-05-31	climate	SouthÂ	5233.25	NA	NA	NA	FALSE	TRUE	1	heat_effects_no_sun_exposure_mapedfalse	7	TRUE	months	FALSE	1	5	denominator_cohort_1	0 to 17	Male	0	2017-01-01	2022-06-30	NA	NA	Pharmetrics	Male - 0 to 17
1	147007	4557212	NA	2019-05-01	2019-05-31	climate	Upper Midwest	12477	NA	NA	NA	FALSE	TRUE	1	heat_effects_no_sun_exposure_mapedfalse	7	TRUE	months	FALSE	1	5	denominator_cohort_1	0 to 17	Male	0	2017-01-01	2022-06-30	NA	NA	Pharmetrics	Male - 0 to 17
1	90456	2804128	NA	2019-05-01	2019-05-31	climate	WestÂ	7677.28	NA	NA	NA	FALSE	TRUE	1	heat_effects_no_sun_exposure_mapedfalse	7	TRUE	months	FALSE	1	5	denominator_cohort_1	0 to 17	Male	0	2017-01-01	2022-06-30	NA	NA	Pharmetrics	Male - 0 to 17
1	2186	67766	0	2019-05-01	2019-05-31	climate	NA	185.533	0	0	1988.26	FALSE	FALSE	1	heat_effects_no_sun_exposure_mapedfalse	7	TRUE	months	FALSE	1	5	denominator_cohort_1	0 to 17	Male	0	2017-01-01	2022-06-30	NA	NA	Pharmetrics	Male - 0 to 17
1	834480	25034249	20	2019-06-01	2019-06-30	Overall	Overall	68540	29.18	17.8239	45.0662	FALSE	FALSE	1	heat_effects_no_sun_exposure_mapedfalse	7	TRUE	months	FALSE	1	5	denominator_cohort_1	0 to 17	Male	0	2017-01-01	2022-06-30	NA	NA	Pharmetrics	Male - 0 to 17
1	112659	3379747	NA	2019-06-01	2019-06-30	climate	Northeast	9253.24	NA	NA	NA	FALSE	TRUE	1	heat_effects_no_sun_exposure_mapedfalse	7	TRUE	months	FALSE	1	5	denominator_cohort_1	0 to 17	Male	0	2017-01-01	2022-06-30	NA	NA	Pharmetrics	Male - 0 to 17
1	3679	110363	0	2019-06-01	2019-06-30	climate	Northern Rockies and Plains	302.157	0	0	1220.85	FALSE	FALSE	1	heat_effects_no_sun_exposure_mapedfalse	7	TRUE	months	FALSE	1	5	denominator_cohort_1	0 to 17	Male	0	2017-01-01	2022-06-30	NA	NA	Pharmetrics	Male - 0 to 17
1	44177	1325302	NA	2019-06-01	2019-06-30	climate	NorthwestÂ	3628.48	NA	NA	NA	FALSE	TRUE	1	heat_effects_no_sun_exposure_mapedfalse	7	TRUE	months	FALSE	1	5	denominator_cohort_1	0 to 17	Male	0	2017-01-01	2022-06-30	NA	NA	Pharmetrics	Male - 0 to 17
1	183651	5509521	NA	2019-06-01	2019-06-30	climate	Ohio Valley	15084.2	NA	NA	NA	FALSE	TRUE	1	heat_effects_no_sun_exposure_mapedfalse	7	TRUE	months	FALSE	1	5	denominator_cohort_1	0 to 17	Male	0	2017-01-01	2022-06-30	NA	NA	Pharmetrics	Male - 0 to 17
1	252	7560	0	2019-06-01	2019-06-30	climate	Other	20.6982	0	0	17822.3	FALSE	FALSE	1	heat_effects_no_sun_exposure_mapedfalse	7	TRUE	months	FALSE	1	5	denominator_cohort_1	0 to 17	Male	0	2017-01-01	2022-06-30	NA	NA	Pharmetrics	Male - 0 to 17
1	127707	3831180	NA	2019-06-01	2019-06-30	climate	SoutheastÂ	10489.2	NA	NA	NA	FALSE	TRUE	1	heat_effects_no_sun_exposure_mapedfalse	7	TRUE	months	FALSE	1	5	denominator_cohort_1	0 to 17	Male	0	2017-01-01	2022-06-30	NA	NA	Pharmetrics	Male - 0 to 17
1	60861	1825814	NA	2019-06-01	2019-06-30	climate	SouthwestÂ	4998.81	NA	NA	NA	FALSE	TRUE	1	heat_effects_no_sun_exposure_mapedfalse	7	TRUE	months	FALSE	1	5	denominator_cohort_1	0 to 17	Male	0	2017-01-01	2022-06-30	NA	NA	Pharmetrics	Male - 0 to 17
1	61378	1841317	NA	2019-06-01	2019-06-30	climate	SouthÂ	5041.25	NA	NA	NA	FALSE	TRUE	1	heat_effects_no_sun_exposure_mapedfalse	7	TRUE	months	FALSE	1	5	denominator_cohort_1	0 to 17	Male	0	2017-01-01	2022-06-30	NA	NA	Pharmetrics	Male - 0 to 17
1	147434	4422993	NA	2019-06-01	2019-06-30	climate	Upper Midwest	12109.5	NA	NA	NA	FALSE	TRUE	1	heat_effects_no_sun_exposure_mapedfalse	7	TRUE	months	FALSE	1	5	denominator_cohort_1	0 to 17	Male	0	2017-01-01	2022-06-30	NA	NA	Pharmetrics	Male - 0 to 17
1	90507	2715202	NA	2019-06-01	2019-06-30	climate	WestÂ	7433.82	NA	NA	NA	FALSE	TRUE	1	heat_effects_no_sun_exposure_mapedfalse	7	TRUE	months	FALSE	1	5	denominator_cohort_1	0 to 17	Male	0	2017-01-01	2022-06-30	NA	NA	Pharmetrics	Male - 0 to 17
1	2175	65250	0	2019-06-01	2019-06-30	climate	NA	178.645	0	0	2064.92	FALSE	FALSE	1	heat_effects_no_sun_exposure_mapedfalse	7	TRUE	months	FALSE	1	5	denominator_cohort_1	0 to 17	Male	0	2017-01-01	2022-06-30	NA	NA	Pharmetrics	Male - 0 to 17
1	825353	25585680	33	2019-07-01	2019-07-31	Overall	Overall	70049.8	47.1094	32.4279	66.1591	FALSE	FALSE	1	heat_effects_no_sun_exposure_mapedfalse	7	TRUE	months	FALSE	1	5	denominator_cohort_1	0 to 17	Male	0	2017-01-01	2022-06-30	NA	NA	Pharmetrics	Male - 0 to 17
1	111440	3454578	7	2019-07-01	2019-07-31	climate	Northeast	9458.12	74.0105	29.7561	152.49	FALSE	FALSE	1	heat_effects_no_sun_exposure_mapedfalse	7	TRUE	months	FALSE	1	5	denominator_cohort_1	0 to 17	Male	0	2017-01-01	2022-06-30	NA	NA	Pharmetrics	Male - 0 to 17
1	3670	113770	0	2019-07-01	2019-07-31	climate	Northern Rockies and Plains	311.485	0	0	1184.29	FALSE	FALSE	1	heat_effects_no_sun_exposure_mapedfalse	7	TRUE	months	FALSE	1	5	denominator_cohort_1	0 to 17	Male	0	2017-01-01	2022-06-30	NA	NA	Pharmetrics	Male - 0 to 17
1	44297	1373207	0	2019-07-01	2019-07-31	climate	NorthwestÂ	3759.64	0	0	98.118	FALSE	FALSE	1	heat_effects_no_sun_exposure_mapedfalse	7	TRUE	months	FALSE	1	5	denominator_cohort_1	0 to 17	Male	0	2017-01-01	2022-06-30	NA	NA	Pharmetrics	Male - 0 to 17
1	179712	5571013	7	2019-07-01	2019-07-31	climate	Ohio Valley	15252.6	45.8938	18.4517	94.5588	FALSE	FALSE	1	heat_effects_no_sun_exposure_mapedfalse	7	TRUE	months	FALSE	1	5	denominator_cohort_1	0 to 17	Male	0	2017-01-01	2022-06-30	NA	NA	Pharmetrics	Male - 0 to 17
1	247	7657	0	2019-07-01	2019-07-31	climate	Other	20.9637	0	0	17596.5	FALSE	FALSE	1	heat_effects_no_sun_exposure_mapedfalse	7	TRUE	months	FALSE	1	5	denominator_cohort_1	0 to 17	Male	0	2017-01-01	2022-06-30	NA	NA	Pharmetrics	Male - 0 to 17
1	123186	3818737	NA	2019-07-01	2019-07-31	climate	SoutheastÂ	10455.1	NA	NA	NA	FALSE	TRUE	1	heat_effects_no_sun_exposure_mapedfalse	7	TRUE	months	FALSE	1	5	denominator_cohort_1	0 to 17	Male	0	2017-01-01	2022-06-30	NA	NA	Pharmetrics	Male - 0 to 17
1	61014	1891426	0	2019-07-01	2019-07-31	climate	SouthwestÂ	5178.44	0	0	71.2353	FALSE	FALSE	1	heat_effects_no_sun_exposure_mapedfalse	7	TRUE	months	FALSE	1	5	denominator_cohort_1	0 to 17	Male	0	2017-01-01	2022-06-30	NA	NA	Pharmetrics	Male - 0 to 17
1	61140	1895314	5	2019-07-01	2019-07-31	climate	SouthÂ	5189.09	96.3561	31.2866	224.863	FALSE	FALSE	1	heat_effects_no_sun_exposure_mapedfalse	7	TRUE	months	FALSE	1	5	denominator_cohort_1	0 to 17	Male	0	2017-01-01	2022-06-30	NA	NA	Pharmetrics	Male - 0 to 17
1	148063	4589905	6	2019-07-01	2019-07-31	climate	Upper Midwest	12566.5	47.7461	17.522	103.923	FALSE	FALSE	1	heat_effects_no_sun_exposure_mapedfalse	7	TRUE	months	FALSE	1	5	denominator_cohort_1	0 to 17	Male	0	2017-01-01	2022-06-30	NA	NA	Pharmetrics	Male - 0 to 17
1	90417	2802896	NA	2019-07-01	2019-07-31	climate	WestÂ	7673.91	NA	NA	NA	FALSE	TRUE	1	heat_effects_no_sun_exposure_mapedfalse	7	TRUE	months	FALSE	1	5	denominator_cohort_1	0 to 17	Male	0	2017-01-01	2022-06-30	NA	NA	Pharmetrics	Male - 0 to 17
1	2167	67177	0	2019-07-01	2019-07-31	climate	NA	183.921	0	0	2005.69	FALSE	FALSE	1	heat_effects_no_sun_exposure_mapedfalse	7	TRUE	months	FALSE	1	5	denominator_cohort_1	0 to 17	Male	0	2017-01-01	2022-06-30	NA	NA	Pharmetrics	Male - 0 to 17
1	828513	25683651	31	2019-08-01	2019-08-31	Overall	Overall	70318	44.0854	29.9539	62.5758	FALSE	FALSE	1	heat_effects_no_sun_exposure_mapedfalse	7	TRUE	months	FALSE	1	5	denominator_cohort_1	0 to 17	Male	0	2017-01-01	2022-06-30	NA	NA	Pharmetrics	Male - 0 to 17
1	111876	3468137	NA	2019-08-01	2019-08-31	climate	Northeast	9495.24	NA	NA	NA	FALSE	TRUE	1	heat_effects_no_sun_exposure_mapedfalse	7	TRUE	months	FALSE	1	5	denominator_cohort_1	0 to 17	Male	0	2017-01-01	2022-06-30	NA	NA	Pharmetrics	Male - 0 to 17
1	3684	114204	0	2019-08-01	2019-08-31	climate	Northern Rockies and Plains	312.674	0	0	1179.79	FALSE	FALSE	1	heat_effects_no_sun_exposure_mapedfalse	7	TRUE	months	FALSE	1	5	denominator_cohort_1	0 to 17	Male	0	2017-01-01	2022-06-30	NA	NA	Pharmetrics	Male - 0 to 17
1	44247	1371653	NA	2019-08-01	2019-08-31	climate	NorthwestÂ	3755.38	NA	NA	NA	FALSE	TRUE	1	heat_effects_no_sun_exposure_mapedfalse	7	TRUE	months	FALSE	1	5	denominator_cohort_1	0 to 17	Male	0	2017-01-01	2022-06-30	NA	NA	Pharmetrics	Male - 0 to 17
1	180564	5597442	NA	2019-08-01	2019-08-31	climate	Ohio Valley	15325	NA	NA	NA	FALSE	TRUE	1	heat_effects_no_sun_exposure_mapedfalse	7	TRUE	months	FALSE	1	5	denominator_cohort_1	0 to 17	Male	0	2017-01-01	2022-06-30	NA	NA	Pharmetrics	Male - 0 to 17
1	243	7533	0	2019-08-01	2019-08-31	climate	Other	20.6242	0	0	17886.1	FALSE	FALSE	1	heat_effects_no_sun_exposure_mapedfalse	7	TRUE	months	FALSE	1	5	denominator_cohort_1	0 to 17	Male	0	2017-01-01	2022-06-30	NA	NA	Pharmetrics	Male - 0 to 17
1	123535	3829556	NA	2019-08-01	2019-08-31	climate	SoutheastÂ	10484.8	NA	NA	NA	FALSE	TRUE	1	heat_effects_no_sun_exposure_mapedfalse	7	TRUE	months	FALSE	1	5	denominator_cohort_1	0 to 17	Male	0	2017-01-01	2022-06-30	NA	NA	Pharmetrics	Male - 0 to 17
1	61293	1900061	NA	2019-08-01	2019-08-31	climate	SouthwestÂ	5202.08	NA	NA	NA	FALSE	TRUE	1	heat_effects_no_sun_exposure_mapedfalse	7	TRUE	months	FALSE	1	5	denominator_cohort_1	0 to 17	Male	0	2017-01-01	2022-06-30	NA	NA	Pharmetrics	Male - 0 to 17
1	61045	1892292	12	2019-08-01	2019-08-31	climate	SouthÂ	5180.81	231.624	119.683	404.6	FALSE	FALSE	1	heat_effects_no_sun_exposure_mapedfalse	7	TRUE	months	FALSE	1	5	denominator_cohort_1	0 to 17	Male	0	2017-01-01	2022-06-30	NA	NA	Pharmetrics	Male - 0 to 17
1	149073	4621239	NA	2019-08-01	2019-08-31	climate	Upper Midwest	12652.3	NA	NA	NA	FALSE	TRUE	1	heat_effects_no_sun_exposure_mapedfalse	7	TRUE	months	FALSE	1	5	denominator_cohort_1	0 to 17	Male	0	2017-01-01	2022-06-30	NA	NA	Pharmetrics	Male - 0 to 17
1	90797	2814698	NA	2019-08-01	2019-08-31	climate	WestÂ	7706.22	NA	NA	NA	FALSE	TRUE	1	heat_effects_no_sun_exposure_mapedfalse	7	TRUE	months	FALSE	1	5	denominator_cohort_1	0 to 17	Male	0	2017-01-01	2022-06-30	NA	NA	Pharmetrics	Male - 0 to 17
1	2156	66836	0	2019-08-01	2019-08-31	climate	NA	182.987	0	0	2015.92	FALSE	FALSE	1	heat_effects_no_sun_exposure_mapedfalse	7	TRUE	months	FALSE	1	5	denominator_cohort_1	0 to 17	Male	0	2017-01-01	2022-06-30	NA	NA	Pharmetrics	Male - 0 to 17
1	829786	24893413	21	2019-09-01	2019-09-30	Overall	Overall	68154.5	30.8124	19.0733	47.1	FALSE	FALSE	1	heat_effects_no_sun_exposure_mapedfalse	7	TRUE	months	FALSE	1	5	denominator_cohort_1	0 to 17	Male	0	2017-01-01	2022-06-30	NA	NA	Pharmetrics	Male - 0 to 17
1	112084	3362515	NA	2019-09-01	2019-09-30	climate	Northeast	9206.06	NA	NA	NA	FALSE	TRUE	1	heat_effects_no_sun_exposure_mapedfalse	7	TRUE	months	FALSE	1	5	denominator_cohort_1	0 to 17	Male	0	2017-01-01	2022-06-30	NA	NA	Pharmetrics	Male - 0 to 17
1	3684	110520	0	2019-09-01	2019-09-30	climate	Northern Rockies and Plains	302.587	0	0	1219.11	FALSE	FALSE	1	heat_effects_no_sun_exposure_mapedfalse	7	TRUE	months	FALSE	1	5	denominator_cohort_1	0 to 17	Male	0	2017-01-01	2022-06-30	NA	NA	Pharmetrics	Male - 0 to 17
1	44360	1330796	0	2019-09-01	2019-09-30	climate	NorthwestÂ	3643.52	0	0	101.245	FALSE	FALSE	1	heat_effects_no_sun_exposure_mapedfalse	7	TRUE	months	FALSE	1	5	denominator_cohort_1	0 to 17	Male	0	2017-01-01	2022-06-30	NA	NA	Pharmetrics	Male - 0 to 17
1	181127	5433780	5	2019-09-01	2019-09-30	climate	Ohio Valley	14876.9	33.6092	10.9128	78.4327	FALSE	FALSE	1	heat_effects_no_sun_exposure_mapedfalse	7	TRUE	months	FALSE	1	5	denominator_cohort_1	0 to 17	Male	0	2017-01-01	2022-06-30	NA	NA	Pharmetrics	Male - 0 to 17
1	238	7140	0	2019-09-01	2019-09-30	climate	Other	19.5483	0	0	18870.6	FALSE	FALSE	1	heat_effects_no_sun_exposure_mapedfalse	7	TRUE	months	FALSE	1	5	denominator_cohort_1	0 to 17	Male	0	2017-01-01	2022-06-30	NA	NA	Pharmetrics	Male - 0 to 17
1	123575	3707200	7	2019-09-01	2019-09-30	climate	SoutheastÂ	10149.8	68.9671	27.7284	142.099	FALSE	FALSE	1	heat_effects_no_sun_exposure_mapedfalse	7	TRUE	months	FALSE	1	5	denominator_cohort_1	0 to 17	Male	0	2017-01-01	2022-06-30	NA	NA	Pharmetrics	Male - 0 to 17
1	61371	1841120	0	2019-09-01	2019-09-30	climate	SouthwestÂ	5040.71	0	0	73.1817	FALSE	FALSE	1	heat_effects_no_sun_exposure_mapedfalse	7	TRUE	months	FALSE	1	5	denominator_cohort_1	0 to 17	Male	0	2017-01-01	2022-06-30	NA	NA	Pharmetrics	Male - 0 to 17
1	60054	1801592	NA	2019-09-01	2019-09-30	climate	SouthÂ	4932.49	NA	NA	NA	FALSE	TRUE	1	heat_effects_no_sun_exposure_mapedfalse	7	TRUE	months	FALSE	1	5	denominator_cohort_1	0 to 17	Male	0	2017-01-01	2022-06-30	NA	NA	Pharmetrics	Male - 0 to 17
1	149389	4481662	NA	2019-09-01	2019-09-30	climate	Upper Midwest	12270.1	NA	NA	NA	FALSE	TRUE	1	heat_effects_no_sun_exposure_mapedfalse	7	TRUE	months	FALSE	1	5	denominator_cohort_1	0 to 17	Male	0	2017-01-01	2022-06-30	NA	NA	Pharmetrics	Male - 0 to 17
1	91732	2751928	NA	2019-09-01	2019-09-30	climate	WestÂ	7534.37	NA	NA	NA	FALSE	TRUE	1	heat_effects_no_sun_exposure_mapedfalse	7	TRUE	months	FALSE	1	5	denominator_cohort_1	0 to 17	Male	0	2017-01-01	2022-06-30	NA	NA	Pharmetrics	Male - 0 to 17
1	2172	65160	0	2019-09-01	2019-09-30	climate	NA	178.398	0	0	2067.78	FALSE	FALSE	1	heat_effects_no_sun_exposure_mapedfalse	7	TRUE	months	FALSE	1	5	denominator_cohort_1	0 to 17	Male	0	2017-01-01	2022-06-30	NA	NA	Pharmetrics	Male - 0 to 17
1	827636	25656643	6	2019-10-01	2019-10-31	Overall	Overall	70244.1	8.54165	3.13463	18.5916	FALSE	FALSE	1	heat_effects_no_sun_exposure_mapedfalse	7	TRUE	months	FALSE	1	5	denominator_cohort_1	0 to 17	Male	0	2017-01-01	2022-06-30	NA	NA	Pharmetrics	Male - 0 to 17
1	111131	3445050	0	2019-10-01	2019-10-31	climate	Northeast	9432.03	0	0	39.1101	FALSE	FALSE	1	heat_effects_no_sun_exposure_mapedfalse	7	TRUE	months	FALSE	1	5	denominator_cohort_1	0 to 17	Male	0	2017-01-01	2022-06-30	NA	NA	Pharmetrics	Male - 0 to 17
1	3680	114080	0	2019-10-01	2019-10-31	climate	Northern Rockies and Plains	312.334	0	0	1181.07	FALSE	FALSE	1	heat_effects_no_sun_exposure_mapedfalse	7	TRUE	months	FALSE	1	5	denominator_cohort_1	0 to 17	Male	0	2017-01-01	2022-06-30	NA	NA	Pharmetrics	Male - 0 to 17
1	43891	1360621	0	2019-10-01	2019-10-31	climate	NorthwestÂ	3725.18	0	0	99.0256	FALSE	FALSE	1	heat_effects_no_sun_exposure_mapedfalse	7	TRUE	months	FALSE	1	5	denominator_cohort_1	0 to 17	Male	0	2017-01-01	2022-06-30	NA	NA	Pharmetrics	Male - 0 to 17
1	181425	5624133	NA	2019-10-01	2019-10-31	climate	Ohio Valley	15398	NA	NA	NA	FALSE	TRUE	1	heat_effects_no_sun_exposure_mapedfalse	7	TRUE	months	FALSE	1	5	denominator_cohort_1	0 to 17	Male	0	2017-01-01	2022-06-30	NA	NA	Pharmetrics	Male - 0 to 17
1	237	7347	0	2019-10-01	2019-10-31	climate	Other	20.115	0	0	18339	FALSE	FALSE	1	heat_effects_no_sun_exposure_mapedfalse	7	TRUE	months	FALSE	1	5	denominator_cohort_1	0 to 17	Male	0	2017-01-01	2022-06-30	NA	NA	Pharmetrics	Male - 0 to 17
1	122975	3812209	NA	2019-10-01	2019-10-31	climate	SoutheastÂ	10437.3	NA	NA	NA	FALSE	TRUE	1	heat_effects_no_sun_exposure_mapedfalse	7	TRUE	months	FALSE	1	5	denominator_cohort_1	0 to 17	Male	0	2017-01-01	2022-06-30	NA	NA	Pharmetrics	Male - 0 to 17
1	61046	1892426	0	2019-10-01	2019-10-31	climate	SouthwestÂ	5181.18	0	0	71.1977	FALSE	FALSE	1	heat_effects_no_sun_exposure_mapedfalse	7	TRUE	months	FALSE	1	5	denominator_cohort_1	0 to 17	Male	0	2017-01-01	2022-06-30	NA	NA	Pharmetrics	Male - 0 to 17
1	59720	1851316	0	2019-10-01	2019-10-31	climate	SouthÂ	5068.63	0	0	72.7787	FALSE	FALSE	1	heat_effects_no_sun_exposure_mapedfalse	7	TRUE	months	FALSE	1	5	denominator_cohort_1	0 to 17	Male	0	2017-01-01	2022-06-30	NA	NA	Pharmetrics	Male - 0 to 17
1	150401	4662431	0	2019-10-01	2019-10-31	climate	Upper Midwest	12765	0	0	28.8983	FALSE	FALSE	1	heat_effects_no_sun_exposure_mapedfalse	7	TRUE	months	FALSE	1	5	denominator_cohort_1	0 to 17	Male	0	2017-01-01	2022-06-30	NA	NA	Pharmetrics	Male - 0 to 17
1	90948	2819388	0	2019-10-01	2019-10-31	climate	WestÂ	7719.06	0	0	47.7892	FALSE	FALSE	1	heat_effects_no_sun_exposure_mapedfalse	7	TRUE	months	FALSE	1	5	denominator_cohort_1	0 to 17	Male	0	2017-01-01	2022-06-30	NA	NA	Pharmetrics	Male - 0 to 17
1	2182	67642	0	2019-10-01	2019-10-31	climate	NA	185.194	0	0	1991.9	FALSE	FALSE	1	heat_effects_no_sun_exposure_mapedfalse	7	TRUE	months	FALSE	1	5	denominator_cohort_1	0 to 17	Male	0	2017-01-01	2022-06-30	NA	NA	Pharmetrics	Male - 0 to 17
1	828894	24866793	NA	2019-11-01	2019-11-30	Overall	Overall	68081.6	NA	NA	NA	FALSE	TRUE	1	heat_effects_no_sun_exposure_mapedfalse	7	TRUE	months	FALSE	1	5	denominator_cohort_1	0 to 17	Male	0	2017-01-01	2022-06-30	NA	NA	Pharmetrics	Male - 0 to 17
1	110767	3323010	0	2019-11-01	2019-11-30	climate	Northeast	9097.91	0	0	40.5465	FALSE	FALSE	1	heat_effects_no_sun_exposure_mapedfalse	7	TRUE	months	FALSE	1	5	denominator_cohort_1	0 to 17	Male	0	2017-01-01	2022-06-30	NA	NA	Pharmetrics	Male - 0 to 17
1	3687	110610	0	2019-11-01	2019-11-30	climate	Northern Rockies and Plains	302.834	0	0	1218.12	FALSE	FALSE	1	heat_effects_no_sun_exposure_mapedfalse	7	TRUE	months	FALSE	1	5	denominator_cohort_1	0 to 17	Male	0	2017-01-01	2022-06-30	NA	NA	Pharmetrics	Male - 0 to 17
1	43813	1314390	0	2019-11-01	2019-11-30	climate	NorthwestÂ	3598.6	0	0	102.509	FALSE	FALSE	1	heat_effects_no_sun_exposure_mapedfalse	7	TRUE	months	FALSE	1	5	denominator_cohort_1	0 to 17	Male	0	2017-01-01	2022-06-30	NA	NA	Pharmetrics	Male - 0 to 17
1	181989	5459667	NA	2019-11-01	2019-11-30	climate	Ohio Valley	14947.8	NA	NA	NA	FALSE	TRUE	1	heat_effects_no_sun_exposure_mapedfalse	7	TRUE	months	FALSE	1	5	denominator_cohort_1	0 to 17	Male	0	2017-01-01	2022-06-30	NA	NA	Pharmetrics	Male - 0 to 17
1	237	7110	0	2019-11-01	2019-11-30	climate	Other	19.4661	0	0	18950.3	FALSE	FALSE	1	heat_effects_no_sun_exposure_mapedfalse	7	TRUE	months	FALSE	1	5	denominator_cohort_1	0 to 17	Male	0	2017-01-01	2022-06-30	NA	NA	Pharmetrics	Male - 0 to 17
1	123352	3700536	NA	2019-11-01	2019-11-30	climate	SoutheastÂ	10131.5	NA	NA	NA	FALSE	TRUE	1	heat_effects_no_sun_exposure_mapedfalse	7	TRUE	months	FALSE	1	5	denominator_cohort_1	0 to 17	Male	0	2017-01-01	2022-06-30	NA	NA	Pharmetrics	Male - 0 to 17
1	61254	1837620	0	2019-11-01	2019-11-30	climate	SouthwestÂ	5031.13	0	0	73.3211	FALSE	FALSE	1	heat_effects_no_sun_exposure_mapedfalse	7	TRUE	months	FALSE	1	5	denominator_cohort_1	0 to 17	Male	0	2017-01-01	2022-06-30	NA	NA	Pharmetrics	Male - 0 to 17
1	60050	1801500	0	2019-11-01	2019-11-30	climate	SouthÂ	4932.24	0	0	74.7912	FALSE	FALSE	1	heat_effects_no_sun_exposure_mapedfalse	7	TRUE	months	FALSE	1	5	denominator_cohort_1	0 to 17	Male	0	2017-01-01	2022-06-30	NA	NA	Pharmetrics	Male - 0 to 17
1	150368	4511040	0	2019-11-01	2019-11-30	climate	Upper Midwest	12350.6	0	0	29.8681	FALSE	FALSE	1	heat_effects_no_sun_exposure_mapedfalse	7	TRUE	months	FALSE	1	5	denominator_cohort_1	0 to 17	Male	0	2017-01-01	2022-06-30	NA	NA	Pharmetrics	Male - 0 to 17
1	91133	2733990	0	2019-11-01	2019-11-30	climate	WestÂ	7485.26	0	0	49.2819	FALSE	FALSE	1	heat_effects_no_sun_exposure_mapedfalse	7	TRUE	months	FALSE	1	5	denominator_cohort_1	0 to 17	Male	0	2017-01-01	2022-06-30	NA	NA	Pharmetrics	Male - 0 to 17
1	2244	67320	0	2019-11-01	2019-11-30	climate	NA	184.312	0	0	2001.43	FALSE	FALSE	1	heat_effects_no_sun_exposure_mapedfalse	7	TRUE	months	FALSE	1	5	denominator_cohort_1	0 to 17	Male	0	2017-01-01	2022-06-30	NA	NA	Pharmetrics	Male - 0 to 17
1	830748	25753183	0	2019-12-01	2019-12-31	Overall	Overall	70508.4	0	0	5.23183	FALSE	FALSE	1	heat_effects_no_sun_exposure_mapedfalse	7	TRUE	months	FALSE	1	5	denominator_cohort_1	0 to 17	Male	0	2017-01-01	2022-06-30	NA	NA	Pharmetrics	Male - 0 to 17
1	110907	3438117	0	2019-12-01	2019-12-31	climate	Northeast	9413.05	0	0	39.189	FALSE	FALSE	1	heat_effects_no_sun_exposure_mapedfalse	7	TRUE	months	FALSE	1	5	denominator_cohort_1	0 to 17	Male	0	2017-01-01	2022-06-30	NA	NA	Pharmetrics	Male - 0 to 17
1	3654	113274	0	2019-12-01	2019-12-31	climate	Northern Rockies and Plains	310.127	0	0	1189.47	FALSE	FALSE	1	heat_effects_no_sun_exposure_mapedfalse	7	TRUE	months	FALSE	1	5	denominator_cohort_1	0 to 17	Male	0	2017-01-01	2022-06-30	NA	NA	Pharmetrics	Male - 0 to 17
1	43643	1352933	0	2019-12-01	2019-12-31	climate	NorthwestÂ	3704.13	0	0	99.5883	FALSE	FALSE	1	heat_effects_no_sun_exposure_mapedfalse	7	TRUE	months	FALSE	1	5	denominator_cohort_1	0 to 17	Male	0	2017-01-01	2022-06-30	NA	NA	Pharmetrics	Male - 0 to 17
1	182950	5671445	0	2019-12-01	2019-12-31	climate	Ohio Valley	15527.6	0	0	23.757	FALSE	FALSE	1	heat_effects_no_sun_exposure_mapedfalse	7	TRUE	months	FALSE	1	5	denominator_cohort_1	0 to 17	Male	0	2017-01-01	2022-06-30	NA	NA	Pharmetrics	Male - 0 to 17
1	236	7316	0	2019-12-01	2019-12-31	climate	Other	20.0301	0	0	18416.7	FALSE	FALSE	1	heat_effects_no_sun_exposure_mapedfalse	7	TRUE	months	FALSE	1	5	denominator_cohort_1	0 to 17	Male	0	2017-01-01	2022-06-30	NA	NA	Pharmetrics	Male - 0 to 17
1	123419	3825989	0	2019-12-01	2019-12-31	climate	SoutheastÂ	10475	0	0	35.2161	FALSE	FALSE	1	heat_effects_no_sun_exposure_mapedfalse	7	TRUE	months	FALSE	1	5	denominator_cohort_1	0 to 17	Male	0	2017-01-01	2022-06-30	NA	NA	Pharmetrics	Male - 0 to 17
1	61387	1902997	0	2019-12-01	2019-12-31	climate	SouthwestÂ	5210.12	0	0	70.8022	FALSE	FALSE	1	heat_effects_no_sun_exposure_mapedfalse	7	TRUE	months	FALSE	1	5	denominator_cohort_1	0 to 17	Male	0	2017-01-01	2022-06-30	NA	NA	Pharmetrics	Male - 0 to 17
1	60250	1867750	0	2019-12-01	2019-12-31	climate	SouthÂ	5113.62	0	0	72.1383	FALSE	FALSE	1	heat_effects_no_sun_exposure_mapedfalse	7	TRUE	months	FALSE	1	5	denominator_cohort_1	0 to 17	Male	0	2017-01-01	2022-06-30	NA	NA	Pharmetrics	Male - 0 to 17
1	150576	4667856	0	2019-12-01	2019-12-31	climate	Upper Midwest	12779.9	0	0	28.8647	FALSE	FALSE	1	heat_effects_no_sun_exposure_mapedfalse	7	TRUE	months	FALSE	1	5	denominator_cohort_1	0 to 17	Male	0	2017-01-01	2022-06-30	NA	NA	Pharmetrics	Male - 0 to 17
1	91442	2834702	0	2019-12-01	2019-12-31	climate	WestÂ	7760.99	0	0	47.531	FALSE	FALSE	1	heat_effects_no_sun_exposure_mapedfalse	7	TRUE	months	FALSE	1	5	denominator_cohort_1	0 to 17	Male	0	2017-01-01	2022-06-30	NA	NA	Pharmetrics	Male - 0 to 17
1	2284	70804	0	2019-12-01	2019-12-31	climate	NA	193.851	0	0	1902.95	FALSE	FALSE	1	heat_effects_no_sun_exposure_mapedfalse	7	TRUE	months	FALSE	1	5	denominator_cohort_1	0 to 17	Male	0	2017-01-01	2022-06-30	NA	NA	Pharmetrics	Male - 0 to 17
1	764687	23705289	NA	2020-01-01	2020-01-31	Overall	Overall	64901.5	NA	NA	NA	FALSE	TRUE	1	heat_effects_no_sun_exposure_mapedfalse	7	TRUE	months	FALSE	1	5	denominator_cohort_1	0 to 17	Male	0	2017-01-01	2022-06-30	NA	NA	Pharmetrics	Male - 0 to 17
1	104354	3234974	0	2020-01-01	2020-01-31	climate	Northeast	8856.88	0	0	41.6499	FALSE	FALSE	1	heat_effects_no_sun_exposure_mapedfalse	7	TRUE	months	FALSE	1	5	denominator_cohort_1	0 to 17	Male	0	2017-01-01	2022-06-30	NA	NA	Pharmetrics	Male - 0 to 17
1	3535	109585	0	2020-01-01	2020-01-31	climate	Northern Rockies and Plains	300.027	0	0	1229.51	FALSE	FALSE	1	heat_effects_no_sun_exposure_mapedfalse	7	TRUE	months	FALSE	1	5	denominator_cohort_1	0 to 17	Male	0	2017-01-01	2022-06-30	NA	NA	Pharmetrics	Male - 0 to 17
1	38091	1180821	0	2020-01-01	2020-01-31	climate	NorthwestÂ	3232.91	0	0	114.104	FALSE	FALSE	1	heat_effects_no_sun_exposure_mapedfalse	7	TRUE	months	FALSE	1	5	denominator_cohort_1	0 to 17	Male	0	2017-01-01	2022-06-30	NA	NA	Pharmetrics	Male - 0 to 17
1	162604	5040724	0	2020-01-01	2020-01-31	climate	Ohio Valley	13800.8	0	0	26.7296	FALSE	FALSE	1	heat_effects_no_sun_exposure_mapedfalse	7	TRUE	months	FALSE	1	5	denominator_cohort_1	0 to 17	Male	0	2017-01-01	2022-06-30	NA	NA	Pharmetrics	Male - 0 to 17
1	222	6882	0	2020-01-01	2020-01-31	climate	Other	18.8419	0	0	19578.1	FALSE	FALSE	1	heat_effects_no_sun_exposure_mapedfalse	7	TRUE	months	FALSE	1	5	denominator_cohort_1	0 to 17	Male	0	2017-01-01	2022-06-30	NA	NA	Pharmetrics	Male - 0 to 17
1	114735	3556785	0	2020-01-01	2020-01-31	climate	SoutheastÂ	9737.95	0	0	37.8815	FALSE	FALSE	1	heat_effects_no_sun_exposure_mapedfalse	7	TRUE	months	FALSE	1	5	denominator_cohort_1	0 to 17	Male	0	2017-01-01	2022-06-30	NA	NA	Pharmetrics	Male - 0 to 17
1	57775	1791025	0	2020-01-01	2020-01-31	climate	SouthwestÂ	4903.56	0	0	75.2286	FALSE	FALSE	1	heat_effects_no_sun_exposure_mapedfalse	7	TRUE	months	FALSE	1	5	denominator_cohort_1	0 to 17	Male	0	2017-01-01	2022-06-30	NA	NA	Pharmetrics	Male - 0 to 17
1	52327	1622137	0	2020-01-01	2020-01-31	climate	SouthÂ	4441.17	0	0	83.061	FALSE	FALSE	1	heat_effects_no_sun_exposure_mapedfalse	7	TRUE	months	FALSE	1	5	denominator_cohort_1	0 to 17	Male	0	2017-01-01	2022-06-30	NA	NA	Pharmetrics	Male - 0 to 17
1	144358	4475090	NA	2020-01-01	2020-01-31	climate	Upper Midwest	12252.1	NA	NA	NA	FALSE	TRUE	1	heat_effects_no_sun_exposure_mapedfalse	7	TRUE	months	FALSE	1	5	denominator_cohort_1	0 to 17	Male	0	2017-01-01	2022-06-30	NA	NA	Pharmetrics	Male - 0 to 17
1	84479	2618849	0	2020-01-01	2020-01-31	climate	WestÂ	7170.02	0	0	51.4487	FALSE	FALSE	1	heat_effects_no_sun_exposure_mapedfalse	7	TRUE	months	FALSE	1	5	denominator_cohort_1	0 to 17	Male	0	2017-01-01	2022-06-30	NA	NA	Pharmetrics	Male - 0 to 17
1	2207	68417	0	2020-01-01	2020-01-31	climate	NA	187.316	0	0	1969.34	FALSE	FALSE	1	heat_effects_no_sun_exposure_mapedfalse	7	TRUE	months	FALSE	1	5	denominator_cohort_1	0 to 17	Male	0	2017-01-01	2022-06-30	NA	NA	Pharmetrics	Male - 0 to 17
1	765631	22203278	NA	2020-02-01	2020-02-29	Overall	Overall	60789.3	NA	NA	NA	FALSE	TRUE	1	heat_effects_no_sun_exposure_mapedfalse	7	TRUE	months	FALSE	1	5	denominator_cohort_1	0 to 17	Male	0	2017-01-01	2022-06-30	NA	NA	Pharmetrics	Male - 0 to 17
1	104372	3026788	0	2020-02-01	2020-02-29	climate	Northeast	8286.89	0	0	44.5146	FALSE	FALSE	1	heat_effects_no_sun_exposure_mapedfalse	7	TRUE	months	FALSE	1	5	denominator_cohort_1	0 to 17	Male	0	2017-01-01	2022-06-30	NA	NA	Pharmetrics	Male - 0 to 17
1	3514	101906	0	2020-02-01	2020-02-29	climate	Northern Rockies and Plains	279.003	0	0	1322.16	FALSE	FALSE	1	heat_effects_no_sun_exposure_mapedfalse	7	TRUE	months	FALSE	1	5	denominator_cohort_1	0 to 17	Male	0	2017-01-01	2022-06-30	NA	NA	Pharmetrics	Male - 0 to 17
1	38196	1107684	0	2020-02-01	2020-02-29	climate	NorthwestÂ	3032.67	0	0	121.638	FALSE	FALSE	1	heat_effects_no_sun_exposure_mapedfalse	7	TRUE	months	FALSE	1	5	denominator_cohort_1	0 to 17	Male	0	2017-01-01	2022-06-30	NA	NA	Pharmetrics	Male - 0 to 17
1	162870	4723217	NA	2020-02-01	2020-02-29	climate	Ohio Valley	12931.5	NA	NA	NA	FALSE	TRUE	1	heat_effects_no_sun_exposure_mapedfalse	7	TRUE	months	FALSE	1	5	denominator_cohort_1	0 to 17	Male	0	2017-01-01	2022-06-30	NA	NA	Pharmetrics	Male - 0 to 17
1	217	6293	0	2020-02-01	2020-02-29	climate	Other	17.2293	0	0	21410.5	FALSE	FALSE	1	heat_effects_no_sun_exposure_mapedfalse	7	TRUE	months	FALSE	1	5	denominator_cohort_1	0 to 17	Male	0	2017-01-01	2022-06-30	NA	NA	Pharmetrics	Male - 0 to 17
1	114499	3320471	0	2020-02-01	2020-02-29	climate	SoutheastÂ	9090.95	0	0	40.5775	FALSE	FALSE	1	heat_effects_no_sun_exposure_mapedfalse	7	TRUE	months	FALSE	1	5	denominator_cohort_1	0 to 17	Male	0	2017-01-01	2022-06-30	NA	NA	Pharmetrics	Male - 0 to 17
1	58134	1685886	0	2020-02-01	2020-02-29	climate	SouthwestÂ	4615.7	0	0	79.9202	FALSE	FALSE	1	heat_effects_no_sun_exposure_mapedfalse	7	TRUE	months	FALSE	1	5	denominator_cohort_1	0 to 17	Male	0	2017-01-01	2022-06-30	NA	NA	Pharmetrics	Male - 0 to 17
1	52279	1516083	NA	2020-02-01	2020-02-29	climate	SouthÂ	4150.81	NA	NA	NA	FALSE	TRUE	1	heat_effects_no_sun_exposure_mapedfalse	7	TRUE	months	FALSE	1	5	denominator_cohort_1	0 to 17	Male	0	2017-01-01	2022-06-30	NA	NA	Pharmetrics	Male - 0 to 17
1	144302	4184758	0	2020-02-01	2020-02-29	climate	Upper Midwest	11457.2	0	0	32.1969	FALSE	FALSE	1	heat_effects_no_sun_exposure_mapedfalse	7	TRUE	months	FALSE	1	5	denominator_cohort_1	0 to 17	Male	0	2017-01-01	2022-06-30	NA	NA	Pharmetrics	Male - 0 to 17
1	85041	2466189	0	2020-02-01	2020-02-29	climate	WestÂ	6752.06	0	0	54.6334	FALSE	FALSE	1	heat_effects_no_sun_exposure_mapedfalse	7	TRUE	months	FALSE	1	5	denominator_cohort_1	0 to 17	Male	0	2017-01-01	2022-06-30	NA	NA	Pharmetrics	Male - 0 to 17
1	2207	64003	0	2020-02-01	2020-02-29	climate	NA	175.231	0	0	2105.16	FALSE	FALSE	1	heat_effects_no_sun_exposure_mapedfalse	7	TRUE	months	FALSE	1	5	denominator_cohort_1	0 to 17	Male	0	2017-01-01	2022-06-30	NA	NA	Pharmetrics	Male - 0 to 17
1	768135	23812182	0	2020-03-01	2020-03-31	Overall	Overall	65194.2	0	0	5.65829	FALSE	FALSE	1	heat_effects_no_sun_exposure_mapedfalse	7	TRUE	months	FALSE	1	5	denominator_cohort_1	0 to 17	Male	0	2017-01-01	2022-06-30	NA	NA	Pharmetrics	Male - 0 to 17
1	104753	3247343	0	2020-03-01	2020-03-31	climate	Northeast	8890.74	0	0	41.4913	FALSE	FALSE	1	heat_effects_no_sun_exposure_mapedfalse	7	TRUE	months	FALSE	1	5	denominator_cohort_1	0 to 17	Male	0	2017-01-01	2022-06-30	NA	NA	Pharmetrics	Male - 0 to 17
1	3603	111693	0	2020-03-01	2020-03-31	climate	Northern Rockies and Plains	305.799	0	0	1206.31	FALSE	FALSE	1	heat_effects_no_sun_exposure_mapedfalse	7	TRUE	months	FALSE	1	5	denominator_cohort_1	0 to 17	Male	0	2017-01-01	2022-06-30	NA	NA	Pharmetrics	Male - 0 to 17
1	37872	1174032	0	2020-03-01	2020-03-31	climate	NorthwestÂ	3214.32	0	0	114.764	FALSE	FALSE	1	heat_effects_no_sun_exposure_mapedfalse	7	TRUE	months	FALSE	1	5	denominator_cohort_1	0 to 17	Male	0	2017-01-01	2022-06-30	NA	NA	Pharmetrics	Male - 0 to 17
1	163648	5073085	0	2020-03-01	2020-03-31	climate	Ohio Valley	13889.3	0	0	26.5591	FALSE	FALSE	1	heat_effects_no_sun_exposure_mapedfalse	7	TRUE	months	FALSE	1	5	denominator_cohort_1	0 to 17	Male	0	2017-01-01	2022-06-30	NA	NA	Pharmetrics	Male - 0 to 17
1	217	6727	0	2020-03-01	2020-03-31	climate	Other	18.4175	0	0	20029.2	FALSE	FALSE	1	heat_effects_no_sun_exposure_mapedfalse	7	TRUE	months	FALSE	1	5	denominator_cohort_1	0 to 17	Male	0	2017-01-01	2022-06-30	NA	NA	Pharmetrics	Male - 0 to 17
1	114876	3561156	0	2020-03-01	2020-03-31	climate	SoutheastÂ	9749.91	0	0	37.835	FALSE	FALSE	1	heat_effects_no_sun_exposure_mapedfalse	7	TRUE	months	FALSE	1	5	denominator_cohort_1	0 to 17	Male	0	2017-01-01	2022-06-30	NA	NA	Pharmetrics	Male - 0 to 17
1	58397	1810307	0	2020-03-01	2020-03-31	climate	SouthwestÂ	4956.35	0	0	74.4273	FALSE	FALSE	1	heat_effects_no_sun_exposure_mapedfalse	7	TRUE	months	FALSE	1	5	denominator_cohort_1	0 to 17	Male	0	2017-01-01	2022-06-30	NA	NA	Pharmetrics	Male - 0 to 17
1	52513	1627903	0	2020-03-01	2020-03-31	climate	SouthÂ	4456.96	0	0	82.7668	FALSE	FALSE	1	heat_effects_no_sun_exposure_mapedfalse	7	TRUE	months	FALSE	1	5	denominator_cohort_1	0 to 17	Male	0	2017-01-01	2022-06-30	NA	NA	Pharmetrics	Male - 0 to 17
1	144641	4483871	0	2020-03-01	2020-03-31	climate	Upper Midwest	12276.2	0	0	30.0491	FALSE	FALSE	1	heat_effects_no_sun_exposure_mapedfalse	7	TRUE	months	FALSE	1	5	denominator_cohort_1	0 to 17	Male	0	2017-01-01	2022-06-30	NA	NA	Pharmetrics	Male - 0 to 17
1	85376	2646656	0	2020-03-01	2020-03-31	climate	WestÂ	7246.15	0	0	50.9081	FALSE	FALSE	1	heat_effects_no_sun_exposure_mapedfalse	7	TRUE	months	FALSE	1	5	denominator_cohort_1	0 to 17	Male	0	2017-01-01	2022-06-30	NA	NA	Pharmetrics	Male - 0 to 17
1	2239	69409	0	2020-03-01	2020-03-31	climate	NA	190.031	0	0	1941.19	FALSE	FALSE	1	heat_effects_no_sun_exposure_mapedfalse	7	TRUE	months	FALSE	1	5	denominator_cohort_1	0 to 17	Male	0	2017-01-01	2022-06-30	NA	NA	Pharmetrics	Male - 0 to 17
1	765895	22976850	0	2020-04-01	2020-04-30	Overall	Overall	62907.2	0	0	5.864	FALSE	FALSE	1	heat_effects_no_sun_exposure_mapedfalse	7	TRUE	months	FALSE	1	5	denominator_cohort_1	0 to 17	Male	0	2017-01-01	2022-06-30	NA	NA	Pharmetrics	Male - 0 to 17
1	103422	3102660	0	2020-04-01	2020-04-30	climate	Northeast	8494.62	0	0	43.4261	FALSE	FALSE	1	heat_effects_no_sun_exposure_mapedfalse	7	TRUE	months	FALSE	1	5	denominator_cohort_1	0 to 17	Male	0	2017-01-01	2022-06-30	NA	NA	Pharmetrics	Male - 0 to 17
1	3596	107880	0	2020-04-01	2020-04-30	climate	Northern Rockies and Plains	295.359	0	0	1248.95	FALSE	FALSE	1	heat_effects_no_sun_exposure_mapedfalse	7	TRUE	months	FALSE	1	5	denominator_cohort_1	0 to 17	Male	0	2017-01-01	2022-06-30	NA	NA	Pharmetrics	Male - 0 to 17
1	37731	1131930	0	2020-04-01	2020-04-30	climate	NorthwestÂ	3099.06	0	0	119.032	FALSE	FALSE	1	heat_effects_no_sun_exposure_mapedfalse	7	TRUE	months	FALSE	1	5	denominator_cohort_1	0 to 17	Male	0	2017-01-01	2022-06-30	NA	NA	Pharmetrics	Male - 0 to 17
1	163217	4896510	0	2020-04-01	2020-04-30	climate	Ohio Valley	13405.9	0	0	27.5168	FALSE	FALSE	1	heat_effects_no_sun_exposure_mapedfalse	7	TRUE	months	FALSE	1	5	denominator_cohort_1	0 to 17	Male	0	2017-01-01	2022-06-30	NA	NA	Pharmetrics	Male - 0 to 17
1	216	6480	0	2020-04-01	2020-04-30	climate	Other	17.7413	0	0	20792.6	FALSE	FALSE	1	heat_effects_no_sun_exposure_mapedfalse	7	TRUE	months	FALSE	1	5	denominator_cohort_1	0 to 17	Male	0	2017-01-01	2022-06-30	NA	NA	Pharmetrics	Male - 0 to 17
1	114602	3438060	0	2020-04-01	2020-04-30	climate	SoutheastÂ	9412.9	0	0	39.1896	FALSE	FALSE	1	heat_effects_no_sun_exposure_mapedfalse	7	TRUE	months	FALSE	1	5	denominator_cohort_1	0 to 17	Male	0	2017-01-01	2022-06-30	NA	NA	Pharmetrics	Male - 0 to 17
1	58551	1756530	0	2020-04-01	2020-04-30	climate	SouthwestÂ	4809.12	0	0	76.706	FALSE	FALSE	1	heat_effects_no_sun_exposure_mapedfalse	7	TRUE	months	FALSE	1	5	denominator_cohort_1	0 to 17	Male	0	2017-01-01	2022-06-30	NA	NA	Pharmetrics	Male - 0 to 17
1	51636	1549080	0	2020-04-01	2020-04-30	climate	SouthÂ	4241.15	0	0	86.9783	FALSE	FALSE	1	heat_effects_no_sun_exposure_mapedfalse	7	TRUE	months	FALSE	1	5	denominator_cohort_1	0 to 17	Male	0	2017-01-01	2022-06-30	NA	NA	Pharmetrics	Male - 0 to 17
1	145439	4363170	0	2020-04-01	2020-04-30	climate	Upper Midwest	11945.7	0	0	30.8804	FALSE	FALSE	1	heat_effects_no_sun_exposure_mapedfalse	7	TRUE	months	FALSE	1	5	denominator_cohort_1	0 to 17	Male	0	2017-01-01	2022-06-30	NA	NA	Pharmetrics	Male - 0 to 17
1	85243	2557290	0	2020-04-01	2020-04-30	climate	WestÂ	7001.48	0	0	52.6872	FALSE	FALSE	1	heat_effects_no_sun_exposure_mapedfalse	7	TRUE	months	FALSE	1	5	denominator_cohort_1	0 to 17	Male	0	2017-01-01	2022-06-30	NA	NA	Pharmetrics	Male - 0 to 17
1	2242	67260	0	2020-04-01	2020-04-30	climate	NA	184.148	0	0	2003.22	FALSE	FALSE	1	heat_effects_no_sun_exposure_mapedfalse	7	TRUE	months	FALSE	1	5	denominator_cohort_1	0 to 17	Male	0	2017-01-01	2022-06-30	NA	NA	Pharmetrics	Male - 0 to 17
1	610320	18919907	NA	2020-05-01	2020-05-31	Overall	Overall	51799.9	NA	NA	NA	FALSE	TRUE	1	heat_effects_no_sun_exposure_mapedfalse	7	TRUE	months	FALSE	1	5	denominator_cohort_1	0 to 17	Male	0	2017-01-01	2022-06-30	NA	NA	Pharmetrics	Male - 0 to 17
1	72942	2261197	NA	2020-05-01	2020-05-31	climate	Northeast	6190.82	NA	NA	NA	FALSE	TRUE	1	heat_effects_no_sun_exposure_mapedfalse	7	TRUE	months	FALSE	1	5	denominator_cohort_1	0 to 17	Male	0	2017-01-01	2022-06-30	NA	NA	Pharmetrics	Male - 0 to 17
1	2931	90861	0	2020-05-01	2020-05-31	climate	Northern Rockies and Plains	248.764	0	0	1482.88	FALSE	FALSE	1	heat_effects_no_sun_exposure_mapedfalse	7	TRUE	months	FALSE	1	5	denominator_cohort_1	0 to 17	Male	0	2017-01-01	2022-06-30	NA	NA	Pharmetrics	Male - 0 to 17
1	33648	1043088	0	2020-05-01	2020-05-31	climate	NorthwestÂ	2855.82	0	0	129.171	FALSE	FALSE	1	heat_effects_no_sun_exposure_mapedfalse	7	TRUE	months	FALSE	1	5	denominator_cohort_1	0 to 17	Male	0	2017-01-01	2022-06-30	NA	NA	Pharmetrics	Male - 0 to 17
1	142948	4431388	0	2020-05-01	2020-05-31	climate	Ohio Valley	12132.5	0	0	30.405	FALSE	FALSE	1	heat_effects_no_sun_exposure_mapedfalse	7	TRUE	months	FALSE	1	5	denominator_cohort_1	0 to 17	Male	0	2017-01-01	2022-06-30	NA	NA	Pharmetrics	Male - 0 to 17
1	218	6758	0	2020-05-01	2020-05-31	climate	Other	18.5024	0	0	19937.3	FALSE	FALSE	1	heat_effects_no_sun_exposure_mapedfalse	7	TRUE	months	FALSE	1	5	denominator_cohort_1	0 to 17	Male	0	2017-01-01	2022-06-30	NA	NA	Pharmetrics	Male - 0 to 17
1	83954	2602574	0	2020-05-01	2020-05-31	climate	SoutheastÂ	7125.46	0	0	51.7704	FALSE	FALSE	1	heat_effects_no_sun_exposure_mapedfalse	7	TRUE	months	FALSE	1	5	denominator_cohort_1	0 to 17	Male	0	2017-01-01	2022-06-30	NA	NA	Pharmetrics	Male - 0 to 17
1	24782	768242	0	2020-05-01	2020-05-31	climate	SouthwestÂ	2103.33	0	0	175.383	FALSE	FALSE	1	heat_effects_no_sun_exposure_mapedfalse	7	TRUE	months	FALSE	1	5	denominator_cohort_1	0 to 17	Male	0	2017-01-01	2022-06-30	NA	NA	Pharmetrics	Male - 0 to 17
1	20219	626781	NA	2020-05-01	2020-05-31	climate	SouthÂ	1716.03	NA	NA	NA	FALSE	TRUE	1	heat_effects_no_sun_exposure_mapedfalse	7	TRUE	months	FALSE	1	5	denominator_cohort_1	0 to 17	Male	0	2017-01-01	2022-06-30	NA	NA	Pharmetrics	Male - 0 to 17
1	143478	4447818	0	2020-05-01	2020-05-31	climate	Upper Midwest	12177.5	0	0	30.2927	FALSE	FALSE	1	heat_effects_no_sun_exposure_mapedfalse	7	TRUE	months	FALSE	1	5	denominator_cohort_1	0 to 17	Male	0	2017-01-01	2022-06-30	NA	NA	Pharmetrics	Male - 0 to 17
1	83015	2573465	0	2020-05-01	2020-05-31	climate	WestÂ	7045.76	0	0	52.356	FALSE	FALSE	1	heat_effects_no_sun_exposure_mapedfalse	7	TRUE	months	FALSE	1	5	denominator_cohort_1	0 to 17	Male	0	2017-01-01	2022-06-30	NA	NA	Pharmetrics	Male - 0 to 17
1	2185	67735	0	2020-05-01	2020-05-31	climate	NA	185.448	0	0	1989.17	FALSE	FALSE	1	heat_effects_no_sun_exposure_mapedfalse	7	TRUE	months	FALSE	1	5	denominator_cohort_1	0 to 17	Male	0	2017-01-01	2022-06-30	NA	NA	Pharmetrics	Male - 0 to 17
1	613450	18403457	6	2020-06-01	2020-06-30	Overall	Overall	50385.9	11.9081	4.37006	25.9189	FALSE	FALSE	1	heat_effects_no_sun_exposure_mapedfalse	7	TRUE	months	FALSE	1	5	denominator_cohort_1	0 to 17	Male	0	2017-01-01	2022-06-30	NA	NA	Pharmetrics	Male - 0 to 17
1	73369	2201052	NA	2020-06-01	2020-06-30	climate	Northeast	6026.15	NA	NA	NA	FALSE	TRUE	1	heat_effects_no_sun_exposure_mapedfalse	7	TRUE	months	FALSE	1	5	denominator_cohort_1	0 to 17	Male	0	2017-01-01	2022-06-30	NA	NA	Pharmetrics	Male - 0 to 17
1	2941	88230	0	2020-06-01	2020-06-30	climate	Northern Rockies and Plains	241.561	0	0	1527.1	FALSE	FALSE	1	heat_effects_no_sun_exposure_mapedfalse	7	TRUE	months	FALSE	1	5	denominator_cohort_1	0 to 17	Male	0	2017-01-01	2022-06-30	NA	NA	Pharmetrics	Male - 0 to 17
1	33774	1013220	0	2020-06-01	2020-06-30	climate	NorthwestÂ	2774.05	0	0	132.978	FALSE	FALSE	1	heat_effects_no_sun_exposure_mapedfalse	7	TRUE	months	FALSE	1	5	denominator_cohort_1	0 to 17	Male	0	2017-01-01	2022-06-30	NA	NA	Pharmetrics	Male - 0 to 17
1	144158	4324732	NA	2020-06-01	2020-06-30	climate	Ohio Valley	11840.5	NA	NA	NA	FALSE	TRUE	1	heat_effects_no_sun_exposure_mapedfalse	7	TRUE	months	FALSE	1	5	denominator_cohort_1	0 to 17	Male	0	2017-01-01	2022-06-30	NA	NA	Pharmetrics	Male - 0 to 17
1	218	6540	0	2020-06-01	2020-06-30	climate	Other	17.9055	0	0	20601.9	FALSE	FALSE	1	heat_effects_no_sun_exposure_mapedfalse	7	TRUE	months	FALSE	1	5	denominator_cohort_1	0 to 17	Male	0	2017-01-01	2022-06-30	NA	NA	Pharmetrics	Male - 0 to 17
1	84289	2528662	NA	2020-06-01	2020-06-30	climate	SoutheastÂ	6923.1	NA	NA	NA	FALSE	TRUE	1	heat_effects_no_sun_exposure_mapedfalse	7	TRUE	months	FALSE	1	5	denominator_cohort_1	0 to 17	Male	0	2017-01-01	2022-06-30	NA	NA	Pharmetrics	Male - 0 to 17
1	24861	745830	0	2020-06-01	2020-06-30	climate	SouthwestÂ	2041.97	0	0	180.653	FALSE	FALSE	1	heat_effects_no_sun_exposure_mapedfalse	7	TRUE	months	FALSE	1	5	denominator_cohort_1	0 to 17	Male	0	2017-01-01	2022-06-30	NA	NA	Pharmetrics	Male - 0 to 17
1	20258	607740	0	2020-06-01	2020-06-30	climate	SouthÂ	1663.9	0	0	221.701	FALSE	FALSE	1	heat_effects_no_sun_exposure_mapedfalse	7	TRUE	months	FALSE	1	5	denominator_cohort_1	0 to 17	Male	0	2017-01-01	2022-06-30	NA	NA	Pharmetrics	Male - 0 to 17
1	144293	4328789	NA	2020-06-01	2020-06-30	climate	Upper Midwest	11851.6	NA	NA	NA	FALSE	TRUE	1	heat_effects_no_sun_exposure_mapedfalse	7	TRUE	months	FALSE	1	5	denominator_cohort_1	0 to 17	Male	0	2017-01-01	2022-06-30	NA	NA	Pharmetrics	Male - 0 to 17
1	83102	2493052	NA	2020-06-01	2020-06-30	climate	WestÂ	6825.6	NA	NA	NA	FALSE	TRUE	1	heat_effects_no_sun_exposure_mapedfalse	7	TRUE	months	FALSE	1	5	denominator_cohort_1	0 to 17	Male	0	2017-01-01	2022-06-30	NA	NA	Pharmetrics	Male - 0 to 17
1	2187	65610	0	2020-06-01	2020-06-30	climate	NA	179.63	0	0	2053.59	FALSE	FALSE	1	heat_effects_no_sun_exposure_mapedfalse	7	TRUE	months	FALSE	1	5	denominator_cohort_1	0 to 17	Male	0	2017-01-01	2022-06-30	NA	NA	Pharmetrics	Male - 0 to 17
1	618632	19177469	16	2020-07-01	2020-07-31	Overall	Overall	52505	30.4733	17.4181	49.4867	FALSE	FALSE	1	heat_effects_no_sun_exposure_mapedfalse	7	TRUE	months	FALSE	1	5	denominator_cohort_1	0 to 17	Male	0	2017-01-01	2022-06-30	NA	NA	Pharmetrics	Male - 0 to 17
1	75388	2337015	NA	2020-07-01	2020-07-31	climate	Northeast	6398.4	NA	NA	NA	FALSE	TRUE	1	heat_effects_no_sun_exposure_mapedfalse	7	TRUE	months	FALSE	1	5	denominator_cohort_1	0 to 17	Male	0	2017-01-01	2022-06-30	NA	NA	Pharmetrics	Male - 0 to 17
1	2950	91450	0	2020-07-01	2020-07-31	climate	Northern Rockies and Plains	250.376	0	0	1473.33	FALSE	FALSE	1	heat_effects_no_sun_exposure_mapedfalse	7	TRUE	months	FALSE	1	5	denominator_cohort_1	0 to 17	Male	0	2017-01-01	2022-06-30	NA	NA	Pharmetrics	Male - 0 to 17
1	33612	1041965	NA	2020-07-01	2020-07-31	climate	NorthwestÂ	2852.74	NA	NA	NA	FALSE	TRUE	1	heat_effects_no_sun_exposure_mapedfalse	7	TRUE	months	FALSE	1	5	denominator_cohort_1	0 to 17	Male	0	2017-01-01	2022-06-30	NA	NA	Pharmetrics	Male - 0 to 17
1	145626	4514342	8	2020-07-01	2020-07-31	climate	Ohio Valley	12359.6	64.727	27.9445	127.538	FALSE	FALSE	1	heat_effects_no_sun_exposure_mapedfalse	7	TRUE	months	FALSE	1	5	denominator_cohort_1	0 to 17	Male	0	2017-01-01	2022-06-30	NA	NA	Pharmetrics	Male - 0 to 17
1	216	6696	0	2020-07-01	2020-07-31	climate	Other	18.3326	0	0	20121.9	FALSE	FALSE	1	heat_effects_no_sun_exposure_mapedfalse	7	TRUE	months	FALSE	1	5	denominator_cohort_1	0 to 17	Male	0	2017-01-01	2022-06-30	NA	NA	Pharmetrics	Male - 0 to 17
1	84640	2623816	NA	2020-07-01	2020-07-31	climate	SoutheastÂ	7183.62	NA	NA	NA	FALSE	TRUE	1	heat_effects_no_sun_exposure_mapedfalse	7	TRUE	months	FALSE	1	5	denominator_cohort_1	0 to 17	Male	0	2017-01-01	2022-06-30	NA	NA	Pharmetrics	Male - 0 to 17
1	25000	775000	0	2020-07-01	2020-07-31	climate	SouthwestÂ	2121.83	0	0	173.853	FALSE	FALSE	1	heat_effects_no_sun_exposure_mapedfalse	7	TRUE	months	FALSE	1	5	denominator_cohort_1	0 to 17	Male	0	2017-01-01	2022-06-30	NA	NA	Pharmetrics	Male - 0 to 17
1	20392	632152	0	2020-07-01	2020-07-31	climate	SouthÂ	1730.74	0	0	213.139	FALSE	FALSE	1	heat_effects_no_sun_exposure_mapedfalse	7	TRUE	months	FALSE	1	5	denominator_cohort_1	0 to 17	Male	0	2017-01-01	2022-06-30	NA	NA	Pharmetrics	Male - 0 to 17
1	145583	4513058	NA	2020-07-01	2020-07-31	climate	Upper Midwest	12356.1	NA	NA	NA	FALSE	TRUE	1	heat_effects_no_sun_exposure_mapedfalse	7	TRUE	months	FALSE	1	5	denominator_cohort_1	0 to 17	Male	0	2017-01-01	2022-06-30	NA	NA	Pharmetrics	Male - 0 to 17
1	83025	2573775	0	2020-07-01	2020-07-31	climate	WestÂ	7046.61	0	0	52.3497	FALSE	FALSE	1	heat_effects_no_sun_exposure_mapedfalse	7	TRUE	months	FALSE	1	5	denominator_cohort_1	0 to 17	Male	0	2017-01-01	2022-06-30	NA	NA	Pharmetrics	Male - 0 to 17
1	2200	68200	0	2020-07-01	2020-07-31	climate	NA	186.721	0	0	1975.61	FALSE	FALSE	1	heat_effects_no_sun_exposure_mapedfalse	7	TRUE	months	FALSE	1	5	denominator_cohort_1	0 to 17	Male	0	2017-01-01	2022-06-30	NA	NA	Pharmetrics	Male - 0 to 17
1	587362	18208146	9	2020-08-01	2020-08-31	Overall	Overall	49851.2	18.0537	8.25532	34.2716	FALSE	FALSE	1	heat_effects_no_sun_exposure_mapedfalse	7	TRUE	months	FALSE	1	5	denominator_cohort_1	0 to 17	Male	0	2017-01-01	2022-06-30	NA	NA	Pharmetrics	Male - 0 to 17
1	70526	2186294	0	2020-08-01	2020-08-31	climate	Northeast	5985.75	0	0	61.6277	FALSE	FALSE	1	heat_effects_no_sun_exposure_mapedfalse	7	TRUE	months	FALSE	1	5	denominator_cohort_1	0 to 17	Male	0	2017-01-01	2022-06-30	NA	NA	Pharmetrics	Male - 0 to 17
1	2737	84847	0	2020-08-01	2020-08-31	climate	Northern Rockies and Plains	232.298	0	0	1587.99	FALSE	FALSE	1	heat_effects_no_sun_exposure_mapedfalse	7	TRUE	months	FALSE	1	5	denominator_cohort_1	0 to 17	Male	0	2017-01-01	2022-06-30	NA	NA	Pharmetrics	Male - 0 to 17
1	32584	1010103	0	2020-08-01	2020-08-31	climate	NorthwestÂ	2765.51	0	0	133.389	FALSE	FALSE	1	heat_effects_no_sun_exposure_mapedfalse	7	TRUE	months	FALSE	1	5	denominator_cohort_1	0 to 17	Male	0	2017-01-01	2022-06-30	NA	NA	Pharmetrics	Male - 0 to 17
1	139728	4331529	6	2020-08-01	2020-08-31	climate	Ohio Valley	11859.1	50.5941	18.5672	110.122	FALSE	FALSE	1	heat_effects_no_sun_exposure_mapedfalse	7	TRUE	months	FALSE	1	5	denominator_cohort_1	0 to 17	Male	0	2017-01-01	2022-06-30	NA	NA	Pharmetrics	Male - 0 to 17
1	137	4247	0	2020-08-01	2020-08-31	climate	Other	11.6277	0	0	31725.1	FALSE	FALSE	1	heat_effects_no_sun_exposure_mapedfalse	7	TRUE	months	FALSE	1	5	denominator_cohort_1	0 to 17	Male	0	2017-01-01	2022-06-30	NA	NA	Pharmetrics	Male - 0 to 17
1	75739	2347901	NA	2020-08-01	2020-08-31	climate	SoutheastÂ	6428.2	NA	NA	NA	FALSE	TRUE	1	heat_effects_no_sun_exposure_mapedfalse	7	TRUE	months	FALSE	1	5	denominator_cohort_1	0 to 17	Male	0	2017-01-01	2022-06-30	NA	NA	Pharmetrics	Male - 0 to 17
1	23813	738203	0	2020-08-01	2020-08-31	climate	SouthwestÂ	2021.09	0	0	182.519	FALSE	FALSE	1	heat_effects_no_sun_exposure_mapedfalse	7	TRUE	months	FALSE	1	5	denominator_cohort_1	0 to 17	Male	0	2017-01-01	2022-06-30	NA	NA	Pharmetrics	Male - 0 to 17
1	14853	460435	NA	2020-08-01	2020-08-31	climate	SouthÂ	1260.6	NA	NA	NA	FALSE	TRUE	1	heat_effects_no_sun_exposure_mapedfalse	7	TRUE	months	FALSE	1	5	denominator_cohort_1	0 to 17	Male	0	2017-01-01	2022-06-30	NA	NA	Pharmetrics	Male - 0 to 17
1	144824	4489536	NA	2020-08-01	2020-08-31	climate	Upper Midwest	12291.7	NA	NA	NA	FALSE	TRUE	1	heat_effects_no_sun_exposure_mapedfalse	7	TRUE	months	FALSE	1	5	denominator_cohort_1	0 to 17	Male	0	2017-01-01	2022-06-30	NA	NA	Pharmetrics	Male - 0 to 17
1	80252	2487812	0	2020-08-01	2020-08-31	climate	WestÂ	6811.26	0	0	54.1586	FALSE	FALSE	1	heat_effects_no_sun_exposure_mapedfalse	7	TRUE	months	FALSE	1	5	denominator_cohort_1	0 to 17	Male	0	2017-01-01	2022-06-30	NA	NA	Pharmetrics	Male - 0 to 17
1	2169	67239	0	2020-08-01	2020-08-31	climate	NA	184.09	0	0	2003.84	FALSE	FALSE	1	heat_effects_no_sun_exposure_mapedfalse	7	TRUE	months	FALSE	1	5	denominator_cohort_1	0 to 17	Male	0	2017-01-01	2022-06-30	NA	NA	Pharmetrics	Male - 0 to 17
1	586345	17590325	NA	2020-09-01	2020-09-30	Overall	Overall	48159.7	NA	NA	NA	FALSE	TRUE	1	heat_effects_no_sun_exposure_mapedfalse	7	TRUE	months	FALSE	1	5	denominator_cohort_1	0 to 17	Male	0	2017-01-01	2022-06-30	NA	NA	Pharmetrics	Male - 0 to 17
1	68248	2047432	NA	2020-09-01	2020-09-30	climate	Northeast	5605.56	NA	NA	NA	FALSE	TRUE	1	heat_effects_no_sun_exposure_mapedfalse	7	TRUE	months	FALSE	1	5	denominator_cohort_1	0 to 17	Male	0	2017-01-01	2022-06-30	NA	NA	Pharmetrics	Male - 0 to 17
1	2760	82800	0	2020-09-01	2020-09-30	climate	Northern Rockies and Plains	226.694	0	0	1627.25	FALSE	FALSE	1	heat_effects_no_sun_exposure_mapedfalse	7	TRUE	months	FALSE	1	5	denominator_cohort_1	0 to 17	Male	0	2017-01-01	2022-06-30	NA	NA	Pharmetrics	Male - 0 to 17
1	32769	983070	0	2020-09-01	2020-09-30	climate	NorthwestÂ	2691.5	0	0	137.057	FALSE	FALSE	1	heat_effects_no_sun_exposure_mapedfalse	7	TRUE	months	FALSE	1	5	denominator_cohort_1	0 to 17	Male	0	2017-01-01	2022-06-30	NA	NA	Pharmetrics	Male - 0 to 17
1	139729	4191853	NA	2020-09-01	2020-09-30	climate	Ohio Valley	11476.7	NA	NA	NA	FALSE	TRUE	1	heat_effects_no_sun_exposure_mapedfalse	7	TRUE	months	FALSE	1	5	denominator_cohort_1	0 to 17	Male	0	2017-01-01	2022-06-30	NA	NA	Pharmetrics	Male - 0 to 17
1	134	4020	0	2020-09-01	2020-09-30	climate	Other	11.0062	0	0	33516.5	FALSE	FALSE	1	heat_effects_no_sun_exposure_mapedfalse	7	TRUE	months	FALSE	1	5	denominator_cohort_1	0 to 17	Male	0	2017-01-01	2022-06-30	NA	NA	Pharmetrics	Male - 0 to 17
1	76029	2280870	0	2020-09-01	2020-09-30	climate	SoutheastÂ	6244.68	0	0	59.0723	FALSE	FALSE	1	heat_effects_no_sun_exposure_mapedfalse	7	TRUE	months	FALSE	1	5	denominator_cohort_1	0 to 17	Male	0	2017-01-01	2022-06-30	NA	NA	Pharmetrics	Male - 0 to 17
1	23976	719280	0	2020-09-01	2020-09-30	climate	SouthwestÂ	1969.28	0	0	187.321	FALSE	FALSE	1	heat_effects_no_sun_exposure_mapedfalse	7	TRUE	months	FALSE	1	5	denominator_cohort_1	0 to 17	Male	0	2017-01-01	2022-06-30	NA	NA	Pharmetrics	Male - 0 to 17
1	14869	446070	0	2020-09-01	2020-09-30	climate	SouthÂ	1221.27	0	0	302.052	FALSE	FALSE	1	heat_effects_no_sun_exposure_mapedfalse	7	TRUE	months	FALSE	1	5	denominator_cohort_1	0 to 17	Male	0	2017-01-01	2022-06-30	NA	NA	Pharmetrics	Male - 0 to 17
1	145335	4360050	0	2020-09-01	2020-09-30	climate	Upper Midwest	11937.2	0	0	30.9025	FALSE	FALSE	1	heat_effects_no_sun_exposure_mapedfalse	7	TRUE	months	FALSE	1	5	denominator_cohort_1	0 to 17	Male	0	2017-01-01	2022-06-30	NA	NA	Pharmetrics	Male - 0 to 17
1	80408	2412240	0	2020-09-01	2020-09-30	climate	WestÂ	6604.35	0	0	55.8553	FALSE	FALSE	1	heat_effects_no_sun_exposure_mapedfalse	7	TRUE	months	FALSE	1	5	denominator_cohort_1	0 to 17	Male	0	2017-01-01	2022-06-30	NA	NA	Pharmetrics	Male - 0 to 17
1	2088	62640	0	2020-09-01	2020-09-30	climate	NA	171.499	0	0	2150.96	FALSE	FALSE	1	heat_effects_no_sun_exposure_mapedfalse	7	TRUE	months	FALSE	1	5	denominator_cohort_1	0 to 17	Male	0	2017-01-01	2022-06-30	NA	NA	Pharmetrics	Male - 0 to 17
1	589129	18262991	NA	2020-10-01	2020-10-31	Overall	Overall	50001.3	NA	NA	NA	FALSE	TRUE	1	heat_effects_no_sun_exposure_mapedfalse	7	TRUE	months	FALSE	1	5	denominator_cohort_1	0 to 17	Male	0	2017-01-01	2022-06-30	NA	NA	Pharmetrics	Male - 0 to 17
1	68923	2136613	0	2020-10-01	2020-10-31	climate	Northeast	5849.73	0	0	63.0607	FALSE	FALSE	1	heat_effects_no_sun_exposure_mapedfalse	7	TRUE	months	FALSE	1	5	denominator_cohort_1	0 to 17	Male	0	2017-01-01	2022-06-30	NA	NA	Pharmetrics	Male - 0 to 17
1	2753	85343	0	2020-10-01	2020-10-31	climate	Northern Rockies and Plains	233.656	0	0	1578.76	FALSE	FALSE	1	heat_effects_no_sun_exposure_mapedfalse	7	TRUE	months	FALSE	1	5	denominator_cohort_1	0 to 17	Male	0	2017-01-01	2022-06-30	NA	NA	Pharmetrics	Male - 0 to 17
1	32965	1021915	0	2020-10-01	2020-10-31	climate	NorthwestÂ	2797.85	0	0	131.847	FALSE	FALSE	1	heat_effects_no_sun_exposure_mapedfalse	7	TRUE	months	FALSE	1	5	denominator_cohort_1	0 to 17	Male	0	2017-01-01	2022-06-30	NA	NA	Pharmetrics	Male - 0 to 17
1	140169	4345239	0	2020-10-01	2020-10-31	climate	Ohio Valley	11896.6	0	0	31.0078	FALSE	FALSE	1	heat_effects_no_sun_exposure_mapedfalse	7	TRUE	months	FALSE	1	5	denominator_cohort_1	0 to 17	Male	0	2017-01-01	2022-06-30	NA	NA	Pharmetrics	Male - 0 to 17
1	135	4185	0	2020-10-01	2020-10-31	climate	Other	11.4579	0	0	32195.1	FALSE	FALSE	1	heat_effects_no_sun_exposure_mapedfalse	7	TRUE	months	FALSE	1	5	denominator_cohort_1	0 to 17	Male	0	2017-01-01	2022-06-30	NA	NA	Pharmetrics	Male - 0 to 17
1	76157	2360867	0	2020-10-01	2020-10-31	climate	SoutheastÂ	6463.7	0	0	57.0707	FALSE	FALSE	1	heat_effects_no_sun_exposure_mapedfalse	7	TRUE	months	FALSE	1	5	denominator_cohort_1	0 to 17	Male	0	2017-01-01	2022-06-30	NA	NA	Pharmetrics	Male - 0 to 17
1	24074	746294	0	2020-10-01	2020-10-31	climate	SouthwestÂ	2043.24	0	0	180.541	FALSE	FALSE	1	heat_effects_no_sun_exposure_mapedfalse	7	TRUE	months	FALSE	1	5	denominator_cohort_1	0 to 17	Male	0	2017-01-01	2022-06-30	NA	NA	Pharmetrics	Male - 0 to 17
1	15122	468782	0	2020-10-01	2020-10-31	climate	SouthÂ	1283.46	0	0	287.418	FALSE	FALSE	1	heat_effects_no_sun_exposure_mapedfalse	7	TRUE	months	FALSE	1	5	denominator_cohort_1	0 to 17	Male	0	2017-01-01	2022-06-30	NA	NA	Pharmetrics	Male - 0 to 17
1	146022	4526682	0	2020-10-01	2020-10-31	climate	Upper Midwest	12393.4	0	0	29.7649	FALSE	FALSE	1	heat_effects_no_sun_exposure_mapedfalse	7	TRUE	months	FALSE	1	5	denominator_cohort_1	0 to 17	Male	0	2017-01-01	2022-06-30	NA	NA	Pharmetrics	Male - 0 to 17
1	80699	2501661	NA	2020-10-01	2020-10-31	climate	WestÂ	6849.17	NA	NA	NA	FALSE	TRUE	1	heat_effects_no_sun_exposure_mapedfalse	7	TRUE	months	FALSE	1	5	denominator_cohort_1	0 to 17	Male	0	2017-01-01	2022-06-30	NA	NA	Pharmetrics	Male - 0 to 17
1	2110	65410	0	2020-10-01	2020-10-31	climate	NA	179.083	0	0	2059.87	FALSE	FALSE	1	heat_effects_no_sun_exposure_mapedfalse	7	TRUE	months	FALSE	1	5	denominator_cohort_1	0 to 17	Male	0	2017-01-01	2022-06-30	NA	NA	Pharmetrics	Male - 0 to 17
1	590973	17729182	NA	2020-11-01	2020-11-30	Overall	Overall	48539.9	NA	NA	NA	FALSE	TRUE	1	heat_effects_no_sun_exposure_mapedfalse	7	TRUE	months	FALSE	1	5	denominator_cohort_1	0 to 17	Male	0	2017-01-01	2022-06-30	NA	NA	Pharmetrics	Male - 0 to 17
1	69236	2077080	0	2020-11-01	2020-11-30	climate	Northeast	5686.74	0	0	64.8681	FALSE	FALSE	1	heat_effects_no_sun_exposure_mapedfalse	7	TRUE	months	FALSE	1	5	denominator_cohort_1	0 to 17	Male	0	2017-01-01	2022-06-30	NA	NA	Pharmetrics	Male - 0 to 17
1	2788	83640	0	2020-11-01	2020-11-30	climate	Northern Rockies and Plains	228.994	0	0	1610.91	FALSE	FALSE	1	heat_effects_no_sun_exposure_mapedfalse	7	TRUE	months	FALSE	1	5	denominator_cohort_1	0 to 17	Male	0	2017-01-01	2022-06-30	NA	NA	Pharmetrics	Male - 0 to 17
1	33043	991290	0	2020-11-01	2020-11-30	climate	NorthwestÂ	2714	0	0	135.92	FALSE	FALSE	1	heat_effects_no_sun_exposure_mapedfalse	7	TRUE	months	FALSE	1	5	denominator_cohort_1	0 to 17	Male	0	2017-01-01	2022-06-30	NA	NA	Pharmetrics	Male - 0 to 17
1	140261	4207822	NA	2020-11-01	2020-11-30	climate	Ohio Valley	11520.4	NA	NA	NA	FALSE	TRUE	1	heat_effects_no_sun_exposure_mapedfalse	7	TRUE	months	FALSE	1	5	denominator_cohort_1	0 to 17	Male	0	2017-01-01	2022-06-30	NA	NA	Pharmetrics	Male - 0 to 17
1	135	4050	0	2020-11-01	2020-11-30	climate	Other	11.0883	0	0	33268.2	FALSE	FALSE	1	heat_effects_no_sun_exposure_mapedfalse	7	TRUE	months	FALSE	1	5	denominator_cohort_1	0 to 17	Male	0	2017-01-01	2022-06-30	NA	NA	Pharmetrics	Male - 0 to 17
1	76335	2290050	0	2020-11-01	2020-11-30	climate	SoutheastÂ	6269.82	0	0	58.8355	FALSE	FALSE	1	heat_effects_no_sun_exposure_mapedfalse	7	TRUE	months	FALSE	1	5	denominator_cohort_1	0 to 17	Male	0	2017-01-01	2022-06-30	NA	NA	Pharmetrics	Male - 0 to 17
1	24230	726900	0	2020-11-01	2020-11-30	climate	SouthwestÂ	1990.14	0	0	185.357	FALSE	FALSE	1	heat_effects_no_sun_exposure_mapedfalse	7	TRUE	months	FALSE	1	5	denominator_cohort_1	0 to 17	Male	0	2017-01-01	2022-06-30	NA	NA	Pharmetrics	Male - 0 to 17
1	15158	454740	0	2020-11-01	2020-11-30	climate	SouthÂ	1245.01	0	0	296.293	FALSE	FALSE	1	heat_effects_no_sun_exposure_mapedfalse	7	TRUE	months	FALSE	1	5	denominator_cohort_1	0 to 17	Male	0	2017-01-01	2022-06-30	NA	NA	Pharmetrics	Male - 0 to 17
1	146679	4400370	0	2020-11-01	2020-11-30	climate	Upper Midwest	12047.6	0	0	30.6193	FALSE	FALSE	1	heat_effects_no_sun_exposure_mapedfalse	7	TRUE	months	FALSE	1	5	denominator_cohort_1	0 to 17	Male	0	2017-01-01	2022-06-30	NA	NA	Pharmetrics	Male - 0 to 17
1	80990	2429700	0	2020-11-01	2020-11-30	climate	WestÂ	6652.16	0	0	55.4539	FALSE	FALSE	1	heat_effects_no_sun_exposure_mapedfalse	7	TRUE	months	FALSE	1	5	denominator_cohort_1	0 to 17	Male	0	2017-01-01	2022-06-30	NA	NA	Pharmetrics	Male - 0 to 17
1	2118	63540	0	2020-11-01	2020-11-30	climate	NA	173.963	0	0	2120.5	FALSE	FALSE	1	heat_effects_no_sun_exposure_mapedfalse	7	TRUE	months	FALSE	1	5	denominator_cohort_1	0 to 17	Male	0	2017-01-01	2022-06-30	NA	NA	Pharmetrics	Male - 0 to 17
1	592906	18380086	0	2020-12-01	2020-12-31	Overall	Overall	50321.9	0	0	7.33056	FALSE	FALSE	1	heat_effects_no_sun_exposure_mapedfalse	7	TRUE	months	FALSE	1	5	denominator_cohort_1	0 to 17	Male	0	2017-01-01	2022-06-30	NA	NA	Pharmetrics	Male - 0 to 17
1	69499	2154469	0	2020-12-01	2020-12-31	climate	Northeast	5898.61	0	0	62.5381	FALSE	FALSE	1	heat_effects_no_sun_exposure_mapedfalse	7	TRUE	months	FALSE	1	5	denominator_cohort_1	0 to 17	Male	0	2017-01-01	2022-06-30	NA	NA	Pharmetrics	Male - 0 to 17
1	2837	87947	0	2020-12-01	2020-12-31	climate	Northern Rockies and Plains	240.786	0	0	1532.02	FALSE	FALSE	1	heat_effects_no_sun_exposure_mapedfalse	7	TRUE	months	FALSE	1	5	denominator_cohort_1	0 to 17	Male	0	2017-01-01	2022-06-30	NA	NA	Pharmetrics	Male - 0 to 17
1	33070	1025170	0	2020-12-01	2020-12-31	climate	NorthwestÂ	2806.76	0	0	131.428	FALSE	FALSE	1	heat_effects_no_sun_exposure_mapedfalse	7	TRUE	months	FALSE	1	5	denominator_cohort_1	0 to 17	Male	0	2017-01-01	2022-06-30	NA	NA	Pharmetrics	Male - 0 to 17
1	140886	4367466	0	2020-12-01	2020-12-31	climate	Ohio Valley	11957.5	0	0	30.85	FALSE	FALSE	1	heat_effects_no_sun_exposure_mapedfalse	7	TRUE	months	FALSE	1	5	denominator_cohort_1	0 to 17	Male	0	2017-01-01	2022-06-30	NA	NA	Pharmetrics	Male - 0 to 17
1	140	4340	0	2020-12-01	2020-12-31	climate	Other	11.8823	0	0	31045.2	FALSE	FALSE	1	heat_effects_no_sun_exposure_mapedfalse	7	TRUE	months	FALSE	1	5	denominator_cohort_1	0 to 17	Male	0	2017-01-01	2022-06-30	NA	NA	Pharmetrics	Male - 0 to 17
1	76554	2373174	0	2020-12-01	2020-12-31	climate	SoutheastÂ	6497.4	0	0	56.7747	FALSE	FALSE	1	heat_effects_no_sun_exposure_mapedfalse	7	TRUE	months	FALSE	1	5	denominator_cohort_1	0 to 17	Male	0	2017-01-01	2022-06-30	NA	NA	Pharmetrics	Male - 0 to 17
1	24528	760368	0	2020-12-01	2020-12-31	climate	SouthwestÂ	2081.77	0	0	177.199	FALSE	FALSE	1	heat_effects_no_sun_exposure_mapedfalse	7	TRUE	months	FALSE	1	5	denominator_cohort_1	0 to 17	Male	0	2017-01-01	2022-06-30	NA	NA	Pharmetrics	Male - 0 to 17
1	15307	474517	0	2020-12-01	2020-12-31	climate	SouthÂ	1299.16	0	0	283.944	FALSE	FALSE	1	heat_effects_no_sun_exposure_mapedfalse	7	TRUE	months	FALSE	1	5	denominator_cohort_1	0 to 17	Male	0	2017-01-01	2022-06-30	NA	NA	Pharmetrics	Male - 0 to 17
1	146818	4551358	0	2020-12-01	2020-12-31	climate	Upper Midwest	12460.9	0	0	29.6035	FALSE	FALSE	1	heat_effects_no_sun_exposure_mapedfalse	7	TRUE	months	FALSE	1	5	denominator_cohort_1	0 to 17	Male	0	2017-01-01	2022-06-30	NA	NA	Pharmetrics	Male - 0 to 17
1	81139	2515309	0	2020-12-01	2020-12-31	climate	WestÂ	6886.54	0	0	53.5665	FALSE	FALSE	1	heat_effects_no_sun_exposure_mapedfalse	7	TRUE	months	FALSE	1	5	denominator_cohort_1	0 to 17	Male	0	2017-01-01	2022-06-30	NA	NA	Pharmetrics	Male - 0 to 17
1	2128	65968	0	2020-12-01	2020-12-31	climate	NA	180.611	0	0	2042.45	FALSE	FALSE	1	heat_effects_no_sun_exposure_mapedfalse	7	TRUE	months	FALSE	1	5	denominator_cohort_1	0 to 17	Male	0	2017-01-01	2022-06-30	NA	NA	Pharmetrics	Male - 0 to 17
1	562567	17439577	0	2021-01-01	2021-01-31	Overall	Overall	47747	0	0	7.72589	FALSE	FALSE	1	heat_effects_no_sun_exposure_mapedfalse	7	TRUE	months	FALSE	1	5	denominator_cohort_1	0 to 17	Male	0	2017-01-01	2022-06-30	NA	NA	Pharmetrics	Male - 0 to 17
1	70157	2174867	0	2021-01-01	2021-01-31	climate	Northeast	5954.46	0	0	61.9515	FALSE	FALSE	1	heat_effects_no_sun_exposure_mapedfalse	7	TRUE	months	FALSE	1	5	denominator_cohort_1	0 to 17	Male	0	2017-01-01	2022-06-30	NA	NA	Pharmetrics	Male - 0 to 17
1	2791	86521	0	2021-01-01	2021-01-31	climate	Northern Rockies and Plains	236.882	0	0	1557.27	FALSE	FALSE	1	heat_effects_no_sun_exposure_mapedfalse	7	TRUE	months	FALSE	1	5	denominator_cohort_1	0 to 17	Male	0	2017-01-01	2022-06-30	NA	NA	Pharmetrics	Male - 0 to 17
1	30817	955327	0	2021-01-01	2021-01-31	climate	NorthwestÂ	2615.54	0	0	141.037	FALSE	FALSE	1	heat_effects_no_sun_exposure_mapedfalse	7	TRUE	months	FALSE	1	5	denominator_cohort_1	0 to 17	Male	0	2017-01-01	2022-06-30	NA	NA	Pharmetrics	Male - 0 to 17
1	131592	4079352	0	2021-01-01	2021-01-31	climate	Ohio Valley	11168.7	0	0	33.0289	FALSE	FALSE	1	heat_effects_no_sun_exposure_mapedfalse	7	TRUE	months	FALSE	1	5	denominator_cohort_1	0 to 17	Male	0	2017-01-01	2022-06-30	NA	NA	Pharmetrics	Male - 0 to 17
1	166	5146	0	2021-01-01	2021-01-31	climate	Other	14.089	0	0	26182.7	FALSE	FALSE	1	heat_effects_no_sun_exposure_mapedfalse	7	TRUE	months	FALSE	1	5	denominator_cohort_1	0 to 17	Male	0	2017-01-01	2022-06-30	NA	NA	Pharmetrics	Male - 0 to 17
1	72626	2251406	0	2021-01-01	2021-01-31	climate	SoutheastÂ	6164.01	0	0	59.8454	FALSE	FALSE	1	heat_effects_no_sun_exposure_mapedfalse	7	TRUE	months	FALSE	1	5	denominator_cohort_1	0 to 17	Male	0	2017-01-01	2022-06-30	NA	NA	Pharmetrics	Male - 0 to 17
1	22550	699050	0	2021-01-01	2021-01-31	climate	SouthwestÂ	1913.89	0	0	192.742	FALSE	FALSE	1	heat_effects_no_sun_exposure_mapedfalse	7	TRUE	months	FALSE	1	5	denominator_cohort_1	0 to 17	Male	0	2017-01-01	2022-06-30	NA	NA	Pharmetrics	Male - 0 to 17
1	14757	457467	0	2021-01-01	2021-01-31	climate	SouthÂ	1252.48	0	0	294.527	FALSE	FALSE	1	heat_effects_no_sun_exposure_mapedfalse	7	TRUE	months	FALSE	1	5	denominator_cohort_1	0 to 17	Male	0	2017-01-01	2022-06-30	NA	NA	Pharmetrics	Male - 0 to 17
1	139270	4317370	0	2021-01-01	2021-01-31	climate	Upper Midwest	11820.3	0	0	31.208	FALSE	FALSE	1	heat_effects_no_sun_exposure_mapedfalse	7	TRUE	months	FALSE	1	5	denominator_cohort_1	0 to 17	Male	0	2017-01-01	2022-06-30	NA	NA	Pharmetrics	Male - 0 to 17
1	75874	2352094	0	2021-01-01	2021-01-31	climate	WestÂ	6439.68	0	0	57.2836	FALSE	FALSE	1	heat_effects_no_sun_exposure_mapedfalse	7	TRUE	months	FALSE	1	5	denominator_cohort_1	0 to 17	Male	0	2017-01-01	2022-06-30	NA	NA	Pharmetrics	Male - 0 to 17
1	1967	60977	0	2021-01-01	2021-01-31	climate	NA	166.946	0	0	2209.63	FALSE	FALSE	1	heat_effects_no_sun_exposure_mapedfalse	7	TRUE	months	FALSE	1	5	denominator_cohort_1	0 to 17	Male	0	2017-01-01	2022-06-30	NA	NA	Pharmetrics	Male - 0 to 17
1	564824	15815072	0	2021-02-01	2021-02-28	Overall	Overall	43299.3	0	0	8.51949	FALSE	FALSE	1	heat_effects_no_sun_exposure_mapedfalse	7	TRUE	months	FALSE	1	5	denominator_cohort_1	0 to 17	Male	0	2017-01-01	2022-06-30	NA	NA	Pharmetrics	Male - 0 to 17
1	70605	1976940	0	2021-02-01	2021-02-28	climate	Northeast	5412.57	0	0	68.154	FALSE	FALSE	1	heat_effects_no_sun_exposure_mapedfalse	7	TRUE	months	FALSE	1	5	denominator_cohort_1	0 to 17	Male	0	2017-01-01	2022-06-30	NA	NA	Pharmetrics	Male - 0 to 17
1	2831	79268	0	2021-02-01	2021-02-28	climate	Northern Rockies and Plains	217.024	0	0	1699.76	FALSE	FALSE	1	heat_effects_no_sun_exposure_mapedfalse	7	TRUE	months	FALSE	1	5	denominator_cohort_1	0 to 17	Male	0	2017-01-01	2022-06-30	NA	NA	Pharmetrics	Male - 0 to 17
1	30807	862596	0	2021-02-01	2021-02-28	climate	NorthwestÂ	2361.66	0	0	156.199	FALSE	FALSE	1	heat_effects_no_sun_exposure_mapedfalse	7	TRUE	months	FALSE	1	5	denominator_cohort_1	0 to 17	Male	0	2017-01-01	2022-06-30	NA	NA	Pharmetrics	Male - 0 to 17
1	131734	3688552	0	2021-02-01	2021-02-28	climate	Ohio Valley	10098.7	0	0	36.5282	FALSE	FALSE	1	heat_effects_no_sun_exposure_mapedfalse	7	TRUE	months	FALSE	1	5	denominator_cohort_1	0 to 17	Male	0	2017-01-01	2022-06-30	NA	NA	Pharmetrics	Male - 0 to 17
1	171	4788	0	2021-02-01	2021-02-28	climate	Other	13.1088	0	0	28140.4	FALSE	FALSE	1	heat_effects_no_sun_exposure_mapedfalse	7	TRUE	months	FALSE	1	5	denominator_cohort_1	0 to 17	Male	0	2017-01-01	2022-06-30	NA	NA	Pharmetrics	Male - 0 to 17
1	73037	2045036	0	2021-02-01	2021-02-28	climate	SoutheastÂ	5599	0	0	65.8846	FALSE	FALSE	1	heat_effects_no_sun_exposure_mapedfalse	7	TRUE	months	FALSE	1	5	denominator_cohort_1	0 to 17	Male	0	2017-01-01	2022-06-30	NA	NA	Pharmetrics	Male - 0 to 17
1	22851	639828	0	2021-02-01	2021-02-28	climate	SouthwestÂ	1751.75	0	0	210.582	FALSE	FALSE	1	heat_effects_no_sun_exposure_mapedfalse	7	TRUE	months	FALSE	1	5	denominator_cohort_1	0 to 17	Male	0	2017-01-01	2022-06-30	NA	NA	Pharmetrics	Male - 0 to 17
1	14867	416276	0	2021-02-01	2021-02-28	climate	SouthÂ	1139.7	0	0	323.671	FALSE	FALSE	1	heat_effects_no_sun_exposure_mapedfalse	7	TRUE	months	FALSE	1	5	denominator_cohort_1	0 to 17	Male	0	2017-01-01	2022-06-30	NA	NA	Pharmetrics	Male - 0 to 17
1	139674	3910872	0	2021-02-01	2021-02-28	climate	Upper Midwest	10707.4	0	0	34.4517	FALSE	FALSE	1	heat_effects_no_sun_exposure_mapedfalse	7	TRUE	months	FALSE	1	5	denominator_cohort_1	0 to 17	Male	0	2017-01-01	2022-06-30	NA	NA	Pharmetrics	Male - 0 to 17
1	76271	2135588	0	2021-02-01	2021-02-28	climate	WestÂ	5846.92	0	0	63.091	FALSE	FALSE	1	heat_effects_no_sun_exposure_mapedfalse	7	TRUE	months	FALSE	1	5	denominator_cohort_1	0 to 17	Male	0	2017-01-01	2022-06-30	NA	NA	Pharmetrics	Male - 0 to 17
1	1976	55328	0	2021-02-01	2021-02-28	climate	NA	151.48	0	0	2435.23	FALSE	FALSE	1	heat_effects_no_sun_exposure_mapedfalse	7	TRUE	months	FALSE	1	5	denominator_cohort_1	0 to 17	Male	0	2017-01-01	2022-06-30	NA	NA	Pharmetrics	Male - 0 to 17
1	568827	17633637	0	2021-03-01	2021-03-31	Overall	Overall	48278.3	0	0	7.64087	FALSE	FALSE	1	heat_effects_no_sun_exposure_mapedfalse	7	TRUE	months	FALSE	1	5	denominator_cohort_1	0 to 17	Male	0	2017-01-01	2022-06-30	NA	NA	Pharmetrics	Male - 0 to 17
1	71299	2210269	0	2021-03-01	2021-03-31	climate	Northeast	6051.39	0	0	60.9592	FALSE	FALSE	1	heat_effects_no_sun_exposure_mapedfalse	7	TRUE	months	FALSE	1	5	denominator_cohort_1	0 to 17	Male	0	2017-01-01	2022-06-30	NA	NA	Pharmetrics	Male - 0 to 17
1	2863	88753	0	2021-03-01	2021-03-31	climate	Northern Rockies and Plains	242.992	0	0	1518.1	FALSE	FALSE	1	heat_effects_no_sun_exposure_mapedfalse	7	TRUE	months	FALSE	1	5	denominator_cohort_1	0 to 17	Male	0	2017-01-01	2022-06-30	NA	NA	Pharmetrics	Male - 0 to 17
1	30966	959946	0	2021-03-01	2021-03-31	climate	NorthwestÂ	2628.19	0	0	140.358	FALSE	FALSE	1	heat_effects_no_sun_exposure_mapedfalse	7	TRUE	months	FALSE	1	5	denominator_cohort_1	0 to 17	Male	0	2017-01-01	2022-06-30	NA	NA	Pharmetrics	Male - 0 to 17
1	132394	4104214	0	2021-03-01	2021-03-31	climate	Ohio Valley	11236.7	0	0	32.8288	FALSE	FALSE	1	heat_effects_no_sun_exposure_mapedfalse	7	TRUE	months	FALSE	1	5	denominator_cohort_1	0 to 17	Male	0	2017-01-01	2022-06-30	NA	NA	Pharmetrics	Male - 0 to 17
1	173	5363	0	2021-03-01	2021-03-31	climate	Other	14.6831	0	0	25123.3	FALSE	FALSE	1	heat_effects_no_sun_exposure_mapedfalse	7	TRUE	months	FALSE	1	5	denominator_cohort_1	0 to 17	Male	0	2017-01-01	2022-06-30	NA	NA	Pharmetrics	Male - 0 to 17
1	73735	2285785	0	2021-03-01	2021-03-31	climate	SoutheastÂ	6258.14	0	0	58.9453	FALSE	FALSE	1	heat_effects_no_sun_exposure_mapedfalse	7	TRUE	months	FALSE	1	5	denominator_cohort_1	0 to 17	Male	0	2017-01-01	2022-06-30	NA	NA	Pharmetrics	Male - 0 to 17
1	23148	717588	0	2021-03-01	2021-03-31	climate	SouthwestÂ	1964.65	0	0	187.763	FALSE	FALSE	1	heat_effects_no_sun_exposure_mapedfalse	7	TRUE	months	FALSE	1	5	denominator_cohort_1	0 to 17	Male	0	2017-01-01	2022-06-30	NA	NA	Pharmetrics	Male - 0 to 17
1	15217	471727	0	2021-03-01	2021-03-31	climate	SouthÂ	1291.52	0	0	285.624	FALSE	FALSE	1	heat_effects_no_sun_exposure_mapedfalse	7	TRUE	months	FALSE	1	5	denominator_cohort_1	0 to 17	Male	0	2017-01-01	2022-06-30	NA	NA	Pharmetrics	Male - 0 to 17
1	140284	4348804	0	2021-03-01	2021-03-31	climate	Upper Midwest	11906.4	0	0	30.9824	FALSE	FALSE	1	heat_effects_no_sun_exposure_mapedfalse	7	TRUE	months	FALSE	1	5	denominator_cohort_1	0 to 17	Male	0	2017-01-01	2022-06-30	NA	NA	Pharmetrics	Male - 0 to 17
1	76759	2379529	0	2021-03-01	2021-03-31	climate	WestÂ	6514.8	0	0	56.6231	FALSE	FALSE	1	heat_effects_no_sun_exposure_mapedfalse	7	TRUE	months	FALSE	1	5	denominator_cohort_1	0 to 17	Male	0	2017-01-01	2022-06-30	NA	NA	Pharmetrics	Male - 0 to 17
1	1989	61659	0	2021-03-01	2021-03-31	climate	NA	168.813	0	0	2185.19	FALSE	FALSE	1	heat_effects_no_sun_exposure_mapedfalse	7	TRUE	months	FALSE	1	5	denominator_cohort_1	0 to 17	Male	0	2017-01-01	2022-06-30	NA	NA	Pharmetrics	Male - 0 to 17
1	571126	17133763	NA	2021-04-01	2021-04-30	Overall	Overall	46909.7	NA	NA	NA	FALSE	TRUE	1	heat_effects_no_sun_exposure_mapedfalse	7	TRUE	months	FALSE	1	5	denominator_cohort_1	0 to 17	Male	0	2017-01-01	2022-06-30	NA	NA	Pharmetrics	Male - 0 to 17
1	72106	2163179	NA	2021-04-01	2021-04-30	climate	Northeast	5922.46	NA	NA	NA	FALSE	TRUE	1	heat_effects_no_sun_exposure_mapedfalse	7	TRUE	months	FALSE	1	5	denominator_cohort_1	0 to 17	Male	0	2017-01-01	2022-06-30	NA	NA	Pharmetrics	Male - 0 to 17
1	2891	86730	0	2021-04-01	2021-04-30	climate	Northern Rockies and Plains	237.454	0	0	1553.51	FALSE	FALSE	1	heat_effects_no_sun_exposure_mapedfalse	7	TRUE	months	FALSE	1	5	denominator_cohort_1	0 to 17	Male	0	2017-01-01	2022-06-30	NA	NA	Pharmetrics	Male - 0 to 17
1	31004	930120	0	2021-04-01	2021-04-30	climate	NorthwestÂ	2546.53	0	0	144.859	FALSE	FALSE	1	heat_effects_no_sun_exposure_mapedfalse	7	TRUE	months	FALSE	1	5	denominator_cohort_1	0 to 17	Male	0	2017-01-01	2022-06-30	NA	NA	Pharmetrics	Male - 0 to 17
1	132664	3979920	0	2021-04-01	2021-04-30	climate	Ohio Valley	10896.4	0	0	33.854	FALSE	FALSE	1	heat_effects_no_sun_exposure_mapedfalse	7	TRUE	months	FALSE	1	5	denominator_cohort_1	0 to 17	Male	0	2017-01-01	2022-06-30	NA	NA	Pharmetrics	Male - 0 to 17
1	173	5190	0	2021-04-01	2021-04-30	climate	Other	14.2094	0	0	25960.8	FALSE	FALSE	1	heat_effects_no_sun_exposure_mapedfalse	7	TRUE	months	FALSE	1	5	denominator_cohort_1	0 to 17	Male	0	2017-01-01	2022-06-30	NA	NA	Pharmetrics	Male - 0 to 17
1	73744	2212320	0	2021-04-01	2021-04-30	climate	SoutheastÂ	6057	0	0	60.9027	FALSE	FALSE	1	heat_effects_no_sun_exposure_mapedfalse	7	TRUE	months	FALSE	1	5	denominator_cohort_1	0 to 17	Male	0	2017-01-01	2022-06-30	NA	NA	Pharmetrics	Male - 0 to 17
1	23226	696772	NA	2021-04-01	2021-04-30	climate	SouthwestÂ	1907.66	NA	NA	NA	FALSE	TRUE	1	heat_effects_no_sun_exposure_mapedfalse	7	TRUE	months	FALSE	1	5	denominator_cohort_1	0 to 17	Male	0	2017-01-01	2022-06-30	NA	NA	Pharmetrics	Male - 0 to 17
1	15283	458490	0	2021-04-01	2021-04-30	climate	SouthÂ	1255.28	0	0	293.87	FALSE	FALSE	1	heat_effects_no_sun_exposure_mapedfalse	7	TRUE	months	FALSE	1	5	denominator_cohort_1	0 to 17	Male	0	2017-01-01	2022-06-30	NA	NA	Pharmetrics	Male - 0 to 17
1	140761	4222830	0	2021-04-01	2021-04-30	climate	Upper Midwest	11561.5	0	0	31.9066	FALSE	FALSE	1	heat_effects_no_sun_exposure_mapedfalse	7	TRUE	months	FALSE	1	5	denominator_cohort_1	0 to 17	Male	0	2017-01-01	2022-06-30	NA	NA	Pharmetrics	Male - 0 to 17
1	77276	2318272	NA	2021-04-01	2021-04-30	climate	WestÂ	6347.08	NA	NA	NA	FALSE	TRUE	1	heat_effects_no_sun_exposure_mapedfalse	7	TRUE	months	FALSE	1	5	denominator_cohort_1	0 to 17	Male	0	2017-01-01	2022-06-30	NA	NA	Pharmetrics	Male - 0 to 17
1	1998	59940	0	2021-04-01	2021-04-30	climate	NA	164.107	0	0	2247.85	FALSE	FALSE	1	heat_effects_no_sun_exposure_mapedfalse	7	TRUE	months	FALSE	1	5	denominator_cohort_1	0 to 17	Male	0	2017-01-01	2022-06-30	NA	NA	Pharmetrics	Male - 0 to 17
1	574241	17801456	NA	2021-05-01	2021-05-31	Overall	Overall	48737.7	NA	NA	NA	FALSE	TRUE	1	heat_effects_no_sun_exposure_mapedfalse	7	TRUE	months	FALSE	1	5	denominator_cohort_1	0 to 17	Male	0	2017-01-01	2022-06-30	NA	NA	Pharmetrics	Male - 0 to 17
1	72711	2254034	0	2021-05-01	2021-05-31	climate	Northeast	6171.21	0	0	59.7756	FALSE	FALSE	1	heat_effects_no_sun_exposure_mapedfalse	7	TRUE	months	FALSE	1	5	denominator_cohort_1	0 to 17	Male	0	2017-01-01	2022-06-30	NA	NA	Pharmetrics	Male - 0 to 17
1	2916	90396	0	2021-05-01	2021-05-31	climate	Northern Rockies and Plains	247.491	0	0	1490.51	FALSE	FALSE	1	heat_effects_no_sun_exposure_mapedfalse	7	TRUE	months	FALSE	1	5	denominator_cohort_1	0 to 17	Male	0	2017-01-01	2022-06-30	NA	NA	Pharmetrics	Male - 0 to 17
1	31142	965402	0	2021-05-01	2021-05-31	climate	NorthwestÂ	2643.13	0	0	139.565	FALSE	FALSE	1	heat_effects_no_sun_exposure_mapedfalse	7	TRUE	months	FALSE	1	5	denominator_cohort_1	0 to 17	Male	0	2017-01-01	2022-06-30	NA	NA	Pharmetrics	Male - 0 to 17
1	133123	4126813	0	2021-05-01	2021-05-31	climate	Ohio Valley	11298.6	0	0	32.649	FALSE	FALSE	1	heat_effects_no_sun_exposure_mapedfalse	7	TRUE	months	FALSE	1	5	denominator_cohort_1	0 to 17	Male	0	2017-01-01	2022-06-30	NA	NA	Pharmetrics	Male - 0 to 17
1	176	5456	0	2021-05-01	2021-05-31	climate	Other	14.9377	0	0	24695.1	FALSE	FALSE	1	heat_effects_no_sun_exposure_mapedfalse	7	TRUE	months	FALSE	1	5	denominator_cohort_1	0 to 17	Male	0	2017-01-01	2022-06-30	NA	NA	Pharmetrics	Male - 0 to 17
1	74379	2305741	NA	2021-05-01	2021-05-31	climate	SoutheastÂ	6312.77	NA	NA	NA	FALSE	TRUE	1	heat_effects_no_sun_exposure_mapedfalse	7	TRUE	months	FALSE	1	5	denominator_cohort_1	0 to 17	Male	0	2017-01-01	2022-06-30	NA	NA	Pharmetrics	Male - 0 to 17
1	23397	725307	0	2021-05-01	2021-05-31	climate	SouthwestÂ	1985.78	0	0	185.765	FALSE	FALSE	1	heat_effects_no_sun_exposure_mapedfalse	7	TRUE	months	FALSE	1	5	denominator_cohort_1	0 to 17	Male	0	2017-01-01	2022-06-30	NA	NA	Pharmetrics	Male - 0 to 17
1	15468	479508	0	2021-05-01	2021-05-31	climate	SouthÂ	1312.82	0	0	280.989	FALSE	FALSE	1	heat_effects_no_sun_exposure_mapedfalse	7	TRUE	months	FALSE	1	5	denominator_cohort_1	0 to 17	Male	0	2017-01-01	2022-06-30	NA	NA	Pharmetrics	Male - 0 to 17
1	141308	4380548	0	2021-05-01	2021-05-31	climate	Upper Midwest	11993.3	0	0	30.7579	FALSE	FALSE	1	heat_effects_no_sun_exposure_mapedfalse	7	TRUE	months	FALSE	1	5	denominator_cohort_1	0 to 17	Male	0	2017-01-01	2022-06-30	NA	NA	Pharmetrics	Male - 0 to 17
1	77609	2405879	NA	2021-05-01	2021-05-31	climate	WestÂ	6586.94	NA	NA	NA	FALSE	TRUE	1	heat_effects_no_sun_exposure_mapedfalse	7	TRUE	months	FALSE	1	5	denominator_cohort_1	0 to 17	Male	0	2017-01-01	2022-06-30	NA	NA	Pharmetrics	Male - 0 to 17
1	2012	62372	0	2021-05-01	2021-05-31	climate	NA	170.765	0	0	2160.21	FALSE	FALSE	1	heat_effects_no_sun_exposure_mapedfalse	7	TRUE	months	FALSE	1	5	denominator_cohort_1	0 to 17	Male	0	2017-01-01	2022-06-30	NA	NA	Pharmetrics	Male - 0 to 17
1	578882	17366291	24	2021-06-01	2021-06-30	Overall	Overall	47546.3	50.4771	32.3416	75.1059	FALSE	FALSE	1	heat_effects_no_sun_exposure_mapedfalse	7	TRUE	months	FALSE	1	5	denominator_cohort_1	0 to 17	Male	0	2017-01-01	2022-06-30	NA	NA	Pharmetrics	Male - 0 to 17
1	73453	2203582	NA	2021-06-01	2021-06-30	climate	Northeast	6033.08	NA	NA	NA	FALSE	TRUE	1	heat_effects_no_sun_exposure_mapedfalse	7	TRUE	months	FALSE	1	5	denominator_cohort_1	0 to 17	Male	0	2017-01-01	2022-06-30	NA	NA	Pharmetrics	Male - 0 to 17
1	2907	87210	0	2021-06-01	2021-06-30	climate	Northern Rockies and Plains	238.768	0	0	1544.96	FALSE	FALSE	1	heat_effects_no_sun_exposure_mapedfalse	7	TRUE	months	FALSE	1	5	denominator_cohort_1	0 to 17	Male	0	2017-01-01	2022-06-30	NA	NA	Pharmetrics	Male - 0 to 17
1	31263	937884	NA	2021-06-01	2021-06-30	climate	NorthwestÂ	2567.79	NA	NA	NA	FALSE	TRUE	1	heat_effects_no_sun_exposure_mapedfalse	7	TRUE	months	FALSE	1	5	denominator_cohort_1	0 to 17	Male	0	2017-01-01	2022-06-30	NA	NA	Pharmetrics	Male - 0 to 17
1	133844	4015289	5	2021-06-01	2021-06-30	climate	Ohio Valley	10993.3	45.4824	14.768	106.141	FALSE	FALSE	1	heat_effects_no_sun_exposure_mapedfalse	7	TRUE	months	FALSE	1	5	denominator_cohort_1	0 to 17	Male	0	2017-01-01	2022-06-30	NA	NA	Pharmetrics	Male - 0 to 17
1	174	5220	0	2021-06-01	2021-06-30	climate	Other	14.2916	0	0	25811.6	FALSE	FALSE	1	heat_effects_no_sun_exposure_mapedfalse	7	TRUE	months	FALSE	1	5	denominator_cohort_1	0 to 17	Male	0	2017-01-01	2022-06-30	NA	NA	Pharmetrics	Male - 0 to 17
1	75363	2260886	NA	2021-06-01	2021-06-30	climate	SoutheastÂ	6189.97	NA	NA	NA	FALSE	TRUE	1	heat_effects_no_sun_exposure_mapedfalse	7	TRUE	months	FALSE	1	5	denominator_cohort_1	0 to 17	Male	0	2017-01-01	2022-06-30	NA	NA	Pharmetrics	Male - 0 to 17
1	23657	709702	NA	2021-06-01	2021-06-30	climate	SouthwestÂ	1943.06	NA	NA	NA	FALSE	TRUE	1	heat_effects_no_sun_exposure_mapedfalse	7	TRUE	months	FALSE	1	5	denominator_cohort_1	0 to 17	Male	0	2017-01-01	2022-06-30	NA	NA	Pharmetrics	Male - 0 to 17
1	15857	475702	NA	2021-06-01	2021-06-30	climate	SouthÂ	1302.4	NA	NA	NA	FALSE	TRUE	1	heat_effects_no_sun_exposure_mapedfalse	7	TRUE	months	FALSE	1	5	denominator_cohort_1	0 to 17	Male	0	2017-01-01	2022-06-30	NA	NA	Pharmetrics	Male - 0 to 17
1	141973	4259134	7	2021-06-01	2021-06-30	climate	Upper Midwest	11660.9	60.0298	24.1351	123.684	FALSE	FALSE	1	heat_effects_no_sun_exposure_mapedfalse	7	TRUE	months	FALSE	1	5	denominator_cohort_1	0 to 17	Male	0	2017-01-01	2022-06-30	NA	NA	Pharmetrics	Male - 0 to 17
1	78364	2350872	5	2021-06-01	2021-06-30	climate	WestÂ	6436.34	77.6839	25.2238	181.288	FALSE	FALSE	1	heat_effects_no_sun_exposure_mapedfalse	7	TRUE	months	FALSE	1	5	denominator_cohort_1	0 to 17	Male	0	2017-01-01	2022-06-30	NA	NA	Pharmetrics	Male - 0 to 17
1	2027	60810	0	2021-06-01	2021-06-30	climate	NA	166.489	0	0	2215.69	FALSE	FALSE	1	heat_effects_no_sun_exposure_mapedfalse	7	TRUE	months	FALSE	1	5	denominator_cohort_1	0 to 17	Male	0	2017-01-01	2022-06-30	NA	NA	Pharmetrics	Male - 0 to 17
1	584285	18112681	19	2021-07-01	2021-07-31	Overall	Overall	49589.8	38.3143	23.0677	59.8326	FALSE	FALSE	1	heat_effects_no_sun_exposure_mapedfalse	7	TRUE	months	FALSE	1	5	denominator_cohort_1	0 to 17	Male	0	2017-01-01	2022-06-30	NA	NA	Pharmetrics	Male - 0 to 17
1	74730	2316614	NA	2021-07-01	2021-07-31	climate	Northeast	6342.54	NA	NA	NA	FALSE	TRUE	1	heat_effects_no_sun_exposure_mapedfalse	7	TRUE	months	FALSE	1	5	denominator_cohort_1	0 to 17	Male	0	2017-01-01	2022-06-30	NA	NA	Pharmetrics	Male - 0 to 17
1	2901	89931	0	2021-07-01	2021-07-31	climate	Northern Rockies and Plains	246.218	0	0	1498.22	FALSE	FALSE	1	heat_effects_no_sun_exposure_mapedfalse	7	TRUE	months	FALSE	1	5	denominator_cohort_1	0 to 17	Male	0	2017-01-01	2022-06-30	NA	NA	Pharmetrics	Male - 0 to 17
1	31532	977474	0	2021-07-01	2021-07-31	climate	NorthwestÂ	2676.18	0	0	137.841	FALSE	FALSE	1	heat_effects_no_sun_exposure_mapedfalse	7	TRUE	months	FALSE	1	5	denominator_cohort_1	0 to 17	Male	0	2017-01-01	2022-06-30	NA	NA	Pharmetrics	Male - 0 to 17
1	135369	4196403	5	2021-07-01	2021-07-31	climate	Ohio Valley	11489.1	43.5194	14.1306	101.56	FALSE	FALSE	1	heat_effects_no_sun_exposure_mapedfalse	7	TRUE	months	FALSE	1	5	denominator_cohort_1	0 to 17	Male	0	2017-01-01	2022-06-30	NA	NA	Pharmetrics	Male - 0 to 17
1	178	5518	0	2021-07-01	2021-07-31	climate	Other	15.1075	0	0	24417.6	FALSE	FALSE	1	heat_effects_no_sun_exposure_mapedfalse	7	TRUE	months	FALSE	1	5	denominator_cohort_1	0 to 17	Male	0	2017-01-01	2022-06-30	NA	NA	Pharmetrics	Male - 0 to 17
1	75930	2353810	NA	2021-07-01	2021-07-31	climate	SoutheastÂ	6444.38	NA	NA	NA	FALSE	TRUE	1	heat_effects_no_sun_exposure_mapedfalse	7	TRUE	months	FALSE	1	5	denominator_cohort_1	0 to 17	Male	0	2017-01-01	2022-06-30	NA	NA	Pharmetrics	Male - 0 to 17
1	24140	748332	NA	2021-07-01	2021-07-31	climate	SouthwestÂ	2048.82	NA	NA	NA	FALSE	TRUE	1	heat_effects_no_sun_exposure_mapedfalse	7	TRUE	months	FALSE	1	5	denominator_cohort_1	0 to 17	Male	0	2017-01-01	2022-06-30	NA	NA	Pharmetrics	Male - 0 to 17
1	16191	501921	0	2021-07-01	2021-07-31	climate	SouthÂ	1374.18	0	0	268.441	FALSE	FALSE	1	heat_effects_no_sun_exposure_mapedfalse	7	TRUE	months	FALSE	1	5	denominator_cohort_1	0 to 17	Male	0	2017-01-01	2022-06-30	NA	NA	Pharmetrics	Male - 0 to 17
1	142058	4403760	6	2021-07-01	2021-07-31	climate	Upper Midwest	12056.8	49.7643	18.2626	108.316	FALSE	FALSE	1	heat_effects_no_sun_exposure_mapedfalse	7	TRUE	months	FALSE	1	5	denominator_cohort_1	0 to 17	Male	0	2017-01-01	2022-06-30	NA	NA	Pharmetrics	Male - 0 to 17
1	79147	2453539	NA	2021-07-01	2021-07-31	climate	WestÂ	6717.42	NA	NA	NA	FALSE	TRUE	1	heat_effects_no_sun_exposure_mapedfalse	7	TRUE	months	FALSE	1	5	denominator_cohort_1	0 to 17	Male	0	2017-01-01	2022-06-30	NA	NA	Pharmetrics	Male - 0 to 17
1	2109	65379	0	2021-07-01	2021-07-31	climate	NA	178.998	0	0	2060.85	FALSE	FALSE	1	heat_effects_no_sun_exposure_mapedfalse	7	TRUE	months	FALSE	1	5	denominator_cohort_1	0 to 17	Male	0	2017-01-01	2022-06-30	NA	NA	Pharmetrics	Male - 0 to 17
1	589626	18278274	16	2021-08-01	2021-08-31	Overall	Overall	50043.2	31.9724	18.275	51.9211	FALSE	FALSE	1	heat_effects_no_sun_exposure_mapedfalse	7	TRUE	months	FALSE	1	5	denominator_cohort_1	0 to 17	Male	0	2017-01-01	2022-06-30	NA	NA	Pharmetrics	Male - 0 to 17
1	75480	2339858	NA	2021-08-01	2021-08-31	climate	Northeast	6406.18	NA	NA	NA	FALSE	TRUE	1	heat_effects_no_sun_exposure_mapedfalse	7	TRUE	months	FALSE	1	5	denominator_cohort_1	0 to 17	Male	0	2017-01-01	2022-06-30	NA	NA	Pharmetrics	Male - 0 to 17
1	2939	91109	0	2021-08-01	2021-08-31	climate	Northern Rockies and Plains	249.443	0	0	1478.85	FALSE	FALSE	1	heat_effects_no_sun_exposure_mapedfalse	7	TRUE	months	FALSE	1	5	denominator_cohort_1	0 to 17	Male	0	2017-01-01	2022-06-30	NA	NA	Pharmetrics	Male - 0 to 17
1	31672	981832	0	2021-08-01	2021-08-31	climate	NorthwestÂ	2688.11	0	0	137.23	FALSE	FALSE	1	heat_effects_no_sun_exposure_mapedfalse	7	TRUE	months	FALSE	1	5	denominator_cohort_1	0 to 17	Male	0	2017-01-01	2022-06-30	NA	NA	Pharmetrics	Male - 0 to 17
1	136528	4232305	7	2021-08-01	2021-08-31	climate	Ohio Valley	11587.4	60.4103	24.2881	124.468	FALSE	FALSE	1	heat_effects_no_sun_exposure_mapedfalse	7	TRUE	months	FALSE	1	5	denominator_cohort_1	0 to 17	Male	0	2017-01-01	2022-06-30	NA	NA	Pharmetrics	Male - 0 to 17
1	185	5735	0	2021-08-01	2021-08-31	climate	Other	15.7016	0	0	23493.7	FALSE	FALSE	1	heat_effects_no_sun_exposure_mapedfalse	7	TRUE	months	FALSE	1	5	denominator_cohort_1	0 to 17	Male	0	2017-01-01	2022-06-30	NA	NA	Pharmetrics	Male - 0 to 17
1	76728	2378552	NA	2021-08-01	2021-08-31	climate	SoutheastÂ	6512.12	NA	NA	NA	FALSE	TRUE	1	heat_effects_no_sun_exposure_mapedfalse	7	TRUE	months	FALSE	1	5	denominator_cohort_1	0 to 17	Male	0	2017-01-01	2022-06-30	NA	NA	Pharmetrics	Male - 0 to 17
1	24448	757888	0	2021-08-01	2021-08-31	climate	SouthwestÂ	2074.98	0	0	177.779	FALSE	FALSE	1	heat_effects_no_sun_exposure_mapedfalse	7	TRUE	months	FALSE	1	5	denominator_cohort_1	0 to 17	Male	0	2017-01-01	2022-06-30	NA	NA	Pharmetrics	Male - 0 to 17
1	16556	513236	0	2021-08-01	2021-08-31	climate	SouthÂ	1405.16	0	0	262.523	FALSE	FALSE	1	heat_effects_no_sun_exposure_mapedfalse	7	TRUE	months	FALSE	1	5	denominator_cohort_1	0 to 17	Male	0	2017-01-01	2022-06-30	NA	NA	Pharmetrics	Male - 0 to 17
1	143177	4438470	NA	2021-08-01	2021-08-31	climate	Upper Midwest	12151.9	NA	NA	NA	FALSE	TRUE	1	heat_effects_no_sun_exposure_mapedfalse	7	TRUE	months	FALSE	1	5	denominator_cohort_1	0 to 17	Male	0	2017-01-01	2022-06-30	NA	NA	Pharmetrics	Male - 0 to 17
1	79801	2473817	NA	2021-08-01	2021-08-31	climate	WestÂ	6772.94	NA	NA	NA	FALSE	TRUE	1	heat_effects_no_sun_exposure_mapedfalse	7	TRUE	months	FALSE	1	5	denominator_cohort_1	0 to 17	Male	0	2017-01-01	2022-06-30	NA	NA	Pharmetrics	Male - 0 to 17
1	2112	65472	0	2021-08-01	2021-08-31	climate	NA	179.253	0	0	2057.92	FALSE	FALSE	1	heat_effects_no_sun_exposure_mapedfalse	7	TRUE	months	FALSE	1	5	denominator_cohort_1	0 to 17	Male	0	2017-01-01	2022-06-30	NA	NA	Pharmetrics	Male - 0 to 17
1	595361	17860725	10	2021-09-01	2021-09-30	Overall	Overall	48900	20.4499	9.80652	37.6081	FALSE	FALSE	1	heat_effects_no_sun_exposure_mapedfalse	7	TRUE	months	FALSE	1	5	denominator_cohort_1	0 to 17	Male	0	2017-01-01	2022-06-30	NA	NA	Pharmetrics	Male - 0 to 17
1	76681	2300420	NA	2021-09-01	2021-09-30	climate	Northeast	6298.21	NA	NA	NA	FALSE	TRUE	1	heat_effects_no_sun_exposure_mapedfalse	7	TRUE	months	FALSE	1	5	denominator_cohort_1	0 to 17	Male	0	2017-01-01	2022-06-30	NA	NA	Pharmetrics	Male - 0 to 17
1	2949	88470	0	2021-09-01	2021-09-30	climate	Northern Rockies and Plains	242.218	0	0	1522.96	FALSE	FALSE	1	heat_effects_no_sun_exposure_mapedfalse	7	TRUE	months	FALSE	1	5	denominator_cohort_1	0 to 17	Male	0	2017-01-01	2022-06-30	NA	NA	Pharmetrics	Male - 0 to 17
1	31828	954840	0	2021-09-01	2021-09-30	climate	NorthwestÂ	2614.21	0	0	141.109	FALSE	FALSE	1	heat_effects_no_sun_exposure_mapedfalse	7	TRUE	months	FALSE	1	5	denominator_cohort_1	0 to 17	Male	0	2017-01-01	2022-06-30	NA	NA	Pharmetrics	Male - 0 to 17
1	137627	4128780	NA	2021-09-01	2021-09-30	climate	Ohio Valley	11304	NA	NA	NA	FALSE	TRUE	1	heat_effects_no_sun_exposure_mapedfalse	7	TRUE	months	FALSE	1	5	denominator_cohort_1	0 to 17	Male	0	2017-01-01	2022-06-30	NA	NA	Pharmetrics	Male - 0 to 17
1	178	5340	0	2021-09-01	2021-09-30	climate	Other	14.6201	0	0	25231.5	FALSE	FALSE	1	heat_effects_no_sun_exposure_mapedfalse	7	TRUE	months	FALSE	1	5	denominator_cohort_1	0 to 17	Male	0	2017-01-01	2022-06-30	NA	NA	Pharmetrics	Male - 0 to 17
1	77789	2333646	NA	2021-09-01	2021-09-30	climate	SoutheastÂ	6389.17	NA	NA	NA	FALSE	TRUE	1	heat_effects_no_sun_exposure_mapedfalse	7	TRUE	months	FALSE	1	5	denominator_cohort_1	0 to 17	Male	0	2017-01-01	2022-06-30	NA	NA	Pharmetrics	Male - 0 to 17
1	24787	743602	NA	2021-09-01	2021-09-30	climate	SouthwestÂ	2035.87	NA	NA	NA	FALSE	TRUE	1	heat_effects_no_sun_exposure_mapedfalse	7	TRUE	months	FALSE	1	5	denominator_cohort_1	0 to 17	Male	0	2017-01-01	2022-06-30	NA	NA	Pharmetrics	Male - 0 to 17
1	16857	505702	NA	2021-09-01	2021-09-30	climate	SouthÂ	1384.54	NA	NA	NA	FALSE	TRUE	1	heat_effects_no_sun_exposure_mapedfalse	7	TRUE	months	FALSE	1	5	denominator_cohort_1	0 to 17	Male	0	2017-01-01	2022-06-30	NA	NA	Pharmetrics	Male - 0 to 17
1	143626	4308755	NA	2021-09-01	2021-09-30	climate	Upper Midwest	11796.7	NA	NA	NA	FALSE	TRUE	1	heat_effects_no_sun_exposure_mapedfalse	7	TRUE	months	FALSE	1	5	denominator_cohort_1	0 to 17	Male	0	2017-01-01	2022-06-30	NA	NA	Pharmetrics	Male - 0 to 17
1	80885	2426550	0	2021-09-01	2021-09-30	climate	WestÂ	6643.53	0	0	55.5259	FALSE	FALSE	1	heat_effects_no_sun_exposure_mapedfalse	7	TRUE	months	FALSE	1	5	denominator_cohort_1	0 to 17	Male	0	2017-01-01	2022-06-30	NA	NA	Pharmetrics	Male - 0 to 17
1	2154	64620	0	2021-09-01	2021-09-30	climate	NA	176.92	0	0	2085.06	FALSE	FALSE	1	heat_effects_no_sun_exposure_mapedfalse	7	TRUE	months	FALSE	1	5	denominator_cohort_1	0 to 17	Male	0	2017-01-01	2022-06-30	NA	NA	Pharmetrics	Male - 0 to 17
1	599516	18584972	NA	2021-10-01	2021-10-31	Overall	Overall	50882.9	NA	NA	NA	FALSE	TRUE	1	heat_effects_no_sun_exposure_mapedfalse	7	TRUE	months	FALSE	1	5	denominator_cohort_1	0 to 17	Male	0	2017-01-01	2022-06-30	NA	NA	Pharmetrics	Male - 0 to 17
1	77384	2398904	0	2021-10-01	2021-10-31	climate	Northeast	6567.84	0	0	56.1658	FALSE	FALSE	1	heat_effects_no_sun_exposure_mapedfalse	7	TRUE	months	FALSE	1	5	denominator_cohort_1	0 to 17	Male	0	2017-01-01	2022-06-30	NA	NA	Pharmetrics	Male - 0 to 17
1	2972	92132	0	2021-10-01	2021-10-31	climate	Northern Rockies and Plains	252.244	0	0	1462.43	FALSE	FALSE	1	heat_effects_no_sun_exposure_mapedfalse	7	TRUE	months	FALSE	1	5	denominator_cohort_1	0 to 17	Male	0	2017-01-01	2022-06-30	NA	NA	Pharmetrics	Male - 0 to 17
1	32109	995379	0	2021-10-01	2021-10-31	climate	NorthwestÂ	2725.2	0	0	135.362	FALSE	FALSE	1	heat_effects_no_sun_exposure_mapedfalse	7	TRUE	months	FALSE	1	5	denominator_cohort_1	0 to 17	Male	0	2017-01-01	2022-06-30	NA	NA	Pharmetrics	Male - 0 to 17
1	138623	4297313	0	2021-10-01	2021-10-31	climate	Ohio Valley	11765.4	0	0	31.3536	FALSE	FALSE	1	heat_effects_no_sun_exposure_mapedfalse	7	TRUE	months	FALSE	1	5	denominator_cohort_1	0 to 17	Male	0	2017-01-01	2022-06-30	NA	NA	Pharmetrics	Male - 0 to 17
1	184	5704	0	2021-10-01	2021-10-31	climate	Other	15.6167	0	0	23621.4	FALSE	FALSE	1	heat_effects_no_sun_exposure_mapedfalse	7	TRUE	months	FALSE	1	5	denominator_cohort_1	0 to 17	Male	0	2017-01-01	2022-06-30	NA	NA	Pharmetrics	Male - 0 to 17
1	78049	2419519	0	2021-10-01	2021-10-31	climate	SoutheastÂ	6624.28	0	0	55.6872	FALSE	FALSE	1	heat_effects_no_sun_exposure_mapedfalse	7	TRUE	months	FALSE	1	5	denominator_cohort_1	0 to 17	Male	0	2017-01-01	2022-06-30	NA	NA	Pharmetrics	Male - 0 to 17
1	25097	778007	0	2021-10-01	2021-10-31	climate	SouthwestÂ	2130.07	0	0	173.181	FALSE	FALSE	1	heat_effects_no_sun_exposure_mapedfalse	7	TRUE	months	FALSE	1	5	denominator_cohort_1	0 to 17	Male	0	2017-01-01	2022-06-30	NA	NA	Pharmetrics	Male - 0 to 17
1	17047	528449	NA	2021-10-01	2021-10-31	climate	SouthÂ	1446.81	NA	NA	NA	FALSE	TRUE	1	heat_effects_no_sun_exposure_mapedfalse	7	TRUE	months	FALSE	1	5	denominator_cohort_1	0 to 17	Male	0	2017-01-01	2022-06-30	NA	NA	Pharmetrics	Male - 0 to 17
1	144162	4469022	0	2021-10-01	2021-10-31	climate	Upper Midwest	12235.5	0	0	30.149	FALSE	FALSE	1	heat_effects_no_sun_exposure_mapedfalse	7	TRUE	months	FALSE	1	5	denominator_cohort_1	0 to 17	Male	0	2017-01-01	2022-06-30	NA	NA	Pharmetrics	Male - 0 to 17
1	81709	2532963	NA	2021-10-01	2021-10-31	climate	WestÂ	6934.87	NA	NA	NA	FALSE	TRUE	1	heat_effects_no_sun_exposure_mapedfalse	7	TRUE	months	FALSE	1	5	denominator_cohort_1	0 to 17	Male	0	2017-01-01	2022-06-30	NA	NA	Pharmetrics	Male - 0 to 17
1	2180	67580	0	2021-10-01	2021-10-31	climate	NA	185.024	0	0	1993.73	FALSE	FALSE	1	heat_effects_no_sun_exposure_mapedfalse	7	TRUE	months	FALSE	1	5	denominator_cohort_1	0 to 17	Male	0	2017-01-01	2022-06-30	NA	NA	Pharmetrics	Male - 0 to 17
1	603163	18094875	NA	2021-11-01	2021-11-30	Overall	Overall	49541.1	NA	NA	NA	FALSE	TRUE	1	heat_effects_no_sun_exposure_mapedfalse	7	TRUE	months	FALSE	1	5	denominator_cohort_1	0 to 17	Male	0	2017-01-01	2022-06-30	NA	NA	Pharmetrics	Male - 0 to 17
1	77842	2335260	0	2021-11-01	2021-11-30	climate	Northeast	6393.59	0	0	57.6965	FALSE	FALSE	1	heat_effects_no_sun_exposure_mapedfalse	7	TRUE	months	FALSE	1	5	denominator_cohort_1	0 to 17	Male	0	2017-01-01	2022-06-30	NA	NA	Pharmetrics	Male - 0 to 17
1	2996	89880	0	2021-11-01	2021-11-30	climate	Northern Rockies and Plains	246.078	0	0	1499.07	FALSE	FALSE	1	heat_effects_no_sun_exposure_mapedfalse	7	TRUE	months	FALSE	1	5	denominator_cohort_1	0 to 17	Male	0	2017-01-01	2022-06-30	NA	NA	Pharmetrics	Male - 0 to 17
1	32214	966412	NA	2021-11-01	2021-11-30	climate	NorthwestÂ	2645.89	NA	NA	NA	FALSE	TRUE	1	heat_effects_no_sun_exposure_mapedfalse	7	TRUE	months	FALSE	1	5	denominator_cohort_1	0 to 17	Male	0	2017-01-01	2022-06-30	NA	NA	Pharmetrics	Male - 0 to 17
1	139303	4179090	0	2021-11-01	2021-11-30	climate	Ohio Valley	11441.7	0	0	32.2406	FALSE	FALSE	1	heat_effects_no_sun_exposure_mapedfalse	7	TRUE	months	FALSE	1	5	denominator_cohort_1	0 to 17	Male	0	2017-01-01	2022-06-30	NA	NA	Pharmetrics	Male - 0 to 17
1	185	5550	0	2021-11-01	2021-11-30	climate	Other	15.1951	0	0	24276.8	FALSE	FALSE	1	heat_effects_no_sun_exposure_mapedfalse	7	TRUE	months	FALSE	1	5	denominator_cohort_1	0 to 17	Male	0	2017-01-01	2022-06-30	NA	NA	Pharmetrics	Male - 0 to 17
1	78277	2348310	0	2021-11-01	2021-11-30	climate	SoutheastÂ	6429.32	0	0	57.3759	FALSE	FALSE	1	heat_effects_no_sun_exposure_mapedfalse	7	TRUE	months	FALSE	1	5	denominator_cohort_1	0 to 17	Male	0	2017-01-01	2022-06-30	NA	NA	Pharmetrics	Male - 0 to 17
1	25356	760680	0	2021-11-01	2021-11-30	climate	SouthwestÂ	2082.63	0	0	177.126	FALSE	FALSE	1	heat_effects_no_sun_exposure_mapedfalse	7	TRUE	months	FALSE	1	5	denominator_cohort_1	0 to 17	Male	0	2017-01-01	2022-06-30	NA	NA	Pharmetrics	Male - 0 to 17
1	17395	521850	0	2021-11-01	2021-11-30	climate	SouthÂ	1428.75	0	0	258.19	FALSE	FALSE	1	heat_effects_no_sun_exposure_mapedfalse	7	TRUE	months	FALSE	1	5	denominator_cohort_1	0 to 17	Male	0	2017-01-01	2022-06-30	NA	NA	Pharmetrics	Male - 0 to 17
1	144934	4348020	0	2021-11-01	2021-11-30	climate	Upper Midwest	11904.2	0	0	30.988	FALSE	FALSE	1	heat_effects_no_sun_exposure_mapedfalse	7	TRUE	months	FALSE	1	5	denominator_cohort_1	0 to 17	Male	0	2017-01-01	2022-06-30	NA	NA	Pharmetrics	Male - 0 to 17
1	82477	2474303	NA	2021-11-01	2021-11-30	climate	WestÂ	6774.27	NA	NA	NA	FALSE	TRUE	1	heat_effects_no_sun_exposure_mapedfalse	7	TRUE	months	FALSE	1	5	denominator_cohort_1	0 to 17	Male	0	2017-01-01	2022-06-30	NA	NA	Pharmetrics	Male - 0 to 17
1	2184	65520	0	2021-11-01	2021-11-30	climate	NA	179.384	0	0	2056.42	FALSE	FALSE	1	heat_effects_no_sun_exposure_mapedfalse	7	TRUE	months	FALSE	1	5	denominator_cohort_1	0 to 17	Male	0	2017-01-01	2022-06-30	NA	NA	Pharmetrics	Male - 0 to 17
1	606136	18790212	NA	2021-12-01	2021-12-31	Overall	Overall	51444.8	NA	NA	NA	FALSE	TRUE	1	heat_effects_no_sun_exposure_mapedfalse	7	TRUE	months	FALSE	1	5	denominator_cohort_1	0 to 17	Male	0	2017-01-01	2022-06-30	NA	NA	Pharmetrics	Male - 0 to 17
1	78183	2423673	0	2021-12-01	2021-12-31	climate	Northeast	6635.66	0	0	55.5918	FALSE	FALSE	1	heat_effects_no_sun_exposure_mapedfalse	7	TRUE	months	FALSE	1	5	denominator_cohort_1	0 to 17	Male	0	2017-01-01	2022-06-30	NA	NA	Pharmetrics	Male - 0 to 17
1	3122	96782	0	2021-12-01	2021-12-31	climate	Northern Rockies and Plains	264.975	0	0	1392.16	FALSE	FALSE	1	heat_effects_no_sun_exposure_mapedfalse	7	TRUE	months	FALSE	1	5	denominator_cohort_1	0 to 17	Male	0	2017-01-01	2022-06-30	NA	NA	Pharmetrics	Male - 0 to 17
1	32249	999719	0	2021-12-01	2021-12-31	climate	NorthwestÂ	2737.08	0	0	134.774	FALSE	FALSE	1	heat_effects_no_sun_exposure_mapedfalse	7	TRUE	months	FALSE	1	5	denominator_cohort_1	0 to 17	Male	0	2017-01-01	2022-06-30	NA	NA	Pharmetrics	Male - 0 to 17
1	140030	4340930	0	2021-12-01	2021-12-31	climate	Ohio Valley	11884.8	0	0	31.0386	FALSE	FALSE	1	heat_effects_no_sun_exposure_mapedfalse	7	TRUE	months	FALSE	1	5	denominator_cohort_1	0 to 17	Male	0	2017-01-01	2022-06-30	NA	NA	Pharmetrics	Male - 0 to 17
1	196	6076	0	2021-12-01	2021-12-31	climate	Other	16.6352	0	0	22175.2	FALSE	FALSE	1	heat_effects_no_sun_exposure_mapedfalse	7	TRUE	months	FALSE	1	5	denominator_cohort_1	0 to 17	Male	0	2017-01-01	2022-06-30	NA	NA	Pharmetrics	Male - 0 to 17
1	78255	2425902	NA	2021-12-01	2021-12-31	climate	SoutheastÂ	6641.76	NA	NA	NA	FALSE	TRUE	1	heat_effects_no_sun_exposure_mapedfalse	7	TRUE	months	FALSE	1	5	denominator_cohort_1	0 to 17	Male	0	2017-01-01	2022-06-30	NA	NA	Pharmetrics	Male - 0 to 17
1	25639	794809	0	2021-12-01	2021-12-31	climate	SouthwestÂ	2176.07	0	0	169.52	FALSE	FALSE	1	heat_effects_no_sun_exposure_mapedfalse	7	TRUE	months	FALSE	1	5	denominator_cohort_1	0 to 17	Male	0	2017-01-01	2022-06-30	NA	NA	Pharmetrics	Male - 0 to 17
1	17529	543399	0	2021-12-01	2021-12-31	climate	SouthÂ	1487.75	0	0	247.951	FALSE	FALSE	1	heat_effects_no_sun_exposure_mapedfalse	7	TRUE	months	FALSE	1	5	denominator_cohort_1	0 to 17	Male	0	2017-01-01	2022-06-30	NA	NA	Pharmetrics	Male - 0 to 17
1	145479	4509849	0	2021-12-01	2021-12-31	climate	Upper Midwest	12347.3	0	0	29.876	FALSE	FALSE	1	heat_effects_no_sun_exposure_mapedfalse	7	TRUE	months	FALSE	1	5	denominator_cohort_1	0 to 17	Male	0	2017-01-01	2022-06-30	NA	NA	Pharmetrics	Male - 0 to 17
1	83279	2581648	0	2021-12-01	2021-12-31	climate	WestÂ	7068.17	0	0	52.19	FALSE	FALSE	1	heat_effects_no_sun_exposure_mapedfalse	7	TRUE	months	FALSE	1	5	denominator_cohort_1	0 to 17	Male	0	2017-01-01	2022-06-30	NA	NA	Pharmetrics	Male - 0 to 17
1	2175	67425	0	2021-12-01	2021-12-31	climate	NA	184.6	0	0	1998.31	FALSE	FALSE	1	heat_effects_no_sun_exposure_mapedfalse	7	TRUE	months	FALSE	1	5	denominator_cohort_1	0 to 17	Male	0	2017-01-01	2022-06-30	NA	NA	Pharmetrics	Male - 0 to 17
1	564481	17498906	0	2022-01-01	2022-01-31	Overall	Overall	47909.4	0	0	7.6997	FALSE	FALSE	1	heat_effects_no_sun_exposure_mapedfalse	7	TRUE	months	FALSE	1	5	denominator_cohort_1	0 to 17	Male	0	2017-01-01	2022-06-30	NA	NA	Pharmetrics	Male - 0 to 17
1	72274	2240494	0	2022-01-01	2022-01-31	climate	Northeast	6134.14	0	0	60.1369	FALSE	FALSE	1	heat_effects_no_sun_exposure_mapedfalse	7	TRUE	months	FALSE	1	5	denominator_cohort_1	0 to 17	Male	0	2017-01-01	2022-06-30	NA	NA	Pharmetrics	Male - 0 to 17
1	3226	100006	0	2022-01-01	2022-01-31	climate	Northern Rockies and Plains	273.802	0	0	1347.28	FALSE	FALSE	1	heat_effects_no_sun_exposure_mapedfalse	7	TRUE	months	FALSE	1	5	denominator_cohort_1	0 to 17	Male	0	2017-01-01	2022-06-30	NA	NA	Pharmetrics	Male - 0 to 17
1	30511	945841	0	2022-01-01	2022-01-31	climate	NorthwestÂ	2589.57	0	0	142.451	FALSE	FALSE	1	heat_effects_no_sun_exposure_mapedfalse	7	TRUE	months	FALSE	1	5	denominator_cohort_1	0 to 17	Male	0	2017-01-01	2022-06-30	NA	NA	Pharmetrics	Male - 0 to 17
1	130215	4036665	0	2022-01-01	2022-01-31	climate	Ohio Valley	11051.8	0	0	33.3781	FALSE	FALSE	1	heat_effects_no_sun_exposure_mapedfalse	7	TRUE	months	FALSE	1	5	denominator_cohort_1	0 to 17	Male	0	2017-01-01	2022-06-30	NA	NA	Pharmetrics	Male - 0 to 17
1	185	5735	0	2022-01-01	2022-01-31	climate	Other	15.7016	0	0	23493.7	FALSE	FALSE	1	heat_effects_no_sun_exposure_mapedfalse	7	TRUE	months	FALSE	1	5	denominator_cohort_1	0 to 17	Male	0	2017-01-01	2022-06-30	NA	NA	Pharmetrics	Male - 0 to 17
1	71606	2219781	0	2022-01-01	2022-01-31	climate	SoutheastÂ	6077.43	0	0	60.698	FALSE	FALSE	1	heat_effects_no_sun_exposure_mapedfalse	7	TRUE	months	FALSE	1	5	denominator_cohort_1	0 to 17	Male	0	2017-01-01	2022-06-30	NA	NA	Pharmetrics	Male - 0 to 17
1	24805	768955	0	2022-01-01	2022-01-31	climate	SouthwestÂ	2105.28	0	0	175.22	FALSE	FALSE	1	heat_effects_no_sun_exposure_mapedfalse	7	TRUE	months	FALSE	1	5	denominator_cohort_1	0 to 17	Male	0	2017-01-01	2022-06-30	NA	NA	Pharmetrics	Male - 0 to 17
1	15614	484034	0	2022-01-01	2022-01-31	climate	SouthÂ	1325.21	0	0	278.361	FALSE	FALSE	1	heat_effects_no_sun_exposure_mapedfalse	7	TRUE	months	FALSE	1	5	denominator_cohort_1	0 to 17	Male	0	2017-01-01	2022-06-30	NA	NA	Pharmetrics	Male - 0 to 17
1	136580	4233980	0	2022-01-01	2022-01-31	climate	Upper Midwest	11592	0	0	31.8226	FALSE	FALSE	1	heat_effects_no_sun_exposure_mapedfalse	7	TRUE	months	FALSE	1	5	denominator_cohort_1	0 to 17	Male	0	2017-01-01	2022-06-30	NA	NA	Pharmetrics	Male - 0 to 17
1	77419	2399989	0	2022-01-01	2022-01-31	climate	WestÂ	6570.81	0	0	56.1404	FALSE	FALSE	1	heat_effects_no_sun_exposure_mapedfalse	7	TRUE	months	FALSE	1	5	denominator_cohort_1	0 to 17	Male	0	2017-01-01	2022-06-30	NA	NA	Pharmetrics	Male - 0 to 17
1	2046	63426	0	2022-01-01	2022-01-31	climate	NA	173.651	0	0	2124.31	FALSE	FALSE	1	heat_effects_no_sun_exposure_mapedfalse	7	TRUE	months	FALSE	1	5	denominator_cohort_1	0 to 17	Male	0	2017-01-01	2022-06-30	NA	NA	Pharmetrics	Male - 0 to 17
1	567641	15893948	0	2022-02-01	2022-02-28	Overall	Overall	43515.3	0	0	8.47721	FALSE	FALSE	1	heat_effects_no_sun_exposure_mapedfalse	7	TRUE	months	FALSE	1	5	denominator_cohort_1	0 to 17	Male	0	2017-01-01	2022-06-30	NA	NA	Pharmetrics	Male - 0 to 17
1	72591	2032548	0	2022-02-01	2022-02-28	climate	Northeast	5564.81	0	0	66.2894	FALSE	FALSE	1	heat_effects_no_sun_exposure_mapedfalse	7	TRUE	months	FALSE	1	5	denominator_cohort_1	0 to 17	Male	0	2017-01-01	2022-06-30	NA	NA	Pharmetrics	Male - 0 to 17
1	3210	89880	0	2022-02-01	2022-02-28	climate	Northern Rockies and Plains	246.078	0	0	1499.07	FALSE	FALSE	1	heat_effects_no_sun_exposure_mapedfalse	7	TRUE	months	FALSE	1	5	denominator_cohort_1	0 to 17	Male	0	2017-01-01	2022-06-30	NA	NA	Pharmetrics	Male - 0 to 17
1	30666	858648	0	2022-02-01	2022-02-28	climate	NorthwestÂ	2350.85	0	0	156.917	FALSE	FALSE	1	heat_effects_no_sun_exposure_mapedfalse	7	TRUE	months	FALSE	1	5	denominator_cohort_1	0 to 17	Male	0	2017-01-01	2022-06-30	NA	NA	Pharmetrics	Male - 0 to 17
1	130434	3652152	0	2022-02-01	2022-02-28	climate	Ohio Valley	9999.05	0	0	36.8923	FALSE	FALSE	1	heat_effects_no_sun_exposure_mapedfalse	7	TRUE	months	FALSE	1	5	denominator_cohort_1	0 to 17	Male	0	2017-01-01	2022-06-30	NA	NA	Pharmetrics	Male - 0 to 17
1	187	5236	0	2022-02-01	2022-02-28	climate	Other	14.3354	0	0	25732.7	FALSE	FALSE	1	heat_effects_no_sun_exposure_mapedfalse	7	TRUE	months	FALSE	1	5	denominator_cohort_1	0 to 17	Male	0	2017-01-01	2022-06-30	NA	NA	Pharmetrics	Male - 0 to 17
1	71839	2011492	0	2022-02-01	2022-02-28	climate	SoutheastÂ	5507.16	0	0	66.9833	FALSE	FALSE	1	heat_effects_no_sun_exposure_mapedfalse	7	TRUE	months	FALSE	1	5	denominator_cohort_1	0 to 17	Male	0	2017-01-01	2022-06-30	NA	NA	Pharmetrics	Male - 0 to 17
1	25327	709156	0	2022-02-01	2022-02-28	climate	SouthwestÂ	1941.56	0	0	189.995	FALSE	FALSE	1	heat_effects_no_sun_exposure_mapedfalse	7	TRUE	months	FALSE	1	5	denominator_cohort_1	0 to 17	Male	0	2017-01-01	2022-06-30	NA	NA	Pharmetrics	Male - 0 to 17
1	15695	439460	0	2022-02-01	2022-02-28	climate	SouthÂ	1203.18	0	0	306.595	FALSE	FALSE	1	heat_effects_no_sun_exposure_mapedfalse	7	TRUE	months	FALSE	1	5	denominator_cohort_1	0 to 17	Male	0	2017-01-01	2022-06-30	NA	NA	Pharmetrics	Male - 0 to 17
1	137548	3851344	0	2022-02-01	2022-02-28	climate	Upper Midwest	10544.4	0	0	34.9842	FALSE	FALSE	1	heat_effects_no_sun_exposure_mapedfalse	7	TRUE	months	FALSE	1	5	denominator_cohort_1	0 to 17	Male	0	2017-01-01	2022-06-30	NA	NA	Pharmetrics	Male - 0 to 17
1	78057	2185596	0	2022-02-01	2022-02-28	climate	WestÂ	5983.84	0	0	61.6474	FALSE	FALSE	1	heat_effects_no_sun_exposure_mapedfalse	7	TRUE	months	FALSE	1	5	denominator_cohort_1	0 to 17	Male	0	2017-01-01	2022-06-30	NA	NA	Pharmetrics	Male - 0 to 17
1	2087	58436	0	2022-02-01	2022-02-28	climate	NA	159.989	0	0	2305.71	FALSE	FALSE	1	heat_effects_no_sun_exposure_mapedfalse	7	TRUE	months	FALSE	1	5	denominator_cohort_1	0 to 17	Male	0	2017-01-01	2022-06-30	NA	NA	Pharmetrics	Male - 0 to 17
1	570024	17670728	NA	2022-03-01	2022-03-31	Overall	Overall	48379.8	NA	NA	NA	FALSE	TRUE	1	heat_effects_no_sun_exposure_mapedfalse	7	TRUE	months	FALSE	1	5	denominator_cohort_1	0 to 17	Male	0	2017-01-01	2022-06-30	NA	NA	Pharmetrics	Male - 0 to 17
1	72866	2258846	0	2022-03-01	2022-03-31	climate	Northeast	6184.38	0	0	59.6483	FALSE	FALSE	1	heat_effects_no_sun_exposure_mapedfalse	7	TRUE	months	FALSE	1	5	denominator_cohort_1	0 to 17	Male	0	2017-01-01	2022-06-30	NA	NA	Pharmetrics	Male - 0 to 17
1	3229	100099	0	2022-03-01	2022-03-31	climate	Northern Rockies and Plains	274.056	0	0	1346.03	FALSE	FALSE	1	heat_effects_no_sun_exposure_mapedfalse	7	TRUE	months	FALSE	1	5	denominator_cohort_1	0 to 17	Male	0	2017-01-01	2022-06-30	NA	NA	Pharmetrics	Male - 0 to 17
1	30834	955854	0	2022-03-01	2022-03-31	climate	NorthwestÂ	2616.99	0	0	140.959	FALSE	FALSE	1	heat_effects_no_sun_exposure_mapedfalse	7	TRUE	months	FALSE	1	5	denominator_cohort_1	0 to 17	Male	0	2017-01-01	2022-06-30	NA	NA	Pharmetrics	Male - 0 to 17
1	130785	4054335	0	2022-03-01	2022-03-31	climate	Ohio Valley	11100.2	0	0	33.2327	FALSE	FALSE	1	heat_effects_no_sun_exposure_mapedfalse	7	TRUE	months	FALSE	1	5	denominator_cohort_1	0 to 17	Male	0	2017-01-01	2022-06-30	NA	NA	Pharmetrics	Male - 0 to 17
1	186	5766	0	2022-03-01	2022-03-31	climate	Other	15.7864	0	0	23367.4	FALSE	FALSE	1	heat_effects_no_sun_exposure_mapedfalse	7	TRUE	months	FALSE	1	5	denominator_cohort_1	0 to 17	Male	0	2017-01-01	2022-06-30	NA	NA	Pharmetrics	Male - 0 to 17
1	72045	2233395	0	2022-03-01	2022-03-31	climate	SoutheastÂ	6114.7	0	0	60.328	FALSE	FALSE	1	heat_effects_no_sun_exposure_mapedfalse	7	TRUE	months	FALSE	1	5	denominator_cohort_1	0 to 17	Male	0	2017-01-01	2022-06-30	NA	NA	Pharmetrics	Male - 0 to 17
1	25551	792081	0	2022-03-01	2022-03-31	climate	SouthwestÂ	2168.6	0	0	170.104	FALSE	FALSE	1	heat_effects_no_sun_exposure_mapedfalse	7	TRUE	months	FALSE	1	5	denominator_cohort_1	0 to 17	Male	0	2017-01-01	2022-06-30	NA	NA	Pharmetrics	Male - 0 to 17
1	15759	488529	0	2022-03-01	2022-03-31	climate	SouthÂ	1337.52	0	0	275.8	FALSE	FALSE	1	heat_effects_no_sun_exposure_mapedfalse	7	TRUE	months	FALSE	1	5	denominator_cohort_1	0 to 17	Male	0	2017-01-01	2022-06-30	NA	NA	Pharmetrics	Male - 0 to 17
1	138207	4284409	NA	2022-03-01	2022-03-31	climate	Upper Midwest	11730.1	NA	NA	NA	FALSE	TRUE	1	heat_effects_no_sun_exposure_mapedfalse	7	TRUE	months	FALSE	1	5	denominator_cohort_1	0 to 17	Male	0	2017-01-01	2022-06-30	NA	NA	Pharmetrics	Male - 0 to 17
1	78512	2433864	NA	2022-03-01	2022-03-31	climate	WestÂ	6663.56	NA	NA	NA	FALSE	TRUE	1	heat_effects_no_sun_exposure_mapedfalse	7	TRUE	months	FALSE	1	5	denominator_cohort_1	0 to 17	Male	0	2017-01-01	2022-06-30	NA	NA	Pharmetrics	Male - 0 to 17
1	2050	63550	0	2022-03-01	2022-03-31	climate	NA	173.99	0	0	2120.16	FALSE	FALSE	1	heat_effects_no_sun_exposure_mapedfalse	7	TRUE	months	FALSE	1	5	denominator_cohort_1	0 to 17	Male	0	2017-01-01	2022-06-30	NA	NA	Pharmetrics	Male - 0 to 17
1	157696	4730880	0	2022-04-01	2022-04-30	Overall	Overall	12952.4	0	0	28.4802	FALSE	FALSE	1	heat_effects_no_sun_exposure_mapedfalse	7	TRUE	months	FALSE	1	5	denominator_cohort_1	0 to 17	Male	0	2017-01-01	2022-06-30	NA	NA	Pharmetrics	Male - 0 to 17
1	847	25410	0	2022-04-01	2022-04-30	climate	Northeast	69.5688	0	0	5302.49	FALSE	FALSE	1	heat_effects_no_sun_exposure_mapedfalse	7	TRUE	months	FALSE	1	5	denominator_cohort_1	0 to 17	Male	0	2017-01-01	2022-06-30	NA	NA	Pharmetrics	Male - 0 to 17
1	1785	53550	0	2022-04-01	2022-04-30	climate	Northern Rockies and Plains	146.612	0	0	2516.08	FALSE	FALSE	1	heat_effects_no_sun_exposure_mapedfalse	7	TRUE	months	FALSE	1	5	denominator_cohort_1	0 to 17	Male	0	2017-01-01	2022-06-30	NA	NA	Pharmetrics	Male - 0 to 17
1	25555	766650	0	2022-04-01	2022-04-30	climate	NorthwestÂ	2098.97	0	0	175.747	FALSE	FALSE	1	heat_effects_no_sun_exposure_mapedfalse	7	TRUE	months	FALSE	1	5	denominator_cohort_1	0 to 17	Male	0	2017-01-01	2022-06-30	NA	NA	Pharmetrics	Male - 0 to 17
1	2337	70110	0	2022-04-01	2022-04-30	climate	Ohio Valley	191.951	0	0	1921.78	FALSE	FALSE	1	heat_effects_no_sun_exposure_mapedfalse	7	TRUE	months	FALSE	1	5	denominator_cohort_1	0 to 17	Male	0	2017-01-01	2022-06-30	NA	NA	Pharmetrics	Male - 0 to 17
1	14	420	0	2022-04-01	2022-04-30	climate	Other	1.1499	0	0	320801	FALSE	FALSE	1	heat_effects_no_sun_exposure_mapedfalse	7	TRUE	months	FALSE	1	5	denominator_cohort_1	0 to 17	Male	0	2017-01-01	2022-06-30	NA	NA	Pharmetrics	Male - 0 to 17
1	1042	31260	0	2022-04-01	2022-04-30	climate	SoutheastÂ	85.5852	0	0	4310.18	FALSE	FALSE	1	heat_effects_no_sun_exposure_mapedfalse	7	TRUE	months	FALSE	1	5	denominator_cohort_1	0 to 17	Male	0	2017-01-01	2022-06-30	NA	NA	Pharmetrics	Male - 0 to 17
1	1190	35700	0	2022-04-01	2022-04-30	climate	SouthwestÂ	97.7413	0	0	3774.13	FALSE	FALSE	1	heat_effects_no_sun_exposure_mapedfalse	7	TRUE	months	FALSE	1	5	denominator_cohort_1	0 to 17	Male	0	2017-01-01	2022-06-30	NA	NA	Pharmetrics	Male - 0 to 17
1	1203	36090	0	2022-04-01	2022-04-30	climate	SouthÂ	98.809	0	0	3733.34	FALSE	FALSE	1	heat_effects_no_sun_exposure_mapedfalse	7	TRUE	months	FALSE	1	5	denominator_cohort_1	0 to 17	Male	0	2017-01-01	2022-06-30	NA	NA	Pharmetrics	Male - 0 to 17
1	123184	3695520	0	2022-04-01	2022-04-30	climate	Upper Midwest	10117.8	0	0	36.4594	FALSE	FALSE	1	heat_effects_no_sun_exposure_mapedfalse	7	TRUE	months	FALSE	1	5	denominator_cohort_1	0 to 17	Male	0	2017-01-01	2022-06-30	NA	NA	Pharmetrics	Male - 0 to 17
1	535	16050	0	2022-04-01	2022-04-30	climate	WestÂ	43.9425	0	0	8394.79	FALSE	FALSE	1	heat_effects_no_sun_exposure_mapedfalse	7	TRUE	months	FALSE	1	5	denominator_cohort_1	0 to 17	Male	0	2017-01-01	2022-06-30	NA	NA	Pharmetrics	Male - 0 to 17
1	NA	NA	0	2022-04-01	2022-04-30	climate	NA	NA	0	0	1.1228e+06	TRUE	FALSE	1	heat_effects_no_sun_exposure_mapedfalse	7	TRUE	months	FALSE	1	5	denominator_cohort_1	0 to 17	Male	0	2017-01-01	2022-06-30	NA	NA	Pharmetrics	Male - 0 to 17
1	158111	4901433	NA	2022-05-01	2022-05-31	Overall	Overall	13419.4	NA	NA	NA	FALSE	TRUE	1	heat_effects_no_sun_exposure_mapedfalse	7	TRUE	months	FALSE	1	5	denominator_cohort_1	0 to 17	Male	0	2017-01-01	2022-06-30	NA	NA	Pharmetrics	Male - 0 to 17
1	865	26815	0	2022-05-01	2022-05-31	climate	Northeast	73.4155	0	0	5024.66	FALSE	FALSE	1	heat_effects_no_sun_exposure_mapedfalse	7	TRUE	months	FALSE	1	5	denominator_cohort_1	0 to 17	Male	0	2017-01-01	2022-06-30	NA	NA	Pharmetrics	Male - 0 to 17
1	1758	54498	0	2022-05-01	2022-05-31	climate	Northern Rockies and Plains	149.207	0	0	2472.32	FALSE	FALSE	1	heat_effects_no_sun_exposure_mapedfalse	7	TRUE	months	FALSE	1	5	denominator_cohort_1	0 to 17	Male	0	2017-01-01	2022-06-30	NA	NA	Pharmetrics	Male - 0 to 17
1	25620	794220	0	2022-05-01	2022-05-31	climate	NorthwestÂ	2174.46	0	0	169.646	FALSE	FALSE	1	heat_effects_no_sun_exposure_mapedfalse	7	TRUE	months	FALSE	1	5	denominator_cohort_1	0 to 17	Male	0	2017-01-01	2022-06-30	NA	NA	Pharmetrics	Male - 0 to 17
1	2336	72416	0	2022-05-01	2022-05-31	climate	Ohio Valley	198.264	0	0	1860.59	FALSE	FALSE	1	heat_effects_no_sun_exposure_mapedfalse	7	TRUE	months	FALSE	1	5	denominator_cohort_1	0 to 17	Male	0	2017-01-01	2022-06-30	NA	NA	Pharmetrics	Male - 0 to 17
1	16	496	0	2022-05-01	2022-05-31	climate	Other	1.35797	0	0	271646	FALSE	FALSE	1	heat_effects_no_sun_exposure_mapedfalse	7	TRUE	months	FALSE	1	5	denominator_cohort_1	0 to 17	Male	0	2017-01-01	2022-06-30	NA	NA	Pharmetrics	Male - 0 to 17
1	1036	32116	0	2022-05-01	2022-05-31	climate	SoutheastÂ	87.9288	0	0	4195.3	FALSE	FALSE	1	heat_effects_no_sun_exposure_mapedfalse	7	TRUE	months	FALSE	1	5	denominator_cohort_1	0 to 17	Male	0	2017-01-01	2022-06-30	NA	NA	Pharmetrics	Male - 0 to 17
1	1195	37045	0	2022-05-01	2022-05-31	climate	SouthwestÂ	101.424	0	0	3637.1	FALSE	FALSE	1	heat_effects_no_sun_exposure_mapedfalse	7	TRUE	months	FALSE	1	5	denominator_cohort_1	0 to 17	Male	0	2017-01-01	2022-06-30	NA	NA	Pharmetrics	Male - 0 to 17
1	1202	37262	0	2022-05-01	2022-05-31	climate	SouthÂ	102.018	0	0	3615.92	FALSE	FALSE	1	heat_effects_no_sun_exposure_mapedfalse	7	TRUE	months	FALSE	1	5	denominator_cohort_1	0 to 17	Male	0	2017-01-01	2022-06-30	NA	NA	Pharmetrics	Male - 0 to 17
1	123531	3829453	NA	2022-05-01	2022-05-31	climate	Upper Midwest	10484.5	NA	NA	NA	FALSE	TRUE	1	heat_effects_no_sun_exposure_mapedfalse	7	TRUE	months	FALSE	1	5	denominator_cohort_1	0 to 17	Male	0	2017-01-01	2022-06-30	NA	NA	Pharmetrics	Male - 0 to 17
1	548	16988	0	2022-05-01	2022-05-31	climate	WestÂ	46.5106	0	0	7931.26	FALSE	FALSE	1	heat_effects_no_sun_exposure_mapedfalse	7	TRUE	months	FALSE	1	5	denominator_cohort_1	0 to 17	Male	0	2017-01-01	2022-06-30	NA	NA	Pharmetrics	Male - 0 to 17
1	NA	NA	0	2022-05-01	2022-05-31	climate	NA	NA	0	0	1.08658e+06	TRUE	FALSE	1	heat_effects_no_sun_exposure_mapedfalse	7	TRUE	months	FALSE	1	5	denominator_cohort_1	0 to 17	Male	0	2017-01-01	2022-06-30	NA	NA	Pharmetrics	Male - 0 to 17
1	157975	4739237	NA	2022-06-01	2022-06-30	Overall	Overall	12975.3	NA	NA	NA	FALSE	TRUE	1	heat_effects_no_sun_exposure_mapedfalse	7	TRUE	months	FALSE	1	5	denominator_cohort_1	0 to 17	Male	0	2017-01-01	2022-06-30	NA	NA	Pharmetrics	Male - 0 to 17
1	870	26100	0	2022-06-01	2022-06-30	climate	Northeast	71.4579	0	0	5162.31	FALSE	FALSE	1	heat_effects_no_sun_exposure_mapedfalse	7	TRUE	months	FALSE	1	5	denominator_cohort_1	0 to 17	Male	0	2017-01-01	2022-06-30	NA	NA	Pharmetrics	Male - 0 to 17
1	1764	52920	0	2022-06-01	2022-06-30	climate	Northern Rockies and Plains	144.887	0	0	2546.04	FALSE	FALSE	1	heat_effects_no_sun_exposure_mapedfalse	7	TRUE	months	FALSE	1	5	denominator_cohort_1	0 to 17	Male	0	2017-01-01	2022-06-30	NA	NA	Pharmetrics	Male - 0 to 17
1	25645	769345	NA	2022-06-01	2022-06-30	climate	NorthwestÂ	2106.35	NA	NA	NA	FALSE	TRUE	1	heat_effects_no_sun_exposure_mapedfalse	7	TRUE	months	FALSE	1	5	denominator_cohort_1	0 to 17	Male	0	2017-01-01	2022-06-30	NA	NA	Pharmetrics	Male - 0 to 17
1	2325	69750	0	2022-06-01	2022-06-30	climate	Ohio Valley	190.965	0	0	1931.7	FALSE	FALSE	1	heat_effects_no_sun_exposure_mapedfalse	7	TRUE	months	FALSE	1	5	denominator_cohort_1	0 to 17	Male	0	2017-01-01	2022-06-30	NA	NA	Pharmetrics	Male - 0 to 17
1	16	480	0	2022-06-01	2022-06-30	climate	Other	1.31417	0	0	280701	FALSE	FALSE	1	heat_effects_no_sun_exposure_mapedfalse	7	TRUE	months	FALSE	1	5	denominator_cohort_1	0 to 17	Male	0	2017-01-01	2022-06-30	NA	NA	Pharmetrics	Male - 0 to 17
1	1041	31230	0	2022-06-01	2022-06-30	climate	SoutheastÂ	85.5031	0	0	4314.32	FALSE	FALSE	1	heat_effects_no_sun_exposure_mapedfalse	7	TRUE	months	FALSE	1	5	denominator_cohort_1	0 to 17	Male	0	2017-01-01	2022-06-30	NA	NA	Pharmetrics	Male - 0 to 17
1	1195	35850	0	2022-06-01	2022-06-30	climate	SouthwestÂ	98.152	0	0	3758.34	FALSE	FALSE	1	heat_effects_no_sun_exposure_mapedfalse	7	TRUE	months	FALSE	1	5	denominator_cohort_1	0 to 17	Male	0	2017-01-01	2022-06-30	NA	NA	Pharmetrics	Male - 0 to 17
1	1195	35850	0	2022-06-01	2022-06-30	climate	SouthÂ	98.152	0	0	3758.34	FALSE	FALSE	1	heat_effects_no_sun_exposure_mapedfalse	7	TRUE	months	FALSE	1	5	denominator_cohort_1	0 to 17	Male	0	2017-01-01	2022-06-30	NA	NA	Pharmetrics	Male - 0 to 17
1	123368	3701032	NA	2022-06-01	2022-06-30	climate	Upper Midwest	10132.9	NA	NA	NA	FALSE	TRUE	1	heat_effects_no_sun_exposure_mapedfalse	7	TRUE	months	FALSE	1	5	denominator_cohort_1	0 to 17	Male	0	2017-01-01	2022-06-30	NA	NA	Pharmetrics	Male - 0 to 17
1	552	16560	0	2022-06-01	2022-06-30	climate	WestÂ	45.3388	0	0	8136.25	FALSE	FALSE	1	heat_effects_no_sun_exposure_mapedfalse	7	TRUE	months	FALSE	1	5	denominator_cohort_1	0 to 17	Male	0	2017-01-01	2022-06-30	NA	NA	Pharmetrics	Male - 0 to 17
1	NA	NA	0	2022-06-01	2022-06-30	climate	NA	NA	0	0	1.1228e+06	TRUE	FALSE	1	heat_effects_no_sun_exposure_mapedfalse	7	TRUE	months	FALSE	1	5	denominator_cohort_1	0 to 17	Male	0	2017-01-01	2022-06-30	NA	NA	Pharmetrics	Male - 0 to 17
10	9769264	302847049	19	2017-01-01	2017-01-31	Overall	Overall	829150	2.2915	1.37963	3.57847	FALSE	FALSE	1	heat_effects_no_sun_exposure_mapedfalse	7	TRUE	months	FALSE	10	5	denominator_cohort_10	0 to 150	Male	0	2017-01-01	2022-06-30	NA	NA	Pharmetrics	Male - 0 to 150
10	1696070	52578111	8	2017-01-01	2017-01-31	climate	Northeast	143951	5.55745	2.39931	10.9504	FALSE	FALSE	1	heat_effects_no_sun_exposure_mapedfalse	7	TRUE	months	FALSE	10	5	denominator_cohort_10	0 to 150	Male	0	2017-01-01	2022-06-30	NA	NA	Pharmetrics	Male - 0 to 150
10	44762	1387622	0	2017-01-01	2017-01-31	climate	Northern Rockies and Plains	3799.1	0	0	97.0987	FALSE	FALSE	1	heat_effects_no_sun_exposure_mapedfalse	7	TRUE	months	FALSE	10	5	denominator_cohort_10	0 to 150	Male	0	2017-01-01	2022-06-30	NA	NA	Pharmetrics	Male - 0 to 150
10	744636	23083708	NA	2017-01-01	2017-01-31	climate	NorthwestÂ	63199.7	NA	NA	NA	FALSE	TRUE	1	heat_effects_no_sun_exposure_mapedfalse	7	TRUE	months	FALSE	10	5	denominator_cohort_10	0 to 150	Male	0	2017-01-01	2022-06-30	NA	NA	Pharmetrics	Male - 0 to 150
10	1751251	54288752	NA	2017-01-01	2017-01-31	climate	Ohio Valley	148635	NA	NA	NA	FALSE	TRUE	1	heat_effects_no_sun_exposure_mapedfalse	7	TRUE	months	FALSE	10	5	denominator_cohort_10	0 to 150	Male	0	2017-01-01	2022-06-30	NA	NA	Pharmetrics	Male - 0 to 150
10	39326	1219100	NA	2017-01-01	2017-01-31	climate	Other	3337.71	NA	NA	NA	FALSE	TRUE	1	heat_effects_no_sun_exposure_mapedfalse	7	TRUE	months	FALSE	10	5	denominator_cohort_10	0 to 150	Male	0	2017-01-01	2022-06-30	NA	NA	Pharmetrics	Male - 0 to 150
10	1523479	47227841	NA	2017-01-01	2017-01-31	climate	SoutheastÂ	129303	NA	NA	NA	FALSE	TRUE	1	heat_effects_no_sun_exposure_mapedfalse	7	TRUE	months	FALSE	10	5	denominator_cohort_10	0 to 150	Male	0	2017-01-01	2022-06-30	NA	NA	Pharmetrics	Male - 0 to 150
10	566626	17565406	0	2017-01-01	2017-01-31	climate	SouthwestÂ	48091.5	0	0	7.67055	FALSE	FALSE	1	heat_effects_no_sun_exposure_mapedfalse	7	TRUE	months	FALSE	10	5	denominator_cohort_10	0 to 150	Male	0	2017-01-01	2022-06-30	NA	NA	Pharmetrics	Male - 0 to 150
10	757058	23468774	NA	2017-01-01	2017-01-31	climate	SouthÂ	64254	NA	NA	NA	FALSE	TRUE	1	heat_effects_no_sun_exposure_mapedfalse	7	TRUE	months	FALSE	10	5	denominator_cohort_10	0 to 150	Male	0	2017-01-01	2022-06-30	NA	NA	Pharmetrics	Male - 0 to 150
10	920983	28550473	0	2017-01-01	2017-01-31	climate	Upper Midwest	78166.9	0	0	4.71923	FALSE	FALSE	1	heat_effects_no_sun_exposure_mapedfalse	7	TRUE	months	FALSE	10	5	denominator_cohort_10	0 to 150	Male	0	2017-01-01	2022-06-30	NA	NA	Pharmetrics	Male - 0 to 150
10	1386419	42978988	NA	2017-01-01	2017-01-31	climate	WestÂ	117670	NA	NA	NA	FALSE	TRUE	1	heat_effects_no_sun_exposure_mapedfalse	7	TRUE	months	FALSE	10	5	denominator_cohort_10	0 to 150	Male	0	2017-01-01	2022-06-30	NA	NA	Pharmetrics	Male - 0 to 150
10	338654	10498274	0	2017-01-01	2017-01-31	climate	NA	28742.7	0	0	12.8341	FALSE	FALSE	1	heat_effects_no_sun_exposure_mapedfalse	7	TRUE	months	FALSE	10	5	denominator_cohort_10	0 to 150	Male	0	2017-01-01	2022-06-30	NA	NA	Pharmetrics	Male - 0 to 150
10	9791642	274165860	13	2017-02-01	2017-02-28	Overall	Overall	750625	1.73189	0.922158	2.96158	FALSE	FALSE	1	heat_effects_no_sun_exposure_mapedfalse	7	TRUE	months	FALSE	10	5	denominator_cohort_10	0 to 150	Male	0	2017-01-01	2022-06-30	NA	NA	Pharmetrics	Male - 0 to 150
10	1695623	47477411	NA	2017-02-01	2017-02-28	climate	Northeast	129986	NA	NA	NA	FALSE	TRUE	1	heat_effects_no_sun_exposure_mapedfalse	7	TRUE	months	FALSE	10	5	denominator_cohort_10	0 to 150	Male	0	2017-01-01	2022-06-30	NA	NA	Pharmetrics	Male - 0 to 150
10	44482	1245496	0	2017-02-01	2017-02-28	climate	Northern Rockies and Plains	3409.98	0	0	108.179	FALSE	FALSE	1	heat_effects_no_sun_exposure_mapedfalse	7	TRUE	months	FALSE	10	5	denominator_cohort_10	0 to 150	Male	0	2017-01-01	2022-06-30	NA	NA	Pharmetrics	Male - 0 to 150
10	747309	20924652	0	2017-02-01	2017-02-28	climate	NorthwestÂ	57288.6	0	0	6.43912	FALSE	FALSE	1	heat_effects_no_sun_exposure_mapedfalse	7	TRUE	months	FALSE	10	5	denominator_cohort_10	0 to 150	Male	0	2017-01-01	2022-06-30	NA	NA	Pharmetrics	Male - 0 to 150
10	1753394	49095014	NA	2017-02-01	2017-02-28	climate	Ohio Valley	134415	NA	NA	NA	FALSE	TRUE	1	heat_effects_no_sun_exposure_mapedfalse	7	TRUE	months	FALSE	10	5	denominator_cohort_10	0 to 150	Male	0	2017-01-01	2022-06-30	NA	NA	Pharmetrics	Male - 0 to 150
10	39238	1098662	0	2017-02-01	2017-02-28	climate	Other	3007.97	0	0	122.637	FALSE	FALSE	1	heat_effects_no_sun_exposure_mapedfalse	7	TRUE	months	FALSE	10	5	denominator_cohort_10	0 to 150	Male	0	2017-01-01	2022-06-30	NA	NA	Pharmetrics	Male - 0 to 150
10	1533411	42935492	NA	2017-02-01	2017-02-28	climate	SoutheastÂ	117551	NA	NA	NA	FALSE	TRUE	1	heat_effects_no_sun_exposure_mapedfalse	7	TRUE	months	FALSE	10	5	denominator_cohort_10	0 to 150	Male	0	2017-01-01	2022-06-30	NA	NA	Pharmetrics	Male - 0 to 150
10	568298	15912344	0	2017-02-01	2017-02-28	climate	SouthwestÂ	43565.6	0	0	8.46741	FALSE	FALSE	1	heat_effects_no_sun_exposure_mapedfalse	7	TRUE	months	FALSE	10	5	denominator_cohort_10	0 to 150	Male	0	2017-01-01	2022-06-30	NA	NA	Pharmetrics	Male - 0 to 150
10	763082	21366272	NA	2017-02-01	2017-02-28	climate	SouthÂ	58497.7	NA	NA	NA	FALSE	TRUE	1	heat_effects_no_sun_exposure_mapedfalse	7	TRUE	months	FALSE	10	5	denominator_cohort_10	0 to 150	Male	0	2017-01-01	2022-06-30	NA	NA	Pharmetrics	Male - 0 to 150
10	921463	25800964	0	2017-02-01	2017-02-28	climate	Upper Midwest	70639.2	0	0	5.22214	FALSE	FALSE	1	heat_effects_no_sun_exposure_mapedfalse	7	TRUE	months	FALSE	10	5	denominator_cohort_10	0 to 150	Male	0	2017-01-01	2022-06-30	NA	NA	Pharmetrics	Male - 0 to 150
10	1386714	38827969	NA	2017-02-01	2017-02-28	climate	WestÂ	106305	NA	NA	NA	FALSE	TRUE	1	heat_effects_no_sun_exposure_mapedfalse	7	TRUE	months	FALSE	10	5	denominator_cohort_10	0 to 150	Male	0	2017-01-01	2022-06-30	NA	NA	Pharmetrics	Male - 0 to 150
10	338628	9481584	0	2017-02-01	2017-02-28	climate	NA	25959.2	0	0	14.2103	FALSE	FALSE	1	heat_effects_no_sun_exposure_mapedfalse	7	TRUE	months	FALSE	10	5	denominator_cohort_10	0 to 150	Male	0	2017-01-01	2022-06-30	NA	NA	Pharmetrics	Male - 0 to 150
10	9822052	304483275	52	2017-03-01	2017-03-31	Overall	Overall	833630	6.23778	4.65867	8.18002	FALSE	FALSE	1	heat_effects_no_sun_exposure_mapedfalse	7	TRUE	months	FALSE	10	5	denominator_cohort_10	0 to 150	Male	0	2017-01-01	2022-06-30	NA	NA	Pharmetrics	Male - 0 to 150
10	1697368	52618387	NA	2017-03-01	2017-03-31	climate	Northeast	144061	NA	NA	NA	FALSE	TRUE	1	heat_effects_no_sun_exposure_mapedfalse	7	TRUE	months	FALSE	10	5	denominator_cohort_10	0 to 150	Male	0	2017-01-01	2022-06-30	NA	NA	Pharmetrics	Male - 0 to 150
10	44431	1377361	0	2017-03-01	2017-03-31	climate	Northern Rockies and Plains	3771.01	0	0	97.8221	FALSE	FALSE	1	heat_effects_no_sun_exposure_mapedfalse	7	TRUE	months	FALSE	10	5	denominator_cohort_10	0 to 150	Male	0	2017-01-01	2022-06-30	NA	NA	Pharmetrics	Male - 0 to 150
10	750218	23256750	NA	2017-03-01	2017-03-31	climate	NorthwestÂ	63673.5	NA	NA	NA	FALSE	TRUE	1	heat_effects_no_sun_exposure_mapedfalse	7	TRUE	months	FALSE	10	5	denominator_cohort_10	0 to 150	Male	0	2017-01-01	2022-06-30	NA	NA	Pharmetrics	Male - 0 to 150
10	1754740	54396872	11	2017-03-01	2017-03-31	climate	Ohio Valley	148931	7.38599	3.68706	13.2156	FALSE	FALSE	1	heat_effects_no_sun_exposure_mapedfalse	7	TRUE	months	FALSE	10	5	denominator_cohort_10	0 to 150	Male	0	2017-01-01	2022-06-30	NA	NA	Pharmetrics	Male - 0 to 150
10	38915	1206357	NA	2017-03-01	2017-03-31	climate	Other	3302.83	NA	NA	NA	FALSE	TRUE	1	heat_effects_no_sun_exposure_mapedfalse	7	TRUE	months	FALSE	10	5	denominator_cohort_10	0 to 150	Male	0	2017-01-01	2022-06-30	NA	NA	Pharmetrics	Male - 0 to 150
10	1538834	47703775	13	2017-03-01	2017-03-31	climate	SoutheastÂ	130606	9.95361	5.29988	17.021	FALSE	FALSE	1	heat_effects_no_sun_exposure_mapedfalse	7	TRUE	months	FALSE	10	5	denominator_cohort_10	0 to 150	Male	0	2017-01-01	2022-06-30	NA	NA	Pharmetrics	Male - 0 to 150
10	569743	17662017	NA	2017-03-01	2017-03-31	climate	SouthwestÂ	48356	NA	NA	NA	FALSE	TRUE	1	heat_effects_no_sun_exposure_mapedfalse	7	TRUE	months	FALSE	10	5	denominator_cohort_10	0 to 150	Male	0	2017-01-01	2022-06-30	NA	NA	Pharmetrics	Male - 0 to 150
10	769076	23841306	7	2017-03-01	2017-03-31	climate	SouthÂ	65273.9	10.724	4.31162	22.0956	FALSE	FALSE	1	heat_effects_no_sun_exposure_mapedfalse	7	TRUE	months	FALSE	10	5	denominator_cohort_10	0 to 150	Male	0	2017-01-01	2022-06-30	NA	NA	Pharmetrics	Male - 0 to 150
10	923964	28642878	NA	2017-03-01	2017-03-31	climate	Upper Midwest	78419.9	NA	NA	NA	FALSE	TRUE	1	heat_effects_no_sun_exposure_mapedfalse	7	TRUE	months	FALSE	10	5	denominator_cohort_10	0 to 150	Male	0	2017-01-01	2022-06-30	NA	NA	Pharmetrics	Male - 0 to 150
10	1396320	43285849	9	2017-03-01	2017-03-31	climate	WestÂ	118510	7.59428	3.47259	14.4163	FALSE	FALSE	1	heat_effects_no_sun_exposure_mapedfalse	7	TRUE	months	FALSE	10	5	denominator_cohort_10	0 to 150	Male	0	2017-01-01	2022-06-30	NA	NA	Pharmetrics	Male - 0 to 150
10	338443	10491723	NA	2017-03-01	2017-03-31	climate	NA	28724.8	NA	NA	NA	FALSE	TRUE	1	heat_effects_no_sun_exposure_mapedfalse	7	TRUE	months	FALSE	10	5	denominator_cohort_10	0 to 150	Male	0	2017-01-01	2022-06-30	NA	NA	Pharmetrics	Male - 0 to 150
10	9449005	283469706	62	2017-04-01	2017-04-30	Overall	Overall	776098	7.98868	6.12488	10.2411	FALSE	FALSE	1	heat_effects_no_sun_exposure_mapedfalse	7	TRUE	months	FALSE	10	5	denominator_cohort_10	0 to 150	Male	0	2017-01-01	2022-06-30	NA	NA	Pharmetrics	Male - 0 to 150
10	1681845	50455279	8	2017-04-01	2017-04-30	climate	Northeast	138139	5.79127	2.50026	11.4111	FALSE	FALSE	1	heat_effects_no_sun_exposure_mapedfalse	7	TRUE	months	FALSE	10	5	denominator_cohort_10	0 to 150	Male	0	2017-01-01	2022-06-30	NA	NA	Pharmetrics	Male - 0 to 150
10	44291	1328730	0	2017-04-01	2017-04-30	climate	Northern Rockies and Plains	3637.86	0	0	101.402	FALSE	FALSE	1	heat_effects_no_sun_exposure_mapedfalse	7	TRUE	months	FALSE	10	5	denominator_cohort_10	0 to 150	Male	0	2017-01-01	2022-06-30	NA	NA	Pharmetrics	Male - 0 to 150
10	750398	22511917	NA	2017-04-01	2017-04-30	climate	NorthwestÂ	61634.3	NA	NA	NA	FALSE	TRUE	1	heat_effects_no_sun_exposure_mapedfalse	7	TRUE	months	FALSE	10	5	denominator_cohort_10	0 to 150	Male	0	2017-01-01	2022-06-30	NA	NA	Pharmetrics	Male - 0 to 150
10	1748881	52466354	12	2017-04-01	2017-04-30	climate	Ohio Valley	143645	8.35393	4.3166	14.5926	FALSE	FALSE	1	heat_effects_no_sun_exposure_mapedfalse	7	TRUE	months	FALSE	10	5	denominator_cohort_10	0 to 150	Male	0	2017-01-01	2022-06-30	NA	NA	Pharmetrics	Male - 0 to 150
10	38797	1163910	0	2017-04-01	2017-04-30	climate	Other	3186.61	0	0	115.762	FALSE	FALSE	1	heat_effects_no_sun_exposure_mapedfalse	7	TRUE	months	FALSE	10	5	denominator_cohort_10	0 to 150	Male	0	2017-01-01	2022-06-30	NA	NA	Pharmetrics	Male - 0 to 150
10	1527010	45810186	19	2017-04-01	2017-04-30	climate	SoutheastÂ	125421	15.1489	9.12064	23.6569	FALSE	FALSE	1	heat_effects_no_sun_exposure_mapedfalse	7	TRUE	months	FALSE	10	5	denominator_cohort_10	0 to 150	Male	0	2017-01-01	2022-06-30	NA	NA	Pharmetrics	Male - 0 to 150
10	565990	16979681	NA	2017-04-01	2017-04-30	climate	SouthwestÂ	46487.8	NA	NA	NA	FALSE	TRUE	1	heat_effects_no_sun_exposure_mapedfalse	7	TRUE	months	FALSE	10	5	denominator_cohort_10	0 to 150	Male	0	2017-01-01	2022-06-30	NA	NA	Pharmetrics	Male - 0 to 150
10	760433	22812932	8	2017-04-01	2017-04-30	climate	SouthÂ	62458.4	12.8085	5.52981	25.2379	FALSE	FALSE	1	heat_effects_no_sun_exposure_mapedfalse	7	TRUE	months	FALSE	10	5	denominator_cohort_10	0 to 150	Male	0	2017-01-01	2022-06-30	NA	NA	Pharmetrics	Male - 0 to 150
10	919450	27583474	NA	2017-04-01	2017-04-30	climate	Upper Midwest	75519.4	NA	NA	NA	FALSE	TRUE	1	heat_effects_no_sun_exposure_mapedfalse	7	TRUE	months	FALSE	10	5	denominator_cohort_10	0 to 150	Male	0	2017-01-01	2022-06-30	NA	NA	Pharmetrics	Male - 0 to 150
10	1388112	41643303	8	2017-04-01	2017-04-30	climate	WestÂ	114013	7.01673	3.02933	13.8258	FALSE	FALSE	1	heat_effects_no_sun_exposure_mapedfalse	7	TRUE	months	FALSE	10	5	denominator_cohort_10	0 to 150	Male	0	2017-01-01	2022-06-30	NA	NA	Pharmetrics	Male - 0 to 150
10	23798	713940	0	2017-04-01	2017-04-30	climate	NA	1954.66	0	0	188.722	FALSE	FALSE	1	heat_effects_no_sun_exposure_mapedfalse	7	TRUE	months	FALSE	10	5	denominator_cohort_10	0 to 150	Male	0	2017-01-01	2022-06-30	NA	NA	Pharmetrics	Male - 0 to 150
10	8770738	271891816	150	2017-05-01	2017-05-31	Overall	Overall	744399	20.1505	17.0548	23.6455	FALSE	FALSE	1	heat_effects_no_sun_exposure_mapedfalse	7	TRUE	months	FALSE	10	5	denominator_cohort_10	0 to 150	Male	0	2017-01-01	2022-06-30	NA	NA	Pharmetrics	Male - 0 to 150
10	1503321	46602828	19	2017-05-01	2017-05-31	climate	Northeast	127592	14.8913	8.96551	23.2546	FALSE	FALSE	1	heat_effects_no_sun_exposure_mapedfalse	7	TRUE	months	FALSE	10	5	denominator_cohort_10	0 to 150	Male	0	2017-01-01	2022-06-30	NA	NA	Pharmetrics	Male - 0 to 150
10	32845	1018195	0	2017-05-01	2017-05-31	climate	Northern Rockies and Plains	2787.67	0	0	132.329	FALSE	FALSE	1	heat_effects_no_sun_exposure_mapedfalse	7	TRUE	months	FALSE	10	5	denominator_cohort_10	0 to 150	Male	0	2017-01-01	2022-06-30	NA	NA	Pharmetrics	Male - 0 to 150
10	725413	22487748	13	2017-05-01	2017-05-31	climate	NorthwestÂ	61568.1	21.1148	11.2428	36.107	FALSE	FALSE	1	heat_effects_no_sun_exposure_mapedfalse	7	TRUE	months	FALSE	10	5	denominator_cohort_10	0 to 150	Male	0	2017-01-01	2022-06-30	NA	NA	Pharmetrics	Male - 0 to 150
10	1651414	51193604	30	2017-05-01	2017-05-31	climate	Ohio Valley	140160	21.404	14.4412	30.5556	FALSE	FALSE	1	heat_effects_no_sun_exposure_mapedfalse	7	TRUE	months	FALSE	10	5	denominator_cohort_10	0 to 150	Male	0	2017-01-01	2022-06-30	NA	NA	Pharmetrics	Male - 0 to 150
10	35007	1085217	0	2017-05-01	2017-05-31	climate	Other	2971.16	0	0	124.156	FALSE	FALSE	1	heat_effects_no_sun_exposure_mapedfalse	7	TRUE	months	FALSE	10	5	denominator_cohort_10	0 to 150	Male	0	2017-01-01	2022-06-30	NA	NA	Pharmetrics	Male - 0 to 150
10	1408662	43668258	34	2017-05-01	2017-05-31	climate	SoutheastÂ	119557	28.4383	19.6943	39.7396	FALSE	FALSE	1	heat_effects_no_sun_exposure_mapedfalse	7	TRUE	months	FALSE	10	5	denominator_cohort_10	0 to 150	Male	0	2017-01-01	2022-06-30	NA	NA	Pharmetrics	Male - 0 to 150
10	532138	16496217	8	2017-05-01	2017-05-31	climate	SouthwestÂ	45164.2	17.7132	7.64728	34.902	FALSE	FALSE	1	heat_effects_no_sun_exposure_mapedfalse	7	TRUE	months	FALSE	10	5	denominator_cohort_10	0 to 150	Male	0	2017-01-01	2022-06-30	NA	NA	Pharmetrics	Male - 0 to 150
10	656160	20340853	16	2017-05-01	2017-05-31	climate	SouthÂ	55690.2	28.7304	16.4219	46.6563	FALSE	FALSE	1	heat_effects_no_sun_exposure_mapedfalse	7	TRUE	months	FALSE	10	5	denominator_cohort_10	0 to 150	Male	0	2017-01-01	2022-06-30	NA	NA	Pharmetrics	Male - 0 to 150
10	915986	28395498	10	2017-05-01	2017-05-31	climate	Upper Midwest	77742.6	12.863	6.16829	23.6554	FALSE	FALSE	1	heat_effects_no_sun_exposure_mapedfalse	7	TRUE	months	FALSE	10	5	denominator_cohort_10	0 to 150	Male	0	2017-01-01	2022-06-30	NA	NA	Pharmetrics	Male - 0 to 150
10	1286709	39887825	20	2017-05-01	2017-05-31	climate	WestÂ	109207	18.3139	11.1866	28.2843	FALSE	FALSE	1	heat_effects_no_sun_exposure_mapedfalse	7	TRUE	months	FALSE	10	5	denominator_cohort_10	0 to 150	Male	0	2017-01-01	2022-06-30	NA	NA	Pharmetrics	Male - 0 to 150
10	23083	715573	0	2017-05-01	2017-05-31	climate	NA	1959.13	0	0	188.292	FALSE	FALSE	1	heat_effects_no_sun_exposure_mapedfalse	7	TRUE	months	FALSE	10	5	denominator_cohort_10	0 to 150	Male	0	2017-01-01	2022-06-30	NA	NA	Pharmetrics	Male - 0 to 150
10	6797938	203935568	332	2017-06-01	2017-06-30	Overall	Overall	558345	59.4614	53.2366	66.2142	FALSE	FALSE	1	heat_effects_no_sun_exposure_mapedfalse	7	TRUE	months	FALSE	10	5	denominator_cohort_10	0 to 150	Male	0	2017-01-01	2022-06-30	NA	NA	Pharmetrics	Male - 0 to 150
10	1503463	45103509	49	2017-06-01	2017-06-30	climate	Northeast	123487	39.6804	29.3558	52.4596	FALSE	FALSE	1	heat_effects_no_sun_exposure_mapedfalse	7	TRUE	months	FALSE	10	5	denominator_cohort_10	0 to 150	Male	0	2017-01-01	2022-06-30	NA	NA	Pharmetrics	Male - 0 to 150
10	32719	981538	NA	2017-06-01	2017-06-30	climate	Northern Rockies and Plains	2687.3	NA	NA	NA	FALSE	TRUE	1	heat_effects_no_sun_exposure_mapedfalse	7	TRUE	months	FALSE	10	5	denominator_cohort_10	0 to 150	Male	0	2017-01-01	2022-06-30	NA	NA	Pharmetrics	Male - 0 to 150
10	376078	11282288	8	2017-06-01	2017-06-30	climate	NorthwestÂ	30889.2	25.899	11.1814	51.0314	FALSE	FALSE	1	heat_effects_no_sun_exposure_mapedfalse	7	TRUE	months	FALSE	10	5	denominator_cohort_10	0 to 150	Male	0	2017-01-01	2022-06-30	NA	NA	Pharmetrics	Male - 0 to 150
10	1412971	42388481	80	2017-06-01	2017-06-30	climate	Ohio Valley	116053	68.9338	54.6602	85.7941	FALSE	FALSE	1	heat_effects_no_sun_exposure_mapedfalse	7	TRUE	months	FALSE	10	5	denominator_cohort_10	0 to 150	Male	0	2017-01-01	2022-06-30	NA	NA	Pharmetrics	Male - 0 to 150
10	6715	201442	NA	2017-06-01	2017-06-30	climate	Other	551.518	NA	NA	NA	FALSE	TRUE	1	heat_effects_no_sun_exposure_mapedfalse	7	TRUE	months	FALSE	10	5	denominator_cohort_10	0 to 150	Male	0	2017-01-01	2022-06-30	NA	NA	Pharmetrics	Male - 0 to 150
10	1049722	31491226	53	2017-06-01	2017-06-30	climate	SoutheastÂ	86218.3	61.4719	46.0467	80.4067	FALSE	FALSE	1	heat_effects_no_sun_exposure_mapedfalse	7	TRUE	months	FALSE	10	5	denominator_cohort_10	0 to 150	Male	0	2017-01-01	2022-06-30	NA	NA	Pharmetrics	Male - 0 to 150
10	337808	10134064	27	2017-06-01	2017-06-30	climate	SouthwestÂ	27745.6	97.3129	64.1298	141.585	FALSE	FALSE	1	heat_effects_no_sun_exposure_mapedfalse	7	TRUE	months	FALSE	10	5	denominator_cohort_10	0 to 150	Male	0	2017-01-01	2022-06-30	NA	NA	Pharmetrics	Male - 0 to 150
10	462947	13888083	44	2017-06-01	2017-06-30	climate	SouthÂ	38023.5	115.718	84.0808	155.346	FALSE	FALSE	1	heat_effects_no_sun_exposure_mapedfalse	7	TRUE	months	FALSE	10	5	denominator_cohort_10	0 to 150	Male	0	2017-01-01	2022-06-30	NA	NA	Pharmetrics	Male - 0 to 150
10	666903	20006928	19	2017-06-01	2017-06-30	climate	Upper Midwest	54776	34.6867	20.8837	54.1676	FALSE	FALSE	1	heat_effects_no_sun_exposure_mapedfalse	7	TRUE	months	FALSE	10	5	denominator_cohort_10	0 to 150	Male	0	2017-01-01	2022-06-30	NA	NA	Pharmetrics	Male - 0 to 150
10	925517	27765167	46	2017-06-01	2017-06-30	climate	WestÂ	76016.9	60.5129	44.303	80.7157	FALSE	FALSE	1	heat_effects_no_sun_exposure_mapedfalse	7	TRUE	months	FALSE	10	5	denominator_cohort_10	0 to 150	Male	0	2017-01-01	2022-06-30	NA	NA	Pharmetrics	Male - 0 to 150
10	23095	692842	NA	2017-06-01	2017-06-30	climate	NA	1896.9	NA	NA	NA	FALSE	TRUE	1	heat_effects_no_sun_exposure_mapedfalse	7	TRUE	months	FALSE	10	5	denominator_cohort_10	0 to 150	Male	0	2017-01-01	2022-06-30	NA	NA	Pharmetrics	Male - 0 to 150
10	6708188	207949500	580	2017-07-01	2017-07-31	Overall	Overall	569335	101.873	93.7501	110.512	FALSE	FALSE	1	heat_effects_no_sun_exposure_mapedfalse	7	TRUE	months	FALSE	10	5	denominator_cohort_10	0 to 150	Male	0	2017-01-01	2022-06-30	NA	NA	Pharmetrics	Male - 0 to 150
10	1492830	46277228	65	2017-07-01	2017-07-31	climate	Northeast	126700	51.3022	39.594	65.3889	FALSE	FALSE	1	heat_effects_no_sun_exposure_mapedfalse	7	TRUE	months	FALSE	10	5	denominator_cohort_10	0 to 150	Male	0	2017-01-01	2022-06-30	NA	NA	Pharmetrics	Male - 0 to 150
10	32574	1009768	5	2017-07-01	2017-07-31	climate	Northern Rockies and Plains	2764.59	180.858	58.7242	422.063	FALSE	FALSE	1	heat_effects_no_sun_exposure_mapedfalse	7	TRUE	months	FALSE	10	5	denominator_cohort_10	0 to 150	Male	0	2017-01-01	2022-06-30	NA	NA	Pharmetrics	Male - 0 to 150
10	374536	11610477	16	2017-07-01	2017-07-31	climate	NorthwestÂ	31787.8	50.3338	28.7701	81.739	FALSE	FALSE	1	heat_effects_no_sun_exposure_mapedfalse	7	TRUE	months	FALSE	10	5	denominator_cohort_10	0 to 150	Male	0	2017-01-01	2022-06-30	NA	NA	Pharmetrics	Male - 0 to 150
10	1407251	43623523	171	2017-07-01	2017-07-31	climate	Ohio Valley	119435	143.174	122.519	166.315	FALSE	FALSE	1	heat_effects_no_sun_exposure_mapedfalse	7	TRUE	months	FALSE	10	5	denominator_cohort_10	0 to 150	Male	0	2017-01-01	2022-06-30	NA	NA	Pharmetrics	Male - 0 to 150
10	6589	204259	0	2017-07-01	2017-07-31	climate	Other	559.231	0	0	659.635	FALSE	FALSE	1	heat_effects_no_sun_exposure_mapedfalse	7	TRUE	months	FALSE	10	5	denominator_cohort_10	0 to 150	Male	0	2017-01-01	2022-06-30	NA	NA	Pharmetrics	Male - 0 to 150
10	1033151	32026709	137	2017-07-01	2017-07-31	climate	SoutheastÂ	87684.4	156.242	131.176	184.704	FALSE	FALSE	1	heat_effects_no_sun_exposure_mapedfalse	7	TRUE	months	FALSE	10	5	denominator_cohort_10	0 to 150	Male	0	2017-01-01	2022-06-30	NA	NA	Pharmetrics	Male - 0 to 150
10	321161	9955766	26	2017-07-01	2017-07-31	climate	SouthwestÂ	27257.4	95.3869	62.3099	139.764	FALSE	FALSE	1	heat_effects_no_sun_exposure_mapedfalse	7	TRUE	months	FALSE	10	5	denominator_cohort_10	0 to 150	Male	0	2017-01-01	2022-06-30	NA	NA	Pharmetrics	Male - 0 to 150
10	430730	13352020	81	2017-07-01	2017-07-31	climate	SouthÂ	36555.8	221.579	175.966	275.402	FALSE	FALSE	1	heat_effects_no_sun_exposure_mapedfalse	7	TRUE	months	FALSE	10	5	denominator_cohort_10	0 to 150	Male	0	2017-01-01	2022-06-30	NA	NA	Pharmetrics	Male - 0 to 150
10	665210	20621305	29	2017-07-01	2017-07-31	climate	Upper Midwest	56458.1	51.3656	34.4003	73.7695	FALSE	FALSE	1	heat_effects_no_sun_exposure_mapedfalse	7	TRUE	months	FALSE	10	5	denominator_cohort_10	0 to 150	Male	0	2017-01-01	2022-06-30	NA	NA	Pharmetrics	Male - 0 to 150
10	921005	28550792	45	2017-07-01	2017-07-31	climate	WestÂ	78167.8	57.5685	41.9908	77.0311	FALSE	FALSE	1	heat_effects_no_sun_exposure_mapedfalse	7	TRUE	months	FALSE	10	5	denominator_cohort_10	0 to 150	Male	0	2017-01-01	2022-06-30	NA	NA	Pharmetrics	Male - 0 to 150
10	23151	717653	5	2017-07-01	2017-07-31	climate	NA	1964.83	254.475	82.6275	593.861	FALSE	FALSE	1	heat_effects_no_sun_exposure_mapedfalse	7	TRUE	months	FALSE	10	5	denominator_cohort_10	0 to 150	Male	0	2017-01-01	2022-06-30	NA	NA	Pharmetrics	Male - 0 to 150
10	6271445	194412423	261	2017-08-01	2017-08-31	Overall	Overall	532272	49.0351	43.2661	55.3591	FALSE	FALSE	1	heat_effects_no_sun_exposure_mapedfalse	7	TRUE	months	FALSE	10	5	denominator_cohort_10	0 to 150	Male	0	2017-01-01	2022-06-30	NA	NA	Pharmetrics	Male - 0 to 150
10	1395142	43249133	28	2017-08-01	2017-08-31	climate	Northeast	118410	23.6467	15.7131	34.1761	FALSE	FALSE	1	heat_effects_no_sun_exposure_mapedfalse	7	TRUE	months	FALSE	10	5	denominator_cohort_10	0 to 150	Male	0	2017-01-01	2022-06-30	NA	NA	Pharmetrics	Male - 0 to 150
10	27826	862592	0	2017-08-01	2017-08-31	climate	Northern Rockies and Plains	2361.65	0	0	156.199	FALSE	FALSE	1	heat_effects_no_sun_exposure_mapedfalse	7	TRUE	months	FALSE	10	5	denominator_cohort_10	0 to 150	Male	0	2017-01-01	2022-06-30	NA	NA	Pharmetrics	Male - 0 to 150
10	365884	11342281	18	2017-08-01	2017-08-31	climate	NorthwestÂ	31053.5	57.9645	34.3535	91.6089	FALSE	FALSE	1	heat_effects_no_sun_exposure_mapedfalse	7	TRUE	months	FALSE	10	5	denominator_cohort_10	0 to 150	Male	0	2017-01-01	2022-06-30	NA	NA	Pharmetrics	Male - 0 to 150
10	1276568	39573075	53	2017-08-01	2017-08-31	climate	Ohio Valley	108345	48.9177	36.6427	63.9856	FALSE	FALSE	1	heat_effects_no_sun_exposure_mapedfalse	7	TRUE	months	FALSE	10	5	denominator_cohort_10	0 to 150	Male	0	2017-01-01	2022-06-30	NA	NA	Pharmetrics	Male - 0 to 150
10	2429	75299	0	2017-08-01	2017-08-31	climate	Other	206.157	0	0	1789.35	FALSE	FALSE	1	heat_effects_no_sun_exposure_mapedfalse	7	TRUE	months	FALSE	10	5	denominator_cohort_10	0 to 150	Male	0	2017-01-01	2022-06-30	NA	NA	Pharmetrics	Male - 0 to 150
10	955615	29623446	64	2017-08-01	2017-08-31	climate	SoutheastÂ	81104.6	78.9105	60.7707	100.767	FALSE	FALSE	1	heat_effects_no_sun_exposure_mapedfalse	7	TRUE	months	FALSE	10	5	denominator_cohort_10	0 to 150	Male	0	2017-01-01	2022-06-30	NA	NA	Pharmetrics	Male - 0 to 150
10	309390	9590963	14	2017-08-01	2017-08-31	climate	SouthwestÂ	26258.6	53.3158	29.1483	89.4549	FALSE	FALSE	1	heat_effects_no_sun_exposure_mapedfalse	7	TRUE	months	FALSE	10	5	denominator_cohort_10	0 to 150	Male	0	2017-01-01	2022-06-30	NA	NA	Pharmetrics	Male - 0 to 150
10	372771	11555596	32	2017-08-01	2017-08-31	climate	SouthÂ	31637.5	101.146	69.1837	142.788	FALSE	FALSE	1	heat_effects_no_sun_exposure_mapedfalse	7	TRUE	months	FALSE	10	5	denominator_cohort_10	0 to 150	Male	0	2017-01-01	2022-06-30	NA	NA	Pharmetrics	Male - 0 to 150
10	640591	19858239	7	2017-08-01	2017-08-31	climate	Upper Midwest	54368.9	12.875	5.17642	26.5274	FALSE	FALSE	1	heat_effects_no_sun_exposure_mapedfalse	7	TRUE	months	FALSE	10	5	denominator_cohort_10	0 to 150	Male	0	2017-01-01	2022-06-30	NA	NA	Pharmetrics	Male - 0 to 150
10	902355	27972733	43	2017-08-01	2017-08-31	climate	WestÂ	76585.2	56.1466	40.6336	75.6292	FALSE	FALSE	1	heat_effects_no_sun_exposure_mapedfalse	7	TRUE	months	FALSE	10	5	denominator_cohort_10	0 to 150	Male	0	2017-01-01	2022-06-30	NA	NA	Pharmetrics	Male - 0 to 150
10	22874	709066	NA	2017-08-01	2017-08-31	climate	NA	1941.32	NA	NA	NA	FALSE	TRUE	1	heat_effects_no_sun_exposure_mapedfalse	7	TRUE	months	FALSE	10	5	denominator_cohort_10	0 to 150	Male	0	2017-01-01	2022-06-30	NA	NA	Pharmetrics	Male - 0 to 150
10	6154351	184629363	133	2017-09-01	2017-09-30	Overall	Overall	505488	26.3112	22.0298	31.1818	FALSE	FALSE	1	heat_effects_no_sun_exposure_mapedfalse	7	TRUE	months	FALSE	10	5	denominator_cohort_10	0 to 150	Male	0	2017-01-01	2022-06-30	NA	NA	Pharmetrics	Male - 0 to 150
10	1393989	41819551	17	2017-09-01	2017-09-30	climate	Northeast	114496	14.8477	8.64934	23.7726	FALSE	FALSE	1	heat_effects_no_sun_exposure_mapedfalse	7	TRUE	months	FALSE	10	5	denominator_cohort_10	0 to 150	Male	0	2017-01-01	2022-06-30	NA	NA	Pharmetrics	Male - 0 to 150
10	27412	822352	NA	2017-09-01	2017-09-30	climate	Northern Rockies and Plains	2251.48	NA	NA	NA	FALSE	TRUE	1	heat_effects_no_sun_exposure_mapedfalse	7	TRUE	months	FALSE	10	5	denominator_cohort_10	0 to 150	Male	0	2017-01-01	2022-06-30	NA	NA	Pharmetrics	Male - 0 to 150
10	256585	7697512	NA	2017-09-01	2017-09-30	climate	NorthwestÂ	21074.6	NA	NA	NA	FALSE	TRUE	1	heat_effects_no_sun_exposure_mapedfalse	7	TRUE	months	FALSE	10	5	denominator_cohort_10	0 to 150	Male	0	2017-01-01	2022-06-30	NA	NA	Pharmetrics	Male - 0 to 150
10	1273977	38219081	30	2017-09-01	2017-09-30	climate	Ohio Valley	104638	28.6702	19.3437	40.9285	FALSE	FALSE	1	heat_effects_no_sun_exposure_mapedfalse	7	TRUE	months	FALSE	10	5	denominator_cohort_10	0 to 150	Male	0	2017-01-01	2022-06-30	NA	NA	Pharmetrics	Male - 0 to 150
10	2351	70530	0	2017-09-01	2017-09-30	climate	Other	193.101	0	0	1910.34	FALSE	FALSE	1	heat_effects_no_sun_exposure_mapedfalse	7	TRUE	months	FALSE	10	5	denominator_cohort_10	0 to 150	Male	0	2017-01-01	2022-06-30	NA	NA	Pharmetrics	Male - 0 to 150
10	948969	28468829	29	2017-09-01	2017-09-30	climate	SoutheastÂ	77943.4	37.2065	24.9178	53.4347	FALSE	FALSE	1	heat_effects_no_sun_exposure_mapedfalse	7	TRUE	months	FALSE	10	5	denominator_cohort_10	0 to 150	Male	0	2017-01-01	2022-06-30	NA	NA	Pharmetrics	Male - 0 to 150
10	308166	9244957	NA	2017-09-01	2017-09-30	climate	SouthwestÂ	25311.3	NA	NA	NA	FALSE	TRUE	1	heat_effects_no_sun_exposure_mapedfalse	7	TRUE	months	FALSE	10	5	denominator_cohort_10	0 to 150	Male	0	2017-01-01	2022-06-30	NA	NA	Pharmetrics	Male - 0 to 150
10	374217	11226371	16	2017-09-01	2017-09-30	climate	SouthÂ	30736.1	52.056	29.7545	84.5357	FALSE	FALSE	1	heat_effects_no_sun_exposure_mapedfalse	7	TRUE	months	FALSE	10	5	denominator_cohort_10	0 to 150	Male	0	2017-01-01	2022-06-30	NA	NA	Pharmetrics	Male - 0 to 150
10	641631	19248889	7	2017-09-01	2017-09-30	climate	Upper Midwest	52700.6	13.2826	5.34029	27.3672	FALSE	FALSE	1	heat_effects_no_sun_exposure_mapedfalse	7	TRUE	months	FALSE	10	5	denominator_cohort_10	0 to 150	Male	0	2017-01-01	2022-06-30	NA	NA	Pharmetrics	Male - 0 to 150
10	904349	27130141	29	2017-09-01	2017-09-30	climate	WestÂ	74278.3	39.0424	26.1473	56.0714	FALSE	FALSE	1	heat_effects_no_sun_exposure_mapedfalse	7	TRUE	months	FALSE	10	5	denominator_cohort_10	0 to 150	Male	0	2017-01-01	2022-06-30	NA	NA	Pharmetrics	Male - 0 to 150
10	22705	681150	0	2017-09-01	2017-09-30	climate	NA	1864.89	0	0	197.807	FALSE	FALSE	1	heat_effects_no_sun_exposure_mapedfalse	7	TRUE	months	FALSE	10	5	denominator_cohort_10	0 to 150	Male	0	2017-01-01	2022-06-30	NA	NA	Pharmetrics	Male - 0 to 150
10	5952571	184529255	44	2017-10-01	2017-10-31	Overall	Overall	505214	8.70919	6.32811	11.6917	FALSE	FALSE	1	heat_effects_no_sun_exposure_mapedfalse	7	TRUE	months	FALSE	10	5	denominator_cohort_10	0 to 150	Male	0	2017-01-01	2022-06-30	NA	NA	Pharmetrics	Male - 0 to 150
10	1291226	40027922	9	2017-10-01	2017-10-31	climate	Northeast	109590	8.21239	3.75523	15.5897	FALSE	FALSE	1	heat_effects_no_sun_exposure_mapedfalse	7	TRUE	months	FALSE	10	5	denominator_cohort_10	0 to 150	Male	0	2017-01-01	2022-06-30	NA	NA	Pharmetrics	Male - 0 to 150
10	26899	833869	0	2017-10-01	2017-10-31	climate	Northern Rockies and Plains	2283.01	0	0	161.58	FALSE	FALSE	1	heat_effects_no_sun_exposure_mapedfalse	7	TRUE	months	FALSE	10	5	denominator_cohort_10	0 to 150	Male	0	2017-01-01	2022-06-30	NA	NA	Pharmetrics	Male - 0 to 150
10	249831	7744761	0	2017-10-01	2017-10-31	climate	NorthwestÂ	21204	0	0	17.3971	FALSE	FALSE	1	heat_effects_no_sun_exposure_mapedfalse	7	TRUE	months	FALSE	10	5	denominator_cohort_10	0 to 150	Male	0	2017-01-01	2022-06-30	NA	NA	Pharmetrics	Male - 0 to 150
10	1253789	38867350	9	2017-10-01	2017-10-31	climate	Ohio Valley	106413	8.45761	3.86736	16.0552	FALSE	FALSE	1	heat_effects_no_sun_exposure_mapedfalse	7	TRUE	months	FALSE	10	5	denominator_cohort_10	0 to 150	Male	0	2017-01-01	2022-06-30	NA	NA	Pharmetrics	Male - 0 to 150
10	2228	69068	0	2017-10-01	2017-10-31	climate	Other	189.098	0	0	1950.78	FALSE	FALSE	1	heat_effects_no_sun_exposure_mapedfalse	7	TRUE	months	FALSE	10	5	denominator_cohort_10	0 to 150	Male	0	2017-01-01	2022-06-30	NA	NA	Pharmetrics	Male - 0 to 150
10	914002	28333947	12	2017-10-01	2017-10-31	climate	SoutheastÂ	77574.1	15.4691	7.9931	27.0214	FALSE	FALSE	1	heat_effects_no_sun_exposure_mapedfalse	7	TRUE	months	FALSE	10	5	denominator_cohort_10	0 to 150	Male	0	2017-01-01	2022-06-30	NA	NA	Pharmetrics	Male - 0 to 150
10	299148	9273568	NA	2017-10-01	2017-10-31	climate	SouthwestÂ	25389.6	NA	NA	NA	FALSE	TRUE	1	heat_effects_no_sun_exposure_mapedfalse	7	TRUE	months	FALSE	10	5	denominator_cohort_10	0 to 150	Male	0	2017-01-01	2022-06-30	NA	NA	Pharmetrics	Male - 0 to 150
10	363855	11279485	NA	2017-10-01	2017-10-31	climate	SouthÂ	30881.5	NA	NA	NA	FALSE	TRUE	1	heat_effects_no_sun_exposure_mapedfalse	7	TRUE	months	FALSE	10	5	denominator_cohort_10	0 to 150	Male	0	2017-01-01	2022-06-30	NA	NA	Pharmetrics	Male - 0 to 150
10	639079	19811423	NA	2017-10-01	2017-10-31	climate	Upper Midwest	54240.7	NA	NA	NA	FALSE	TRUE	1	heat_effects_no_sun_exposure_mapedfalse	7	TRUE	months	FALSE	10	5	denominator_cohort_10	0 to 150	Male	0	2017-01-01	2022-06-30	NA	NA	Pharmetrics	Male - 0 to 150
10	889887	27586425	9	2017-10-01	2017-10-31	climate	WestÂ	75527.5	11.9162	5.44884	22.6206	FALSE	FALSE	1	heat_effects_no_sun_exposure_mapedfalse	7	TRUE	months	FALSE	10	5	denominator_cohort_10	0 to 150	Male	0	2017-01-01	2022-06-30	NA	NA	Pharmetrics	Male - 0 to 150
10	22627	701437	0	2017-10-01	2017-10-31	climate	NA	1920.43	0	0	192.086	FALSE	FALSE	1	heat_effects_no_sun_exposure_mapedfalse	7	TRUE	months	FALSE	10	5	denominator_cohort_10	0 to 150	Male	0	2017-01-01	2022-06-30	NA	NA	Pharmetrics	Male - 0 to 150
10	5881561	176446685	16	2017-11-01	2017-11-30	Overall	Overall	483085	3.31205	1.89312	5.37856	FALSE	FALSE	1	heat_effects_no_sun_exposure_mapedfalse	7	TRUE	months	FALSE	10	5	denominator_cohort_10	0 to 150	Male	0	2017-01-01	2022-06-30	NA	NA	Pharmetrics	Male - 0 to 150
10	1290015	38700410	NA	2017-11-01	2017-11-30	climate	Northeast	105956	NA	NA	NA	FALSE	TRUE	1	heat_effects_no_sun_exposure_mapedfalse	7	TRUE	months	FALSE	10	5	denominator_cohort_10	0 to 150	Male	0	2017-01-01	2022-06-30	NA	NA	Pharmetrics	Male - 0 to 150
10	19324	579720	0	2017-11-01	2017-11-30	climate	Northern Rockies and Plains	1587.19	0	0	232.416	FALSE	FALSE	1	heat_effects_no_sun_exposure_mapedfalse	7	TRUE	months	FALSE	10	5	denominator_cohort_10	0 to 150	Male	0	2017-01-01	2022-06-30	NA	NA	Pharmetrics	Male - 0 to 150
10	251648	7549440	0	2017-11-01	2017-11-30	climate	NorthwestÂ	20669.2	0	0	17.8472	FALSE	FALSE	1	heat_effects_no_sun_exposure_mapedfalse	7	TRUE	months	FALSE	10	5	denominator_cohort_10	0 to 150	Male	0	2017-01-01	2022-06-30	NA	NA	Pharmetrics	Male - 0 to 150
10	1251848	37555421	NA	2017-11-01	2017-11-30	climate	Ohio Valley	102821	NA	NA	NA	FALSE	TRUE	1	heat_effects_no_sun_exposure_mapedfalse	7	TRUE	months	FALSE	10	5	denominator_cohort_10	0 to 150	Male	0	2017-01-01	2022-06-30	NA	NA	Pharmetrics	Male - 0 to 150
10	2213	66390	0	2017-11-01	2017-11-30	climate	Other	181.766	0	0	2029.47	FALSE	FALSE	1	heat_effects_no_sun_exposure_mapedfalse	7	TRUE	months	FALSE	10	5	denominator_cohort_10	0 to 150	Male	0	2017-01-01	2022-06-30	NA	NA	Pharmetrics	Male - 0 to 150
10	908353	27250559	NA	2017-11-01	2017-11-30	climate	SoutheastÂ	74608	NA	NA	NA	FALSE	TRUE	1	heat_effects_no_sun_exposure_mapedfalse	7	TRUE	months	FALSE	10	5	denominator_cohort_10	0 to 150	Male	0	2017-01-01	2022-06-30	NA	NA	Pharmetrics	Male - 0 to 150
10	299092	8972748	NA	2017-11-01	2017-11-30	climate	SouthwestÂ	24566	NA	NA	NA	FALSE	TRUE	1	heat_effects_no_sun_exposure_mapedfalse	7	TRUE	months	FALSE	10	5	denominator_cohort_10	0 to 150	Male	0	2017-01-01	2022-06-30	NA	NA	Pharmetrics	Male - 0 to 150
10	312173	9365182	NA	2017-11-01	2017-11-30	climate	SouthÂ	25640.5	NA	NA	NA	FALSE	TRUE	1	heat_effects_no_sun_exposure_mapedfalse	7	TRUE	months	FALSE	10	5	denominator_cohort_10	0 to 150	Male	0	2017-01-01	2022-06-30	NA	NA	Pharmetrics	Male - 0 to 150
10	639502	19185052	NA	2017-11-01	2017-11-30	climate	Upper Midwest	52525.8	NA	NA	NA	FALSE	TRUE	1	heat_effects_no_sun_exposure_mapedfalse	7	TRUE	months	FALSE	10	5	denominator_cohort_10	0 to 150	Male	0	2017-01-01	2022-06-30	NA	NA	Pharmetrics	Male - 0 to 150
10	884991	26549703	NA	2017-11-01	2017-11-30	climate	WestÂ	72689.1	NA	NA	NA	FALSE	TRUE	1	heat_effects_no_sun_exposure_mapedfalse	7	TRUE	months	FALSE	10	5	denominator_cohort_10	0 to 150	Male	0	2017-01-01	2022-06-30	NA	NA	Pharmetrics	Male - 0 to 150
10	22402	672060	0	2017-11-01	2017-11-30	climate	NA	1840	0	0	200.483	FALSE	FALSE	1	heat_effects_no_sun_exposure_mapedfalse	7	TRUE	months	FALSE	10	5	denominator_cohort_10	0 to 150	Male	0	2017-01-01	2022-06-30	NA	NA	Pharmetrics	Male - 0 to 150
10	5850341	181360497	8	2017-12-01	2017-12-31	Overall	Overall	496538	1.61116	0.695583	3.17462	FALSE	FALSE	1	heat_effects_no_sun_exposure_mapedfalse	7	TRUE	months	FALSE	10	5	denominator_cohort_10	0 to 150	Male	0	2017-01-01	2022-06-30	NA	NA	Pharmetrics	Male - 0 to 150
10	1287000	39897000	0	2017-12-01	2017-12-31	climate	Northeast	109232	0	0	3.3771	FALSE	FALSE	1	heat_effects_no_sun_exposure_mapedfalse	7	TRUE	months	FALSE	10	5	denominator_cohort_10	0 to 150	Male	0	2017-01-01	2022-06-30	NA	NA	Pharmetrics	Male - 0 to 150
10	19340	599540	0	2017-12-01	2017-12-31	climate	Northern Rockies and Plains	1641.45	0	0	224.733	FALSE	FALSE	1	heat_effects_no_sun_exposure_mapedfalse	7	TRUE	months	FALSE	10	5	denominator_cohort_10	0 to 150	Male	0	2017-01-01	2022-06-30	NA	NA	Pharmetrics	Male - 0 to 150
10	253553	7860143	0	2017-12-01	2017-12-31	climate	NorthwestÂ	21519.9	0	0	17.1417	FALSE	FALSE	1	heat_effects_no_sun_exposure_mapedfalse	7	TRUE	months	FALSE	10	5	denominator_cohort_10	0 to 150	Male	0	2017-01-01	2022-06-30	NA	NA	Pharmetrics	Male - 0 to 150
10	1247517	38673019	NA	2017-12-01	2017-12-31	climate	Ohio Valley	105881	NA	NA	NA	FALSE	TRUE	1	heat_effects_no_sun_exposure_mapedfalse	7	TRUE	months	FALSE	10	5	denominator_cohort_10	0 to 150	Male	0	2017-01-01	2022-06-30	NA	NA	Pharmetrics	Male - 0 to 150
10	2237	69347	0	2017-12-01	2017-12-31	climate	Other	189.862	0	0	1942.93	FALSE	FALSE	1	heat_effects_no_sun_exposure_mapedfalse	7	TRUE	months	FALSE	10	5	denominator_cohort_10	0 to 150	Male	0	2017-01-01	2022-06-30	NA	NA	Pharmetrics	Male - 0 to 150
10	894903	27741956	NA	2017-12-01	2017-12-31	climate	SoutheastÂ	75953.3	NA	NA	NA	FALSE	TRUE	1	heat_effects_no_sun_exposure_mapedfalse	7	TRUE	months	FALSE	10	5	denominator_cohort_10	0 to 150	Male	0	2017-01-01	2022-06-30	NA	NA	Pharmetrics	Male - 0 to 150
10	298544	9254864	0	2017-12-01	2017-12-31	climate	SouthwestÂ	25338.4	0	0	14.5584	FALSE	FALSE	1	heat_effects_no_sun_exposure_mapedfalse	7	TRUE	months	FALSE	10	5	denominator_cohort_10	0 to 150	Male	0	2017-01-01	2022-06-30	NA	NA	Pharmetrics	Male - 0 to 150
10	313530	9719430	0	2017-12-01	2017-12-31	climate	SouthÂ	26610.3	0	0	13.8626	FALSE	FALSE	1	heat_effects_no_sun_exposure_mapedfalse	7	TRUE	months	FALSE	10	5	denominator_cohort_10	0 to 150	Male	0	2017-01-01	2022-06-30	NA	NA	Pharmetrics	Male - 0 to 150
10	640854	19866474	0	2017-12-01	2017-12-31	climate	Upper Midwest	54391.4	0	0	6.7821	FALSE	FALSE	1	heat_effects_no_sun_exposure_mapedfalse	7	TRUE	months	FALSE	10	5	denominator_cohort_10	0 to 150	Male	0	2017-01-01	2022-06-30	NA	NA	Pharmetrics	Male - 0 to 150
10	870661	26990462	NA	2017-12-01	2017-12-31	climate	WestÂ	73895.9	NA	NA	NA	FALSE	TRUE	1	heat_effects_no_sun_exposure_mapedfalse	7	TRUE	months	FALSE	10	5	denominator_cohort_10	0 to 150	Male	0	2017-01-01	2022-06-30	NA	NA	Pharmetrics	Male - 0 to 150
10	22202	688262	0	2017-12-01	2017-12-31	climate	NA	1884.36	0	0	195.763	FALSE	FALSE	1	heat_effects_no_sun_exposure_mapedfalse	7	TRUE	months	FALSE	10	5	denominator_cohort_10	0 to 150	Male	0	2017-01-01	2022-06-30	NA	NA	Pharmetrics	Male - 0 to 150
10	5405965	167584852	10	2018-01-01	2018-01-31	Overall	Overall	458822	2.17949	1.04515	4.00817	FALSE	FALSE	1	heat_effects_no_sun_exposure_mapedfalse	7	TRUE	months	FALSE	10	5	denominator_cohort_10	0 to 150	Male	0	2017-01-01	2022-06-30	NA	NA	Pharmetrics	Male - 0 to 150
10	1232265	38200215	0	2018-01-01	2018-01-31	climate	Northeast	104586	0	0	3.52711	FALSE	FALSE	1	heat_effects_no_sun_exposure_mapedfalse	7	TRUE	months	FALSE	10	5	denominator_cohort_10	0 to 150	Male	0	2017-01-01	2022-06-30	NA	NA	Pharmetrics	Male - 0 to 150
10	20052	621612	0	2018-01-01	2018-01-31	climate	Northern Rockies and Plains	1701.88	0	0	216.753	FALSE	FALSE	1	heat_effects_no_sun_exposure_mapedfalse	7	TRUE	months	FALSE	10	5	denominator_cohort_10	0 to 150	Male	0	2017-01-01	2022-06-30	NA	NA	Pharmetrics	Male - 0 to 150
10	243800	7557800	0	2018-01-01	2018-01-31	climate	NorthwestÂ	20692.1	0	0	17.8275	FALSE	FALSE	1	heat_effects_no_sun_exposure_mapedfalse	7	TRUE	months	FALSE	10	5	denominator_cohort_10	0 to 150	Male	0	2017-01-01	2022-06-30	NA	NA	Pharmetrics	Male - 0 to 150
10	1138845	35304151	6	2018-01-01	2018-01-31	climate	Ohio Valley	96657.5	6.20749	2.27804	13.5111	FALSE	FALSE	1	heat_effects_no_sun_exposure_mapedfalse	7	TRUE	months	FALSE	10	5	denominator_cohort_10	0 to 150	Male	0	2017-01-01	2022-06-30	NA	NA	Pharmetrics	Male - 0 to 150
10	2244	69564	0	2018-01-01	2018-01-31	climate	Other	190.456	0	0	1936.87	FALSE	FALSE	1	heat_effects_no_sun_exposure_mapedfalse	7	TRUE	months	FALSE	10	5	denominator_cohort_10	0 to 150	Male	0	2017-01-01	2022-06-30	NA	NA	Pharmetrics	Male - 0 to 150
10	769886	23866466	0	2018-01-01	2018-01-31	climate	SoutheastÂ	65342.8	0	0	5.64542	FALSE	FALSE	1	heat_effects_no_sun_exposure_mapedfalse	7	TRUE	months	FALSE	10	5	denominator_cohort_10	0 to 150	Male	0	2017-01-01	2022-06-30	NA	NA	Pharmetrics	Male - 0 to 150
10	316142	9800402	0	2018-01-01	2018-01-31	climate	SouthwestÂ	26832	0	0	13.748	FALSE	FALSE	1	heat_effects_no_sun_exposure_mapedfalse	7	TRUE	months	FALSE	10	5	denominator_cohort_10	0 to 150	Male	0	2017-01-01	2022-06-30	NA	NA	Pharmetrics	Male - 0 to 150
10	303757	9416467	0	2018-01-01	2018-01-31	climate	SouthÂ	25780.9	0	0	14.3086	FALSE	FALSE	1	heat_effects_no_sun_exposure_mapedfalse	7	TRUE	months	FALSE	10	5	denominator_cohort_10	0 to 150	Male	0	2017-01-01	2022-06-30	NA	NA	Pharmetrics	Male - 0 to 150
10	642287	19910897	0	2018-01-01	2018-01-31	climate	Upper Midwest	54513.1	0	0	6.76696	FALSE	FALSE	1	heat_effects_no_sun_exposure_mapedfalse	7	TRUE	months	FALSE	10	5	denominator_cohort_10	0 to 150	Male	0	2017-01-01	2022-06-30	NA	NA	Pharmetrics	Male - 0 to 150
10	718131	22262042	NA	2018-01-01	2018-01-31	climate	WestÂ	60950.1	NA	NA	NA	FALSE	TRUE	1	heat_effects_no_sun_exposure_mapedfalse	7	TRUE	months	FALSE	10	5	denominator_cohort_10	0 to 150	Male	0	2017-01-01	2022-06-30	NA	NA	Pharmetrics	Male - 0 to 150
10	18556	575236	0	2018-01-01	2018-01-31	climate	NA	1574.91	0	0	234.228	FALSE	FALSE	1	heat_effects_no_sun_exposure_mapedfalse	7	TRUE	months	FALSE	10	5	denominator_cohort_10	0 to 150	Male	0	2017-01-01	2022-06-30	NA	NA	Pharmetrics	Male - 0 to 150
10	5389954	150918668	7	2018-02-01	2018-02-28	Overall	Overall	413193	1.69412	0.681126	3.49054	FALSE	FALSE	1	heat_effects_no_sun_exposure_mapedfalse	7	TRUE	months	FALSE	10	5	denominator_cohort_10	0 to 150	Male	0	2017-01-01	2022-06-30	NA	NA	Pharmetrics	Male - 0 to 150
10	1228000	34383998	NA	2018-02-01	2018-02-28	climate	Northeast	94138.3	NA	NA	NA	FALSE	TRUE	1	heat_effects_no_sun_exposure_mapedfalse	7	TRUE	months	FALSE	10	5	denominator_cohort_10	0 to 150	Male	0	2017-01-01	2022-06-30	NA	NA	Pharmetrics	Male - 0 to 150
10	20070	561960	0	2018-02-01	2018-02-28	climate	Northern Rockies and Plains	1538.56	0	0	239.761	FALSE	FALSE	1	heat_effects_no_sun_exposure_mapedfalse	7	TRUE	months	FALSE	10	5	denominator_cohort_10	0 to 150	Male	0	2017-01-01	2022-06-30	NA	NA	Pharmetrics	Male - 0 to 150
10	251179	7033012	0	2018-02-01	2018-02-28	climate	NorthwestÂ	19255.3	0	0	19.1577	FALSE	FALSE	1	heat_effects_no_sun_exposure_mapedfalse	7	TRUE	months	FALSE	10	5	denominator_cohort_10	0 to 150	Male	0	2017-01-01	2022-06-30	NA	NA	Pharmetrics	Male - 0 to 150
10	1133649	31742160	NA	2018-02-01	2018-02-28	climate	Ohio Valley	86905.3	NA	NA	NA	FALSE	TRUE	1	heat_effects_no_sun_exposure_mapedfalse	7	TRUE	months	FALSE	10	5	denominator_cohort_10	0 to 150	Male	0	2017-01-01	2022-06-30	NA	NA	Pharmetrics	Male - 0 to 150
10	2253	63084	0	2018-02-01	2018-02-28	climate	Other	172.715	0	0	2135.82	FALSE	FALSE	1	heat_effects_no_sun_exposure_mapedfalse	7	TRUE	months	FALSE	10	5	denominator_cohort_10	0 to 150	Male	0	2017-01-01	2022-06-30	NA	NA	Pharmetrics	Male - 0 to 150
10	760633	21297723	NA	2018-02-01	2018-02-28	climate	SoutheastÂ	58310	NA	NA	NA	FALSE	TRUE	1	heat_effects_no_sun_exposure_mapedfalse	7	TRUE	months	FALSE	10	5	denominator_cohort_10	0 to 150	Male	0	2017-01-01	2022-06-30	NA	NA	Pharmetrics	Male - 0 to 150
10	315970	8847160	0	2018-02-01	2018-02-28	climate	SouthwestÂ	24222.2	0	0	15.2293	FALSE	FALSE	1	heat_effects_no_sun_exposure_mapedfalse	7	TRUE	months	FALSE	10	5	denominator_cohort_10	0 to 150	Male	0	2017-01-01	2022-06-30	NA	NA	Pharmetrics	Male - 0 to 150
10	302654	8474312	0	2018-02-01	2018-02-28	climate	SouthÂ	23201.4	0	0	15.8994	FALSE	FALSE	1	heat_effects_no_sun_exposure_mapedfalse	7	TRUE	months	FALSE	10	5	denominator_cohort_10	0 to 150	Male	0	2017-01-01	2022-06-30	NA	NA	Pharmetrics	Male - 0 to 150
10	643488	18017656	NA	2018-02-01	2018-02-28	climate	Upper Midwest	49329.7	NA	NA	NA	FALSE	TRUE	1	heat_effects_no_sun_exposure_mapedfalse	7	TRUE	months	FALSE	10	5	denominator_cohort_10	0 to 150	Male	0	2017-01-01	2022-06-30	NA	NA	Pharmetrics	Male - 0 to 150
10	713748	19984923	NA	2018-02-01	2018-02-28	climate	WestÂ	54715.7	NA	NA	NA	FALSE	TRUE	1	heat_effects_no_sun_exposure_mapedfalse	7	TRUE	months	FALSE	10	5	denominator_cohort_10	0 to 150	Male	0	2017-01-01	2022-06-30	NA	NA	Pharmetrics	Male - 0 to 150
10	18310	512680	0	2018-02-01	2018-02-28	climate	NA	1403.64	0	0	262.808	FALSE	FALSE	1	heat_effects_no_sun_exposure_mapedfalse	7	TRUE	months	FALSE	10	5	denominator_cohort_10	0 to 150	Male	0	2017-01-01	2022-06-30	NA	NA	Pharmetrics	Male - 0 to 150
10	5373443	166576653	10	2018-03-01	2018-03-31	Overall	Overall	456062	2.19268	1.05148	4.03242	FALSE	FALSE	1	heat_effects_no_sun_exposure_mapedfalse	7	TRUE	months	FALSE	10	5	denominator_cohort_10	0 to 150	Male	0	2017-01-01	2022-06-30	NA	NA	Pharmetrics	Male - 0 to 150
10	1225063	37976937	NA	2018-03-01	2018-03-31	climate	Northeast	103975	NA	NA	NA	FALSE	TRUE	1	heat_effects_no_sun_exposure_mapedfalse	7	TRUE	months	FALSE	10	5	denominator_cohort_10	0 to 150	Male	0	2017-01-01	2022-06-30	NA	NA	Pharmetrics	Male - 0 to 150
10	20006	620186	0	2018-03-01	2018-03-31	climate	Northern Rockies and Plains	1697.98	0	0	217.251	FALSE	FALSE	1	heat_effects_no_sun_exposure_mapedfalse	7	TRUE	months	FALSE	10	5	denominator_cohort_10	0 to 150	Male	0	2017-01-01	2022-06-30	NA	NA	Pharmetrics	Male - 0 to 150
10	250299	7759269	0	2018-03-01	2018-03-31	climate	NorthwestÂ	21243.7	0	0	17.3646	FALSE	FALSE	1	heat_effects_no_sun_exposure_mapedfalse	7	TRUE	months	FALSE	10	5	denominator_cohort_10	0 to 150	Male	0	2017-01-01	2022-06-30	NA	NA	Pharmetrics	Male - 0 to 150
10	1128005	34968131	NA	2018-03-01	2018-03-31	climate	Ohio Valley	95737.5	NA	NA	NA	FALSE	TRUE	1	heat_effects_no_sun_exposure_mapedfalse	7	TRUE	months	FALSE	10	5	denominator_cohort_10	0 to 150	Male	0	2017-01-01	2022-06-30	NA	NA	Pharmetrics	Male - 0 to 150
10	2252	69812	0	2018-03-01	2018-03-31	climate	Other	191.135	0	0	1929.99	FALSE	FALSE	1	heat_effects_no_sun_exposure_mapedfalse	7	TRUE	months	FALSE	10	5	denominator_cohort_10	0 to 150	Male	0	2017-01-01	2022-06-30	NA	NA	Pharmetrics	Male - 0 to 150
10	756297	23445181	NA	2018-03-01	2018-03-31	climate	SoutheastÂ	64189.4	NA	NA	NA	FALSE	TRUE	1	heat_effects_no_sun_exposure_mapedfalse	7	TRUE	months	FALSE	10	5	denominator_cohort_10	0 to 150	Male	0	2017-01-01	2022-06-30	NA	NA	Pharmetrics	Male - 0 to 150
10	315567	9782576	NA	2018-03-01	2018-03-31	climate	SouthwestÂ	26783.2	NA	NA	NA	FALSE	TRUE	1	heat_effects_no_sun_exposure_mapedfalse	7	TRUE	months	FALSE	10	5	denominator_cohort_10	0 to 150	Male	0	2017-01-01	2022-06-30	NA	NA	Pharmetrics	Male - 0 to 150
10	302240	9369435	NA	2018-03-01	2018-03-31	climate	SouthÂ	25652.1	NA	NA	NA	FALSE	TRUE	1	heat_effects_no_sun_exposure_mapedfalse	7	TRUE	months	FALSE	10	5	denominator_cohort_10	0 to 150	Male	0	2017-01-01	2022-06-30	NA	NA	Pharmetrics	Male - 0 to 150
10	643520	19949120	0	2018-03-01	2018-03-31	climate	Upper Midwest	54617.7	0	0	6.754	FALSE	FALSE	1	heat_effects_no_sun_exposure_mapedfalse	7	TRUE	months	FALSE	10	5	denominator_cohort_10	0 to 150	Male	0	2017-01-01	2022-06-30	NA	NA	Pharmetrics	Male - 0 to 150
10	712083	22074565	NA	2018-03-01	2018-03-31	climate	WestÂ	60436.9	NA	NA	NA	FALSE	TRUE	1	heat_effects_no_sun_exposure_mapedfalse	7	TRUE	months	FALSE	10	5	denominator_cohort_10	0 to 150	Male	0	2017-01-01	2022-06-30	NA	NA	Pharmetrics	Male - 0 to 150
10	18111	561441	0	2018-03-01	2018-03-31	climate	NA	1537.14	0	0	239.983	FALSE	FALSE	1	heat_effects_no_sun_exposure_mapedfalse	7	TRUE	months	FALSE	10	5	denominator_cohort_10	0 to 150	Male	0	2017-01-01	2022-06-30	NA	NA	Pharmetrics	Male - 0 to 150
10	5205398	156161703	32	2018-04-01	2018-04-30	Overall	Overall	427547	7.48455	5.11943	10.566	FALSE	FALSE	1	heat_effects_no_sun_exposure_mapedfalse	7	TRUE	months	FALSE	10	5	denominator_cohort_10	0 to 150	Male	0	2017-01-01	2022-06-30	NA	NA	Pharmetrics	Male - 0 to 150
10	1072408	32172204	NA	2018-04-01	2018-04-30	climate	Northeast	88082.7	NA	NA	NA	FALSE	TRUE	1	heat_effects_no_sun_exposure_mapedfalse	7	TRUE	months	FALSE	10	5	denominator_cohort_10	0 to 150	Male	0	2017-01-01	2022-06-30	NA	NA	Pharmetrics	Male - 0 to 150
10	19990	599700	0	2018-04-01	2018-04-30	climate	Northern Rockies and Plains	1641.89	0	0	224.673	FALSE	FALSE	1	heat_effects_no_sun_exposure_mapedfalse	7	TRUE	months	FALSE	10	5	denominator_cohort_10	0 to 150	Male	0	2017-01-01	2022-06-30	NA	NA	Pharmetrics	Male - 0 to 150
10	249199	7475964	NA	2018-04-01	2018-04-30	climate	NorthwestÂ	20468.1	NA	NA	NA	FALSE	TRUE	1	heat_effects_no_sun_exposure_mapedfalse	7	TRUE	months	FALSE	10	5	denominator_cohort_10	0 to 150	Male	0	2017-01-01	2022-06-30	NA	NA	Pharmetrics	Male - 0 to 150
10	1126972	33809110	7	2018-04-01	2018-04-30	climate	Ohio Valley	92564.3	7.56231	3.04044	15.5813	FALSE	FALSE	1	heat_effects_no_sun_exposure_mapedfalse	7	TRUE	months	FALSE	10	5	denominator_cohort_10	0 to 150	Male	0	2017-01-01	2022-06-30	NA	NA	Pharmetrics	Male - 0 to 150
10	2227	66810	0	2018-04-01	2018-04-30	climate	Other	182.916	0	0	2016.71	FALSE	FALSE	1	heat_effects_no_sun_exposure_mapedfalse	7	TRUE	months	FALSE	10	5	denominator_cohort_10	0 to 150	Male	0	2017-01-01	2022-06-30	NA	NA	Pharmetrics	Male - 0 to 150
10	747494	22424790	5	2018-04-01	2018-04-30	climate	SoutheastÂ	61395.7	8.14389	2.6443	19.0051	FALSE	FALSE	1	heat_effects_no_sun_exposure_mapedfalse	7	TRUE	months	FALSE	10	5	denominator_cohort_10	0 to 150	Male	0	2017-01-01	2022-06-30	NA	NA	Pharmetrics	Male - 0 to 150
10	314234	9426989	NA	2018-04-01	2018-04-30	climate	SouthwestÂ	25809.7	NA	NA	NA	FALSE	TRUE	1	heat_effects_no_sun_exposure_mapedfalse	7	TRUE	months	FALSE	10	5	denominator_cohort_10	0 to 150	Male	0	2017-01-01	2022-06-30	NA	NA	Pharmetrics	Male - 0 to 150
10	300481	9014397	NA	2018-04-01	2018-04-30	climate	SouthÂ	24680.1	NA	NA	NA	FALSE	TRUE	1	heat_effects_no_sun_exposure_mapedfalse	7	TRUE	months	FALSE	10	5	denominator_cohort_10	0 to 150	Male	0	2017-01-01	2022-06-30	NA	NA	Pharmetrics	Male - 0 to 150
10	643610	19308300	0	2018-04-01	2018-04-30	climate	Upper Midwest	52863.2	0	0	6.97816	FALSE	FALSE	1	heat_effects_no_sun_exposure_mapedfalse	7	TRUE	months	FALSE	10	5	denominator_cohort_10	0 to 150	Male	0	2017-01-01	2022-06-30	NA	NA	Pharmetrics	Male - 0 to 150
10	711297	21338859	7	2018-04-01	2018-04-30	climate	WestÂ	58422.6	11.9817	4.81725	24.6868	FALSE	FALSE	1	heat_effects_no_sun_exposure_mapedfalse	7	TRUE	months	FALSE	10	5	denominator_cohort_10	0 to 150	Male	0	2017-01-01	2022-06-30	NA	NA	Pharmetrics	Male - 0 to 150
10	17486	524580	0	2018-04-01	2018-04-30	climate	NA	1436.22	0	0	256.846	FALSE	FALSE	1	heat_effects_no_sun_exposure_mapedfalse	7	TRUE	months	FALSE	10	5	denominator_cohort_10	0 to 150	Male	0	2017-01-01	2022-06-30	NA	NA	Pharmetrics	Male - 0 to 150
10	5192281	160959842	136	2018-05-01	2018-05-31	Overall	Overall	440684	30.8611	25.8926	36.5052	FALSE	FALSE	1	heat_effects_no_sun_exposure_mapedfalse	7	TRUE	months	FALSE	10	5	denominator_cohort_10	0 to 150	Male	0	2017-01-01	2022-06-30	NA	NA	Pharmetrics	Male - 0 to 150
10	1070015	33170372	19	2018-05-01	2018-05-31	climate	Northeast	90815.5	20.9215	12.5961	32.6716	FALSE	FALSE	1	heat_effects_no_sun_exposure_mapedfalse	7	TRUE	months	FALSE	10	5	denominator_cohort_10	0 to 150	Male	0	2017-01-01	2022-06-30	NA	NA	Pharmetrics	Male - 0 to 150
10	20086	622666	0	2018-05-01	2018-05-31	climate	Northern Rockies and Plains	1704.77	0	0	216.386	FALSE	FALSE	1	heat_effects_no_sun_exposure_mapedfalse	7	TRUE	months	FALSE	10	5	denominator_cohort_10	0 to 150	Male	0	2017-01-01	2022-06-30	NA	NA	Pharmetrics	Male - 0 to 150
10	249172	7724282	5	2018-05-01	2018-05-31	climate	NorthwestÂ	21147.9	23.643	7.67681	55.1748	FALSE	FALSE	1	heat_effects_no_sun_exposure_mapedfalse	7	TRUE	months	FALSE	10	5	denominator_cohort_10	0 to 150	Male	0	2017-01-01	2022-06-30	NA	NA	Pharmetrics	Male - 0 to 150
10	1122495	34797074	42	2018-05-01	2018-05-31	climate	Ohio Valley	95269.2	44.0856	31.773	59.5909	FALSE	FALSE	1	heat_effects_no_sun_exposure_mapedfalse	7	TRUE	months	FALSE	10	5	denominator_cohort_10	0 to 150	Male	0	2017-01-01	2022-06-30	NA	NA	Pharmetrics	Male - 0 to 150
10	2240	69440	0	2018-05-01	2018-05-31	climate	Other	190.116	0	0	1940.33	FALSE	FALSE	1	heat_effects_no_sun_exposure_mapedfalse	7	TRUE	months	FALSE	10	5	denominator_cohort_10	0 to 150	Male	0	2017-01-01	2022-06-30	NA	NA	Pharmetrics	Male - 0 to 150
10	743389	23044846	26	2018-05-01	2018-05-31	climate	SoutheastÂ	63093.3	41.2088	26.9189	60.3804	FALSE	FALSE	1	heat_effects_no_sun_exposure_mapedfalse	7	TRUE	months	FALSE	10	5	denominator_cohort_10	0 to 150	Male	0	2017-01-01	2022-06-30	NA	NA	Pharmetrics	Male - 0 to 150
10	312416	9684813	11	2018-05-01	2018-05-31	climate	SouthwestÂ	26515.6	41.4851	20.7092	74.2282	FALSE	FALSE	1	heat_effects_no_sun_exposure_mapedfalse	7	TRUE	months	FALSE	10	5	denominator_cohort_10	0 to 150	Male	0	2017-01-01	2022-06-30	NA	NA	Pharmetrics	Male - 0 to 150
10	299071	9271125	14	2018-05-01	2018-05-31	climate	SouthÂ	25383	55.1551	30.1538	92.5409	FALSE	FALSE	1	heat_effects_no_sun_exposure_mapedfalse	7	TRUE	months	FALSE	10	5	denominator_cohort_10	0 to 150	Male	0	2017-01-01	2022-06-30	NA	NA	Pharmetrics	Male - 0 to 150
10	642864	19928722	17	2018-05-01	2018-05-31	climate	Upper Midwest	54561.9	31.1573	18.1503	49.8858	FALSE	FALSE	1	heat_effects_no_sun_exposure_mapedfalse	7	TRUE	months	FALSE	10	5	denominator_cohort_10	0 to 150	Male	0	2017-01-01	2022-06-30	NA	NA	Pharmetrics	Male - 0 to 150
10	712973	22102142	NA	2018-05-01	2018-05-31	climate	WestÂ	60512.4	NA	NA	NA	FALSE	TRUE	1	heat_effects_no_sun_exposure_mapedfalse	7	TRUE	months	FALSE	10	5	denominator_cohort_10	0 to 150	Male	0	2017-01-01	2022-06-30	NA	NA	Pharmetrics	Male - 0 to 150
10	17560	544360	0	2018-05-01	2018-05-31	climate	NA	1490.38	0	0	247.513	FALSE	FALSE	1	heat_effects_no_sun_exposure_mapedfalse	7	TRUE	months	FALSE	10	5	denominator_cohort_10	0 to 150	Male	0	2017-01-01	2022-06-30	NA	NA	Pharmetrics	Male - 0 to 150
10	5183493	155502401	326	2018-06-01	2018-06-30	Overall	Overall	425742	76.5721	68.4847	85.352	FALSE	FALSE	1	heat_effects_no_sun_exposure_mapedfalse	7	TRUE	months	FALSE	10	5	denominator_cohort_10	0 to 150	Male	0	2017-01-01	2022-06-30	NA	NA	Pharmetrics	Male - 0 to 150
10	1065916	31977200	33	2018-06-01	2018-06-30	climate	Northeast	87548.8	37.6933	25.9463	52.9354	FALSE	FALSE	1	heat_effects_no_sun_exposure_mapedfalse	7	TRUE	months	FALSE	10	5	denominator_cohort_10	0 to 150	Male	0	2017-01-01	2022-06-30	NA	NA	Pharmetrics	Male - 0 to 150
10	20115	603431	NA	2018-06-01	2018-06-30	climate	Northern Rockies and Plains	1652.1	NA	NA	NA	FALSE	TRUE	1	heat_effects_no_sun_exposure_mapedfalse	7	TRUE	months	FALSE	10	5	denominator_cohort_10	0 to 150	Male	0	2017-01-01	2022-06-30	NA	NA	Pharmetrics	Male - 0 to 150
10	247987	7439598	NA	2018-06-01	2018-06-30	climate	NorthwestÂ	20368.5	NA	NA	NA	FALSE	TRUE	1	heat_effects_no_sun_exposure_mapedfalse	7	TRUE	months	FALSE	10	5	denominator_cohort_10	0 to 150	Male	0	2017-01-01	2022-06-30	NA	NA	Pharmetrics	Male - 0 to 150
10	1120411	33611533	115	2018-06-01	2018-06-30	climate	Ohio Valley	92023.4	124.968	103.174	150.005	FALSE	FALSE	1	heat_effects_no_sun_exposure_mapedfalse	7	TRUE	months	FALSE	10	5	denominator_cohort_10	0 to 150	Male	0	2017-01-01	2022-06-30	NA	NA	Pharmetrics	Male - 0 to 150
10	2253	67588	NA	2018-06-01	2018-06-30	climate	Other	185.046	NA	NA	NA	FALSE	TRUE	1	heat_effects_no_sun_exposure_mapedfalse	7	TRUE	months	FALSE	10	5	denominator_cohort_10	0 to 150	Male	0	2017-01-01	2022-06-30	NA	NA	Pharmetrics	Male - 0 to 150
10	739187	22175146	66	2018-06-01	2018-06-30	climate	SoutheastÂ	60712.2	108.71	84.076	138.305	FALSE	FALSE	1	heat_effects_no_sun_exposure_mapedfalse	7	TRUE	months	FALSE	10	5	denominator_cohort_10	0 to 150	Male	0	2017-01-01	2022-06-30	NA	NA	Pharmetrics	Male - 0 to 150
10	311551	9346451	12	2018-06-01	2018-06-30	climate	SouthwestÂ	25589.2	46.8948	24.2312	81.9158	FALSE	FALSE	1	heat_effects_no_sun_exposure_mapedfalse	7	TRUE	months	FALSE	10	5	denominator_cohort_10	0 to 150	Male	0	2017-01-01	2022-06-30	NA	NA	Pharmetrics	Male - 0 to 150
10	299506	8984797	47	2018-06-01	2018-06-30	climate	SouthÂ	24599	191.064	140.387	254.075	FALSE	FALSE	1	heat_effects_no_sun_exposure_mapedfalse	7	TRUE	months	FALSE	10	5	denominator_cohort_10	0 to 150	Male	0	2017-01-01	2022-06-30	NA	NA	Pharmetrics	Male - 0 to 150
10	643926	19317558	26	2018-06-01	2018-06-30	climate	Upper Midwest	52888.6	49.1599	32.1129	72.0307	FALSE	FALSE	1	heat_effects_no_sun_exposure_mapedfalse	7	TRUE	months	FALSE	10	5	denominator_cohort_10	0 to 150	Male	0	2017-01-01	2022-06-30	NA	NA	Pharmetrics	Male - 0 to 150
10	715287	21458479	20	2018-06-01	2018-06-30	climate	WestÂ	58750.1	34.0425	20.794	52.5759	FALSE	FALSE	1	heat_effects_no_sun_exposure_mapedfalse	7	TRUE	months	FALSE	10	5	denominator_cohort_10	0 to 150	Male	0	2017-01-01	2022-06-30	NA	NA	Pharmetrics	Male - 0 to 150
10	17354	520620	0	2018-06-01	2018-06-30	climate	NA	1425.38	0	0	258.8	FALSE	FALSE	1	heat_effects_no_sun_exposure_mapedfalse	7	TRUE	months	FALSE	10	5	denominator_cohort_10	0 to 150	Male	0	2017-01-01	2022-06-30	NA	NA	Pharmetrics	Male - 0 to 150
10	5160504	159971637	478	2018-07-01	2018-07-31	Overall	Overall	437978	109.138	99.572	119.375	FALSE	FALSE	1	heat_effects_no_sun_exposure_mapedfalse	7	TRUE	months	FALSE	10	5	denominator_cohort_10	0 to 150	Male	0	2017-01-01	2022-06-30	NA	NA	Pharmetrics	Male - 0 to 150
10	1051550	32597432	79	2018-07-01	2018-07-31	climate	Northeast	89246.9	88.5185	70.0809	110.32	FALSE	FALSE	1	heat_effects_no_sun_exposure_mapedfalse	7	TRUE	months	FALSE	10	5	denominator_cohort_10	0 to 150	Male	0	2017-01-01	2022-06-30	NA	NA	Pharmetrics	Male - 0 to 150
10	20059	621816	NA	2018-07-01	2018-07-31	climate	Northern Rockies and Plains	1702.44	NA	NA	NA	FALSE	TRUE	1	heat_effects_no_sun_exposure_mapedfalse	7	TRUE	months	FALSE	10	5	denominator_cohort_10	0 to 150	Male	0	2017-01-01	2022-06-30	NA	NA	Pharmetrics	Male - 0 to 150
10	246984	7656404	13	2018-07-01	2018-07-31	climate	NorthwestÂ	20962.1	62.0167	33.0213	106.05	FALSE	FALSE	1	heat_effects_no_sun_exposure_mapedfalse	7	TRUE	months	FALSE	10	5	denominator_cohort_10	0 to 150	Male	0	2017-01-01	2022-06-30	NA	NA	Pharmetrics	Male - 0 to 150
10	1115864	34590391	157	2018-07-01	2018-07-31	climate	Ohio Valley	94703.3	165.781	140.863	193.836	FALSE	FALSE	1	heat_effects_no_sun_exposure_mapedfalse	7	TRUE	months	FALSE	10	5	denominator_cohort_10	0 to 150	Male	0	2017-01-01	2022-06-30	NA	NA	Pharmetrics	Male - 0 to 150
10	2322	71976	0	2018-07-01	2018-07-31	climate	Other	197.06	0	0	1871.96	FALSE	FALSE	1	heat_effects_no_sun_exposure_mapedfalse	7	TRUE	months	FALSE	10	5	denominator_cohort_10	0 to 150	Male	0	2017-01-01	2022-06-30	NA	NA	Pharmetrics	Male - 0 to 150
10	735625	22803753	74	2018-07-01	2018-07-31	climate	SoutheastÂ	62433.3	118.527	93.0688	148.799	FALSE	FALSE	1	heat_effects_no_sun_exposure_mapedfalse	7	TRUE	months	FALSE	10	5	denominator_cohort_10	0 to 150	Male	0	2017-01-01	2022-06-30	NA	NA	Pharmetrics	Male - 0 to 150
10	308680	9568924	18	2018-07-01	2018-07-31	climate	SouthwestÂ	26198.3	68.7068	40.72	108.586	FALSE	FALSE	1	heat_effects_no_sun_exposure_mapedfalse	7	TRUE	months	FALSE	10	5	denominator_cohort_10	0 to 150	Male	0	2017-01-01	2022-06-30	NA	NA	Pharmetrics	Male - 0 to 150
10	295208	9151099	44	2018-07-01	2018-07-31	climate	SouthÂ	25054.3	175.618	127.604	235.759	FALSE	FALSE	1	heat_effects_no_sun_exposure_mapedfalse	7	TRUE	months	FALSE	10	5	denominator_cohort_10	0 to 150	Male	0	2017-01-01	2022-06-30	NA	NA	Pharmetrics	Male - 0 to 150
10	643576	19950546	34	2018-07-01	2018-07-31	climate	Upper Midwest	54621.6	62.2464	43.1075	86.9831	FALSE	FALSE	1	heat_effects_no_sun_exposure_mapedfalse	7	TRUE	months	FALSE	10	5	denominator_cohort_10	0 to 150	Male	0	2017-01-01	2022-06-30	NA	NA	Pharmetrics	Male - 0 to 150
10	722792	22406152	55	2018-07-01	2018-07-31	climate	WestÂ	61344.7	89.6573	67.5421	116.701	FALSE	FALSE	1	heat_effects_no_sun_exposure_mapedfalse	7	TRUE	months	FALSE	10	5	denominator_cohort_10	0 to 150	Male	0	2017-01-01	2022-06-30	NA	NA	Pharmetrics	Male - 0 to 150
10	17844	553144	NA	2018-07-01	2018-07-31	climate	NA	1514.43	NA	NA	NA	FALSE	TRUE	1	heat_effects_no_sun_exposure_mapedfalse	7	TRUE	months	FALSE	10	5	denominator_cohort_10	0 to 150	Male	0	2017-01-01	2022-06-30	NA	NA	Pharmetrics	Male - 0 to 150
10	5144028	159462470	328	2018-08-01	2018-08-31	Overall	Overall	436584	75.1286	67.2172	83.7153	FALSE	FALSE	1	heat_effects_no_sun_exposure_mapedfalse	7	TRUE	months	FALSE	10	5	denominator_cohort_10	0 to 150	Male	0	2017-01-01	2022-06-30	NA	NA	Pharmetrics	Male - 0 to 150
10	1021757	31674064	58	2018-08-01	2018-08-31	climate	Northeast	86718.9	66.8828	50.7869	86.4615	FALSE	FALSE	1	heat_effects_no_sun_exposure_mapedfalse	7	TRUE	months	FALSE	10	5	denominator_cohort_10	0 to 150	Male	0	2017-01-01	2022-06-30	NA	NA	Pharmetrics	Male - 0 to 150
10	20111	623433	NA	2018-08-01	2018-08-31	climate	Northern Rockies and Plains	1706.87	NA	NA	NA	FALSE	TRUE	1	heat_effects_no_sun_exposure_mapedfalse	7	TRUE	months	FALSE	10	5	denominator_cohort_10	0 to 150	Male	0	2017-01-01	2022-06-30	NA	NA	Pharmetrics	Male - 0 to 150
10	246857	7652453	14	2018-08-01	2018-08-31	climate	NorthwestÂ	20951.3	66.8217	36.5321	112.115	FALSE	FALSE	1	heat_effects_no_sun_exposure_mapedfalse	7	TRUE	months	FALSE	10	5	denominator_cohort_10	0 to 150	Male	0	2017-01-01	2022-06-30	NA	NA	Pharmetrics	Male - 0 to 150
10	1123611	34831308	94	2018-08-01	2018-08-31	climate	Ohio Valley	95362.9	98.5708	79.6552	120.626	FALSE	FALSE	1	heat_effects_no_sun_exposure_mapedfalse	7	TRUE	months	FALSE	10	5	denominator_cohort_10	0 to 150	Male	0	2017-01-01	2022-06-30	NA	NA	Pharmetrics	Male - 0 to 150
10	2340	72540	0	2018-08-01	2018-08-31	climate	Other	198.604	0	0	1857.41	FALSE	FALSE	1	heat_effects_no_sun_exposure_mapedfalse	7	TRUE	months	FALSE	10	5	denominator_cohort_10	0 to 150	Male	0	2017-01-01	2022-06-30	NA	NA	Pharmetrics	Male - 0 to 150
10	736360	22826776	59	2018-08-01	2018-08-31	climate	SoutheastÂ	62496.3	94.4056	71.8659	121.776	FALSE	FALSE	1	heat_effects_no_sun_exposure_mapedfalse	7	TRUE	months	FALSE	10	5	denominator_cohort_10	0 to 150	Male	0	2017-01-01	2022-06-30	NA	NA	Pharmetrics	Male - 0 to 150
10	309009	9579120	21	2018-08-01	2018-08-31	climate	SouthwestÂ	26226.2	80.0726	49.5662	122.399	FALSE	FALSE	1	heat_effects_no_sun_exposure_mapedfalse	7	TRUE	months	FALSE	10	5	denominator_cohort_10	0 to 150	Male	0	2017-01-01	2022-06-30	NA	NA	Pharmetrics	Male - 0 to 150
10	294930	9142609	29	2018-08-01	2018-08-31	climate	SouthÂ	25031.1	115.856	77.5905	166.388	FALSE	FALSE	1	heat_effects_no_sun_exposure_mapedfalse	7	TRUE	months	FALSE	10	5	denominator_cohort_10	0 to 150	Male	0	2017-01-01	2022-06-30	NA	NA	Pharmetrics	Male - 0 to 150
10	643813	19958004	26	2018-08-01	2018-08-31	climate	Upper Midwest	54642	47.5824	31.0824	69.7193	FALSE	FALSE	1	heat_effects_no_sun_exposure_mapedfalse	7	TRUE	months	FALSE	10	5	denominator_cohort_10	0 to 150	Male	0	2017-01-01	2022-06-30	NA	NA	Pharmetrics	Male - 0 to 150
10	727418	22549701	24	2018-08-01	2018-08-31	climate	WestÂ	61737.7	38.8741	24.9074	57.8416	FALSE	FALSE	1	heat_effects_no_sun_exposure_mapedfalse	7	TRUE	months	FALSE	10	5	denominator_cohort_10	0 to 150	Male	0	2017-01-01	2022-06-30	NA	NA	Pharmetrics	Male - 0 to 150
10	17822	552462	NA	2018-08-01	2018-08-31	climate	NA	1512.56	NA	NA	NA	FALSE	TRUE	1	heat_effects_no_sun_exposure_mapedfalse	7	TRUE	months	FALSE	10	5	denominator_cohort_10	0 to 150	Male	0	2017-01-01	2022-06-30	NA	NA	Pharmetrics	Male - 0 to 150
10	5143535	154304332	157	2018-09-01	2018-09-30	Overall	Overall	422462	37.1631	31.5773	43.4523	FALSE	FALSE	1	heat_effects_no_sun_exposure_mapedfalse	7	TRUE	months	FALSE	10	5	denominator_cohort_10	0 to 150	Male	0	2017-01-01	2022-06-30	NA	NA	Pharmetrics	Male - 0 to 150
10	1018987	30569305	24	2018-09-01	2018-09-30	climate	Northeast	83694.2	28.6758	18.3731	42.6674	FALSE	FALSE	1	heat_effects_no_sun_exposure_mapedfalse	7	TRUE	months	FALSE	10	5	denominator_cohort_10	0 to 150	Male	0	2017-01-01	2022-06-30	NA	NA	Pharmetrics	Male - 0 to 150
10	20289	608670	0	2018-09-01	2018-09-30	climate	Northern Rockies and Plains	1666.45	0	0	221.362	FALSE	FALSE	1	heat_effects_no_sun_exposure_mapedfalse	7	TRUE	months	FALSE	10	5	denominator_cohort_10	0 to 150	Male	0	2017-01-01	2022-06-30	NA	NA	Pharmetrics	Male - 0 to 150
10	246366	7390951	NA	2018-09-01	2018-09-30	climate	NorthwestÂ	20235.3	NA	NA	NA	FALSE	TRUE	1	heat_effects_no_sun_exposure_mapedfalse	7	TRUE	months	FALSE	10	5	denominator_cohort_10	0 to 150	Male	0	2017-01-01	2022-06-30	NA	NA	Pharmetrics	Male - 0 to 150
10	1122053	33660916	66	2018-09-01	2018-09-30	climate	Ohio Valley	92158.6	71.6157	55.3876	91.1127	FALSE	FALSE	1	heat_effects_no_sun_exposure_mapedfalse	7	TRUE	months	FALSE	10	5	denominator_cohort_10	0 to 150	Male	0	2017-01-01	2022-06-30	NA	NA	Pharmetrics	Male - 0 to 150
10	2314	69420	0	2018-09-01	2018-09-30	climate	Other	190.062	0	0	1940.89	FALSE	FALSE	1	heat_effects_no_sun_exposure_mapedfalse	7	TRUE	months	FALSE	10	5	denominator_cohort_10	0 to 150	Male	0	2017-01-01	2022-06-30	NA	NA	Pharmetrics	Male - 0 to 150
10	736333	22089599	36	2018-09-01	2018-09-30	climate	SoutheastÂ	60478	59.5258	41.6911	82.4087	FALSE	FALSE	1	heat_effects_no_sun_exposure_mapedfalse	7	TRUE	months	FALSE	10	5	denominator_cohort_10	0 to 150	Male	0	2017-01-01	2022-06-30	NA	NA	Pharmetrics	Male - 0 to 150
10	308052	9241493	6	2018-09-01	2018-09-30	climate	SouthwestÂ	25301.8	23.7137	8.70251	51.6147	FALSE	FALSE	1	heat_effects_no_sun_exposure_mapedfalse	7	TRUE	months	FALSE	10	5	denominator_cohort_10	0 to 150	Male	0	2017-01-01	2022-06-30	NA	NA	Pharmetrics	Male - 0 to 150
10	293723	8811610	5	2018-09-01	2018-09-30	climate	SouthÂ	24124.9	20.7255	6.72951	48.3664	FALSE	FALSE	1	heat_effects_no_sun_exposure_mapedfalse	7	TRUE	months	FALSE	10	5	denominator_cohort_10	0 to 150	Male	0	2017-01-01	2022-06-30	NA	NA	Pharmetrics	Male - 0 to 150
10	647298	19418861	6	2018-09-01	2018-09-30	climate	Upper Midwest	53165.9	11.2854	4.14155	24.5636	FALSE	FALSE	1	heat_effects_no_sun_exposure_mapedfalse	7	TRUE	months	FALSE	10	5	denominator_cohort_10	0 to 150	Male	0	2017-01-01	2022-06-30	NA	NA	Pharmetrics	Male - 0 to 150
10	730297	21908817	12	2018-09-01	2018-09-30	climate	WestÂ	59983.1	20.0056	10.3372	34.9458	FALSE	FALSE	1	heat_effects_no_sun_exposure_mapedfalse	7	TRUE	months	FALSE	10	5	denominator_cohort_10	0 to 150	Male	0	2017-01-01	2022-06-30	NA	NA	Pharmetrics	Male - 0 to 150
10	17823	534690	0	2018-09-01	2018-09-30	climate	NA	1463.9	0	0	251.99	FALSE	FALSE	1	heat_effects_no_sun_exposure_mapedfalse	7	TRUE	months	FALSE	10	5	denominator_cohort_10	0 to 150	Male	0	2017-01-01	2022-06-30	NA	NA	Pharmetrics	Male - 0 to 150
10	5114589	158551892	40	2018-10-01	2018-10-31	Overall	Overall	434091	9.21465	6.58308	12.5477	FALSE	FALSE	1	heat_effects_no_sun_exposure_mapedfalse	7	TRUE	months	FALSE	10	5	denominator_cohort_10	0 to 150	Male	0	2017-01-01	2022-06-30	NA	NA	Pharmetrics	Male - 0 to 150
10	1012345	31382665	NA	2018-10-01	2018-10-31	climate	Northeast	85921.1	NA	NA	NA	FALSE	TRUE	1	heat_effects_no_sun_exposure_mapedfalse	7	TRUE	months	FALSE	10	5	denominator_cohort_10	0 to 150	Male	0	2017-01-01	2022-06-30	NA	NA	Pharmetrics	Male - 0 to 150
10	20311	629641	0	2018-10-01	2018-10-31	climate	Northern Rockies and Plains	1723.86	0	0	213.989	FALSE	FALSE	1	heat_effects_no_sun_exposure_mapedfalse	7	TRUE	months	FALSE	10	5	denominator_cohort_10	0 to 150	Male	0	2017-01-01	2022-06-30	NA	NA	Pharmetrics	Male - 0 to 150
10	245357	7606066	0	2018-10-01	2018-10-31	climate	NorthwestÂ	20824.3	0	0	17.7143	FALSE	FALSE	1	heat_effects_no_sun_exposure_mapedfalse	7	TRUE	months	FALSE	10	5	denominator_cohort_10	0 to 150	Male	0	2017-01-01	2022-06-30	NA	NA	Pharmetrics	Male - 0 to 150
10	1119088	34691614	12	2018-10-01	2018-10-31	climate	Ohio Valley	94980.5	12.6342	6.52826	22.0694	FALSE	FALSE	1	heat_effects_no_sun_exposure_mapedfalse	7	TRUE	months	FALSE	10	5	denominator_cohort_10	0 to 150	Male	0	2017-01-01	2022-06-30	NA	NA	Pharmetrics	Male - 0 to 150
10	2297	71199	NA	2018-10-01	2018-10-31	climate	Other	194.932	NA	NA	NA	FALSE	TRUE	1	heat_effects_no_sun_exposure_mapedfalse	7	TRUE	months	FALSE	10	5	denominator_cohort_10	0 to 150	Male	0	2017-01-01	2022-06-30	NA	NA	Pharmetrics	Male - 0 to 150
10	727714	22559015	13	2018-10-01	2018-10-31	climate	SoutheastÂ	61763.2	21.0481	11.2072	35.9929	FALSE	FALSE	1	heat_effects_no_sun_exposure_mapedfalse	7	TRUE	months	FALSE	10	5	denominator_cohort_10	0 to 150	Male	0	2017-01-01	2022-06-30	NA	NA	Pharmetrics	Male - 0 to 150
10	305241	9462447	NA	2018-10-01	2018-10-31	climate	SouthwestÂ	25906.8	NA	NA	NA	FALSE	TRUE	1	heat_effects_no_sun_exposure_mapedfalse	7	TRUE	months	FALSE	10	5	denominator_cohort_10	0 to 150	Male	0	2017-01-01	2022-06-30	NA	NA	Pharmetrics	Male - 0 to 150
10	289004	8959100	NA	2018-10-01	2018-10-31	climate	SouthÂ	24528.7	NA	NA	NA	FALSE	TRUE	1	heat_effects_no_sun_exposure_mapedfalse	7	TRUE	months	FALSE	10	5	denominator_cohort_10	0 to 150	Male	0	2017-01-01	2022-06-30	NA	NA	Pharmetrics	Male - 0 to 150
10	650206	20156378	NA	2018-10-01	2018-10-31	climate	Upper Midwest	55185.2	NA	NA	NA	FALSE	TRUE	1	heat_effects_no_sun_exposure_mapedfalse	7	TRUE	months	FALSE	10	5	denominator_cohort_10	0 to 150	Male	0	2017-01-01	2022-06-30	NA	NA	Pharmetrics	Male - 0 to 150
10	725264	22483145	NA	2018-10-01	2018-10-31	climate	WestÂ	61555.5	NA	NA	NA	FALSE	TRUE	1	heat_effects_no_sun_exposure_mapedfalse	7	TRUE	months	FALSE	10	5	denominator_cohort_10	0 to 150	Male	0	2017-01-01	2022-06-30	NA	NA	Pharmetrics	Male - 0 to 150
10	17762	550622	0	2018-10-01	2018-10-31	climate	NA	1507.52	0	0	244.698	FALSE	FALSE	1	heat_effects_no_sun_exposure_mapedfalse	7	TRUE	months	FALSE	10	5	denominator_cohort_10	0 to 150	Male	0	2017-01-01	2022-06-30	NA	NA	Pharmetrics	Male - 0 to 150
10	5113595	153407782	9	2018-11-01	2018-11-30	Overall	Overall	420008	2.14282	0.979833	4.06774	FALSE	FALSE	1	heat_effects_no_sun_exposure_mapedfalse	7	TRUE	months	FALSE	10	5	denominator_cohort_10	0 to 150	Male	0	2017-01-01	2022-06-30	NA	NA	Pharmetrics	Male - 0 to 150
10	1010155	30304622	NA	2018-11-01	2018-11-30	climate	Northeast	82969.5	NA	NA	NA	FALSE	TRUE	1	heat_effects_no_sun_exposure_mapedfalse	7	TRUE	months	FALSE	10	5	denominator_cohort_10	0 to 150	Male	0	2017-01-01	2022-06-30	NA	NA	Pharmetrics	Male - 0 to 150
10	20334	610020	0	2018-11-01	2018-11-30	climate	Northern Rockies and Plains	1670.14	0	0	220.872	FALSE	FALSE	1	heat_effects_no_sun_exposure_mapedfalse	7	TRUE	months	FALSE	10	5	denominator_cohort_10	0 to 150	Male	0	2017-01-01	2022-06-30	NA	NA	Pharmetrics	Male - 0 to 150
10	244567	7337002	NA	2018-11-01	2018-11-30	climate	NorthwestÂ	20087.6	NA	NA	NA	FALSE	TRUE	1	heat_effects_no_sun_exposure_mapedfalse	7	TRUE	months	FALSE	10	5	denominator_cohort_10	0 to 150	Male	0	2017-01-01	2022-06-30	NA	NA	Pharmetrics	Male - 0 to 150
10	1118573	33557185	0	2018-11-01	2018-11-30	climate	Ohio Valley	91874.6	0	0	4.01513	FALSE	FALSE	1	heat_effects_no_sun_exposure_mapedfalse	7	TRUE	months	FALSE	10	5	denominator_cohort_10	0 to 150	Male	0	2017-01-01	2022-06-30	NA	NA	Pharmetrics	Male - 0 to 150
10	2296	68880	0	2018-11-01	2018-11-30	climate	Other	188.583	0	0	1956.1	FALSE	FALSE	1	heat_effects_no_sun_exposure_mapedfalse	7	TRUE	months	FALSE	10	5	denominator_cohort_10	0 to 150	Male	0	2017-01-01	2022-06-30	NA	NA	Pharmetrics	Male - 0 to 150
10	726468	21794032	NA	2018-11-01	2018-11-30	climate	SoutheastÂ	59668.8	NA	NA	NA	FALSE	TRUE	1	heat_effects_no_sun_exposure_mapedfalse	7	TRUE	months	FALSE	10	5	denominator_cohort_10	0 to 150	Male	0	2017-01-01	2022-06-30	NA	NA	Pharmetrics	Male - 0 to 150
10	304370	9131100	0	2018-11-01	2018-11-30	climate	SouthwestÂ	24999.6	0	0	14.7558	FALSE	FALSE	1	heat_effects_no_sun_exposure_mapedfalse	7	TRUE	months	FALSE	10	5	denominator_cohort_10	0 to 150	Male	0	2017-01-01	2022-06-30	NA	NA	Pharmetrics	Male - 0 to 150
10	288952	8668552	NA	2018-11-01	2018-11-30	climate	SouthÂ	23733.2	NA	NA	NA	FALSE	TRUE	1	heat_effects_no_sun_exposure_mapedfalse	7	TRUE	months	FALSE	10	5	denominator_cohort_10	0 to 150	Male	0	2017-01-01	2022-06-30	NA	NA	Pharmetrics	Male - 0 to 150
10	652186	19565580	0	2018-11-01	2018-11-30	climate	Upper Midwest	53567.6	0	0	6.8864	FALSE	FALSE	1	heat_effects_no_sun_exposure_mapedfalse	7	TRUE	months	FALSE	10	5	denominator_cohort_10	0 to 150	Male	0	2017-01-01	2022-06-30	NA	NA	Pharmetrics	Male - 0 to 150
10	728021	21840619	NA	2018-11-01	2018-11-30	climate	WestÂ	59796.4	NA	NA	NA	FALSE	TRUE	1	heat_effects_no_sun_exposure_mapedfalse	7	TRUE	months	FALSE	10	5	denominator_cohort_10	0 to 150	Male	0	2017-01-01	2022-06-30	NA	NA	Pharmetrics	Male - 0 to 150
10	17673	530190	0	2018-11-01	2018-11-30	climate	NA	1451.58	0	0	254.128	FALSE	FALSE	1	heat_effects_no_sun_exposure_mapedfalse	7	TRUE	months	FALSE	10	5	denominator_cohort_10	0 to 150	Male	0	2017-01-01	2022-06-30	NA	NA	Pharmetrics	Male - 0 to 150
10	5105473	158269632	NA	2018-12-01	2018-12-31	Overall	Overall	433319	NA	NA	NA	FALSE	TRUE	1	heat_effects_no_sun_exposure_mapedfalse	7	TRUE	months	FALSE	10	5	denominator_cohort_10	0 to 150	Male	0	2017-01-01	2022-06-30	NA	NA	Pharmetrics	Male - 0 to 150
10	1003187	31098785	NA	2018-12-01	2018-12-31	climate	Northeast	85143.8	NA	NA	NA	FALSE	TRUE	1	heat_effects_no_sun_exposure_mapedfalse	7	TRUE	months	FALSE	10	5	denominator_cohort_10	0 to 150	Male	0	2017-01-01	2022-06-30	NA	NA	Pharmetrics	Male - 0 to 150
10	20434	633454	0	2018-12-01	2018-12-31	climate	Northern Rockies and Plains	1734.3	0	0	212.701	FALSE	FALSE	1	heat_effects_no_sun_exposure_mapedfalse	7	TRUE	months	FALSE	10	5	denominator_cohort_10	0 to 150	Male	0	2017-01-01	2022-06-30	NA	NA	Pharmetrics	Male - 0 to 150
10	243304	7542424	0	2018-12-01	2018-12-31	climate	NorthwestÂ	20650	0	0	17.8638	FALSE	FALSE	1	heat_effects_no_sun_exposure_mapedfalse	7	TRUE	months	FALSE	10	5	denominator_cohort_10	0 to 150	Male	0	2017-01-01	2022-06-30	NA	NA	Pharmetrics	Male - 0 to 150
10	1117990	34657688	NA	2018-12-01	2018-12-31	climate	Ohio Valley	94887.6	NA	NA	NA	FALSE	TRUE	1	heat_effects_no_sun_exposure_mapedfalse	7	TRUE	months	FALSE	10	5	denominator_cohort_10	0 to 150	Male	0	2017-01-01	2022-06-30	NA	NA	Pharmetrics	Male - 0 to 150
10	2289	70959	0	2018-12-01	2018-12-31	climate	Other	194.275	0	0	1898.79	FALSE	FALSE	1	heat_effects_no_sun_exposure_mapedfalse	7	TRUE	months	FALSE	10	5	denominator_cohort_10	0 to 150	Male	0	2017-01-01	2022-06-30	NA	NA	Pharmetrics	Male - 0 to 150
10	726124	22509832	NA	2018-12-01	2018-12-31	climate	SoutheastÂ	61628.6	NA	NA	NA	FALSE	TRUE	1	heat_effects_no_sun_exposure_mapedfalse	7	TRUE	months	FALSE	10	5	denominator_cohort_10	0 to 150	Male	0	2017-01-01	2022-06-30	NA	NA	Pharmetrics	Male - 0 to 150
10	302483	9376973	0	2018-12-01	2018-12-31	climate	SouthwestÂ	25672.8	0	0	14.3689	FALSE	FALSE	1	heat_effects_no_sun_exposure_mapedfalse	7	TRUE	months	FALSE	10	5	denominator_cohort_10	0 to 150	Male	0	2017-01-01	2022-06-30	NA	NA	Pharmetrics	Male - 0 to 150
10	288995	8958845	0	2018-12-01	2018-12-31	climate	SouthÂ	24528	0	0	15.0395	FALSE	FALSE	1	heat_effects_no_sun_exposure_mapedfalse	7	TRUE	months	FALSE	10	5	denominator_cohort_10	0 to 150	Male	0	2017-01-01	2022-06-30	NA	NA	Pharmetrics	Male - 0 to 150
10	649101	20122131	0	2018-12-01	2018-12-31	climate	Upper Midwest	55091.4	0	0	6.69593	FALSE	FALSE	1	heat_effects_no_sun_exposure_mapedfalse	7	TRUE	months	FALSE	10	5	denominator_cohort_10	0 to 150	Male	0	2017-01-01	2022-06-30	NA	NA	Pharmetrics	Male - 0 to 150
10	733783	22747268	0	2018-12-01	2018-12-31	climate	WestÂ	62278.6	0	0	5.92319	FALSE	FALSE	1	heat_effects_no_sun_exposure_mapedfalse	7	TRUE	months	FALSE	10	5	denominator_cohort_10	0 to 150	Male	0	2017-01-01	2022-06-30	NA	NA	Pharmetrics	Male - 0 to 150
10	17783	551273	0	2018-12-01	2018-12-31	climate	NA	1509.3	0	0	244.409	FALSE	FALSE	1	heat_effects_no_sun_exposure_mapedfalse	7	TRUE	months	FALSE	10	5	denominator_cohort_10	0 to 150	Male	0	2017-01-01	2022-06-30	NA	NA	Pharmetrics	Male - 0 to 150
10	5215622	161684183	14	2019-01-01	2019-01-31	Overall	Overall	442667	3.16265	1.72905	5.30638	FALSE	FALSE	1	heat_effects_no_sun_exposure_mapedfalse	7	TRUE	months	FALSE	10	5	denominator_cohort_10	0 to 150	Male	0	2017-01-01	2022-06-30	NA	NA	Pharmetrics	Male - 0 to 150
10	1002919	31090486	NA	2019-01-01	2019-01-31	climate	Northeast	85121.1	NA	NA	NA	FALSE	TRUE	1	heat_effects_no_sun_exposure_mapedfalse	7	TRUE	months	FALSE	10	5	denominator_cohort_10	0 to 150	Male	0	2017-01-01	2022-06-30	NA	NA	Pharmetrics	Male - 0 to 150
10	19829	614699	0	2019-01-01	2019-01-31	climate	Northern Rockies and Plains	1682.95	0	0	219.191	FALSE	FALSE	1	heat_effects_no_sun_exposure_mapedfalse	7	TRUE	months	FALSE	10	5	denominator_cohort_10	0 to 150	Male	0	2017-01-01	2022-06-30	NA	NA	Pharmetrics	Male - 0 to 150
10	237128	7350960	NA	2019-01-01	2019-01-31	climate	NorthwestÂ	20125.8	NA	NA	NA	FALSE	TRUE	1	heat_effects_no_sun_exposure_mapedfalse	7	TRUE	months	FALSE	10	5	denominator_cohort_10	0 to 150	Male	0	2017-01-01	2022-06-30	NA	NA	Pharmetrics	Male - 0 to 150
10	1140159	35344892	5	2019-01-01	2019-01-31	climate	Ohio Valley	96769	5.16694	1.67769	12.0579	FALSE	FALSE	1	heat_effects_no_sun_exposure_mapedfalse	7	TRUE	months	FALSE	10	5	denominator_cohort_10	0 to 150	Male	0	2017-01-01	2022-06-30	NA	NA	Pharmetrics	Male - 0 to 150
10	2343	72633	0	2019-01-01	2019-01-31	climate	Other	198.858	0	0	1855.03	FALSE	FALSE	1	heat_effects_no_sun_exposure_mapedfalse	7	TRUE	months	FALSE	10	5	denominator_cohort_10	0 to 150	Male	0	2017-01-01	2022-06-30	NA	NA	Pharmetrics	Male - 0 to 150
10	791413	24533787	NA	2019-01-01	2019-01-31	climate	SoutheastÂ	67169.8	NA	NA	NA	FALSE	TRUE	1	heat_effects_no_sun_exposure_mapedfalse	7	TRUE	months	FALSE	10	5	denominator_cohort_10	0 to 150	Male	0	2017-01-01	2022-06-30	NA	NA	Pharmetrics	Male - 0 to 150
10	328053	10169643	0	2019-01-01	2019-01-31	climate	SouthwestÂ	27843	0	0	13.2489	FALSE	FALSE	1	heat_effects_no_sun_exposure_mapedfalse	7	TRUE	months	FALSE	10	5	denominator_cohort_10	0 to 150	Male	0	2017-01-01	2022-06-30	NA	NA	Pharmetrics	Male - 0 to 150
10	290058	8991792	NA	2019-01-01	2019-01-31	climate	SouthÂ	24618.2	NA	NA	NA	FALSE	TRUE	1	heat_effects_no_sun_exposure_mapedfalse	7	TRUE	months	FALSE	10	5	denominator_cohort_10	0 to 150	Male	0	2017-01-01	2022-06-30	NA	NA	Pharmetrics	Male - 0 to 150
10	628659	19488429	0	2019-01-01	2019-01-31	climate	Upper Midwest	53356.4	0	0	6.91366	FALSE	FALSE	1	heat_effects_no_sun_exposure_mapedfalse	7	TRUE	months	FALSE	10	5	denominator_cohort_10	0 to 150	Male	0	2017-01-01	2022-06-30	NA	NA	Pharmetrics	Male - 0 to 150
10	756965	23465886	NA	2019-01-01	2019-01-31	climate	WestÂ	64246.1	NA	NA	NA	FALSE	TRUE	1	heat_effects_no_sun_exposure_mapedfalse	7	TRUE	months	FALSE	10	5	denominator_cohort_10	0 to 150	Male	0	2017-01-01	2022-06-30	NA	NA	Pharmetrics	Male - 0 to 150
10	18096	560976	0	2019-01-01	2019-01-31	climate	NA	1535.87	0	0	240.182	FALSE	FALSE	1	heat_effects_no_sun_exposure_mapedfalse	7	TRUE	months	FALSE	10	5	denominator_cohort_10	0 to 150	Male	0	2017-01-01	2022-06-30	NA	NA	Pharmetrics	Male - 0 to 150
10	5207637	145813785	7	2019-02-01	2019-02-28	Overall	Overall	399216	1.75344	0.704972	3.61275	FALSE	FALSE	1	heat_effects_no_sun_exposure_mapedfalse	7	TRUE	months	FALSE	10	5	denominator_cohort_10	0 to 150	Male	0	2017-01-01	2022-06-30	NA	NA	Pharmetrics	Male - 0 to 150
10	998357	27953991	0	2019-02-01	2019-02-28	climate	Northeast	76533.9	0	0	4.81993	FALSE	FALSE	1	heat_effects_no_sun_exposure_mapedfalse	7	TRUE	months	FALSE	10	5	denominator_cohort_10	0 to 150	Male	0	2017-01-01	2022-06-30	NA	NA	Pharmetrics	Male - 0 to 150
10	19837	555436	0	2019-02-01	2019-02-28	climate	Northern Rockies and Plains	1520.7	0	0	242.578	FALSE	FALSE	1	heat_effects_no_sun_exposure_mapedfalse	7	TRUE	months	FALSE	10	5	denominator_cohort_10	0 to 150	Male	0	2017-01-01	2022-06-30	NA	NA	Pharmetrics	Male - 0 to 150
10	236242	6614776	0	2019-02-01	2019-02-28	climate	NorthwestÂ	18110.3	0	0	20.369	FALSE	FALSE	1	heat_effects_no_sun_exposure_mapedfalse	7	TRUE	months	FALSE	10	5	denominator_cohort_10	0 to 150	Male	0	2017-01-01	2022-06-30	NA	NA	Pharmetrics	Male - 0 to 150
10	1140303	31928467	NA	2019-02-01	2019-02-28	climate	Ohio Valley	87415.4	NA	NA	NA	FALSE	TRUE	1	heat_effects_no_sun_exposure_mapedfalse	7	TRUE	months	FALSE	10	5	denominator_cohort_10	0 to 150	Male	0	2017-01-01	2022-06-30	NA	NA	Pharmetrics	Male - 0 to 150
10	2351	65828	0	2019-02-01	2019-02-28	climate	Other	180.227	0	0	2046.79	FALSE	FALSE	1	heat_effects_no_sun_exposure_mapedfalse	7	TRUE	months	FALSE	10	5	denominator_cohort_10	0 to 150	Male	0	2017-01-01	2022-06-30	NA	NA	Pharmetrics	Male - 0 to 150
10	790391	22130948	NA	2019-02-01	2019-02-28	climate	SoutheastÂ	60591.2	NA	NA	NA	FALSE	TRUE	1	heat_effects_no_sun_exposure_mapedfalse	7	TRUE	months	FALSE	10	5	denominator_cohort_10	0 to 150	Male	0	2017-01-01	2022-06-30	NA	NA	Pharmetrics	Male - 0 to 150
10	329208	9217816	NA	2019-02-01	2019-02-28	climate	SouthwestÂ	25237	NA	NA	NA	FALSE	TRUE	1	heat_effects_no_sun_exposure_mapedfalse	7	TRUE	months	FALSE	10	5	denominator_cohort_10	0 to 150	Male	0	2017-01-01	2022-06-30	NA	NA	Pharmetrics	Male - 0 to 150
10	289534	8106950	0	2019-02-01	2019-02-28	climate	SouthÂ	22195.6	0	0	16.6199	FALSE	FALSE	1	heat_effects_no_sun_exposure_mapedfalse	7	TRUE	months	FALSE	10	5	denominator_cohort_10	0 to 150	Male	0	2017-01-01	2022-06-30	NA	NA	Pharmetrics	Male - 0 to 150
10	626773	17549644	0	2019-02-01	2019-02-28	climate	Upper Midwest	48048.3	0	0	7.67744	FALSE	FALSE	1	heat_effects_no_sun_exposure_mapedfalse	7	TRUE	months	FALSE	10	5	denominator_cohort_10	0 to 150	Male	0	2017-01-01	2022-06-30	NA	NA	Pharmetrics	Male - 0 to 150
10	756499	21181953	NA	2019-02-01	2019-02-28	climate	WestÂ	57993	NA	NA	NA	FALSE	TRUE	1	heat_effects_no_sun_exposure_mapedfalse	7	TRUE	months	FALSE	10	5	denominator_cohort_10	0 to 150	Male	0	2017-01-01	2022-06-30	NA	NA	Pharmetrics	Male - 0 to 150
10	18142	507976	0	2019-02-01	2019-02-28	climate	NA	1390.76	0	0	265.242	FALSE	FALSE	1	heat_effects_no_sun_exposure_mapedfalse	7	TRUE	months	FALSE	10	5	denominator_cohort_10	0 to 150	Male	0	2017-01-01	2022-06-30	NA	NA	Pharmetrics	Male - 0 to 150
10	5191287	160929788	15	2019-03-01	2019-03-31	Overall	Overall	440602	3.40443	1.90544	5.6151	FALSE	FALSE	1	heat_effects_no_sun_exposure_mapedfalse	7	TRUE	months	FALSE	10	5	denominator_cohort_10	0 to 150	Male	0	2017-01-01	2022-06-30	NA	NA	Pharmetrics	Male - 0 to 150
10	995469	30859517	NA	2019-03-01	2019-03-31	climate	Northeast	84488.8	NA	NA	NA	FALSE	TRUE	1	heat_effects_no_sun_exposure_mapedfalse	7	TRUE	months	FALSE	10	5	denominator_cohort_10	0 to 150	Male	0	2017-01-01	2022-06-30	NA	NA	Pharmetrics	Male - 0 to 150
10	19745	612095	0	2019-03-01	2019-03-31	climate	Northern Rockies and Plains	1675.82	0	0	220.123	FALSE	FALSE	1	heat_effects_no_sun_exposure_mapedfalse	7	TRUE	months	FALSE	10	5	denominator_cohort_10	0 to 150	Male	0	2017-01-01	2022-06-30	NA	NA	Pharmetrics	Male - 0 to 150
10	235322	7294974	NA	2019-03-01	2019-03-31	climate	NorthwestÂ	19972.6	NA	NA	NA	FALSE	TRUE	1	heat_effects_no_sun_exposure_mapedfalse	7	TRUE	months	FALSE	10	5	denominator_cohort_10	0 to 150	Male	0	2017-01-01	2022-06-30	NA	NA	Pharmetrics	Male - 0 to 150
10	1139896	35336768	NA	2019-03-01	2019-03-31	climate	Ohio Valley	96746.8	NA	NA	NA	FALSE	TRUE	1	heat_effects_no_sun_exposure_mapedfalse	7	TRUE	months	FALSE	10	5	denominator_cohort_10	0 to 150	Male	0	2017-01-01	2022-06-30	NA	NA	Pharmetrics	Male - 0 to 150
10	2365	73315	0	2019-03-01	2019-03-31	climate	Other	200.726	0	0	1837.77	FALSE	FALSE	1	heat_effects_no_sun_exposure_mapedfalse	7	TRUE	months	FALSE	10	5	denominator_cohort_10	0 to 150	Male	0	2017-01-01	2022-06-30	NA	NA	Pharmetrics	Male - 0 to 150
10	787820	24422376	5	2019-03-01	2019-03-31	climate	SoutheastÂ	66864.8	7.47777	2.42801	17.4506	FALSE	FALSE	1	heat_effects_no_sun_exposure_mapedfalse	7	TRUE	months	FALSE	10	5	denominator_cohort_10	0 to 150	Male	0	2017-01-01	2022-06-30	NA	NA	Pharmetrics	Male - 0 to 150
10	328721	10190351	0	2019-03-01	2019-03-31	climate	SouthwestÂ	27899.7	0	0	13.222	FALSE	FALSE	1	heat_effects_no_sun_exposure_mapedfalse	7	TRUE	months	FALSE	10	5	denominator_cohort_10	0 to 150	Male	0	2017-01-01	2022-06-30	NA	NA	Pharmetrics	Male - 0 to 150
10	286884	8893393	NA	2019-03-01	2019-03-31	climate	SouthÂ	24348.8	NA	NA	NA	FALSE	TRUE	1	heat_effects_no_sun_exposure_mapedfalse	7	TRUE	months	FALSE	10	5	denominator_cohort_10	0 to 150	Male	0	2017-01-01	2022-06-30	NA	NA	Pharmetrics	Male - 0 to 150
10	619418	19201958	0	2019-03-01	2019-03-31	climate	Upper Midwest	52572.1	0	0	7.0168	FALSE	FALSE	1	heat_effects_no_sun_exposure_mapedfalse	7	TRUE	months	FALSE	10	5	denominator_cohort_10	0 to 150	Male	0	2017-01-01	2022-06-30	NA	NA	Pharmetrics	Male - 0 to 150
10	757474	23481678	NA	2019-03-01	2019-03-31	climate	WestÂ	64289.3	NA	NA	NA	FALSE	TRUE	1	heat_effects_no_sun_exposure_mapedfalse	7	TRUE	months	FALSE	10	5	denominator_cohort_10	0 to 150	Male	0	2017-01-01	2022-06-30	NA	NA	Pharmetrics	Male - 0 to 150
10	18173	563363	0	2019-03-01	2019-03-31	climate	NA	1542.4	0	0	239.164	FALSE	FALSE	1	heat_effects_no_sun_exposure_mapedfalse	7	TRUE	months	FALSE	10	5	denominator_cohort_10	0 to 150	Male	0	2017-01-01	2022-06-30	NA	NA	Pharmetrics	Male - 0 to 150
10	4991295	149738663	22	2019-04-01	2019-04-30	Overall	Overall	409962	5.36635	3.36306	8.12472	FALSE	FALSE	1	heat_effects_no_sun_exposure_mapedfalse	7	TRUE	months	FALSE	10	5	denominator_cohort_10	0 to 150	Male	0	2017-01-01	2022-06-30	NA	NA	Pharmetrics	Male - 0 to 150
10	967523	29025657	NA	2019-04-01	2019-04-30	climate	Northeast	79467.9	NA	NA	NA	FALSE	TRUE	1	heat_effects_no_sun_exposure_mapedfalse	7	TRUE	months	FALSE	10	5	denominator_cohort_10	0 to 150	Male	0	2017-01-01	2022-06-30	NA	NA	Pharmetrics	Male - 0 to 150
10	19650	589500	0	2019-04-01	2019-04-30	climate	Northern Rockies and Plains	1613.96	0	0	228.56	FALSE	FALSE	1	heat_effects_no_sun_exposure_mapedfalse	7	TRUE	months	FALSE	10	5	denominator_cohort_10	0 to 150	Male	0	2017-01-01	2022-06-30	NA	NA	Pharmetrics	Male - 0 to 150
10	234103	7023090	0	2019-04-01	2019-04-30	climate	NorthwestÂ	19228.2	0	0	19.1848	FALSE	FALSE	1	heat_effects_no_sun_exposure_mapedfalse	7	TRUE	months	FALSE	10	5	denominator_cohort_10	0 to 150	Male	0	2017-01-01	2022-06-30	NA	NA	Pharmetrics	Male - 0 to 150
10	1135408	34062227	NA	2019-04-01	2019-04-30	climate	Ohio Valley	93257.3	NA	NA	NA	FALSE	TRUE	1	heat_effects_no_sun_exposure_mapedfalse	7	TRUE	months	FALSE	10	5	denominator_cohort_10	0 to 150	Male	0	2017-01-01	2022-06-30	NA	NA	Pharmetrics	Male - 0 to 150
10	2364	70920	0	2019-04-01	2019-04-30	climate	Other	194.168	0	0	1899.84	FALSE	FALSE	1	heat_effects_no_sun_exposure_mapedfalse	7	TRUE	months	FALSE	10	5	denominator_cohort_10	0 to 150	Male	0	2017-01-01	2022-06-30	NA	NA	Pharmetrics	Male - 0 to 150
10	778328	23349761	8	2019-04-01	2019-04-30	climate	SoutheastÂ	63928.2	12.514	5.40268	24.6577	FALSE	FALSE	1	heat_effects_no_sun_exposure_mapedfalse	7	TRUE	months	FALSE	10	5	denominator_cohort_10	0 to 150	Male	0	2017-01-01	2022-06-30	NA	NA	Pharmetrics	Male - 0 to 150
10	304983	9149474	NA	2019-04-01	2019-04-30	climate	SouthwestÂ	25049.9	NA	NA	NA	FALSE	TRUE	1	heat_effects_no_sun_exposure_mapedfalse	7	TRUE	months	FALSE	10	5	denominator_cohort_10	0 to 150	Male	0	2017-01-01	2022-06-30	NA	NA	Pharmetrics	Male - 0 to 150
10	283462	8503846	NA	2019-04-01	2019-04-30	climate	SouthÂ	23282.3	NA	NA	NA	FALSE	TRUE	1	heat_effects_no_sun_exposure_mapedfalse	7	TRUE	months	FALSE	10	5	denominator_cohort_10	0 to 150	Male	0	2017-01-01	2022-06-30	NA	NA	Pharmetrics	Male - 0 to 150
10	617988	18539632	NA	2019-04-01	2019-04-30	climate	Upper Midwest	50758.7	NA	NA	NA	FALSE	TRUE	1	heat_effects_no_sun_exposure_mapedfalse	7	TRUE	months	FALSE	10	5	denominator_cohort_10	0 to 150	Male	0	2017-01-01	2022-06-30	NA	NA	Pharmetrics	Male - 0 to 150
10	629289	18878646	NA	2019-04-01	2019-04-30	climate	WestÂ	51686.9	NA	NA	NA	FALSE	TRUE	1	heat_effects_no_sun_exposure_mapedfalse	7	TRUE	months	FALSE	10	5	denominator_cohort_10	0 to 150	Male	0	2017-01-01	2022-06-30	NA	NA	Pharmetrics	Male - 0 to 150
10	18197	545910	0	2019-04-01	2019-04-30	climate	NA	1494.62	0	0	246.811	FALSE	FALSE	1	heat_effects_no_sun_exposure_mapedfalse	7	TRUE	months	FALSE	10	5	denominator_cohort_10	0 to 150	Male	0	2017-01-01	2022-06-30	NA	NA	Pharmetrics	Male - 0 to 150
10	4986041	154566731	94	2019-05-01	2019-05-31	Overall	Overall	423181	22.2127	17.9502	27.1828	FALSE	FALSE	1	heat_effects_no_sun_exposure_mapedfalse	7	TRUE	months	FALSE	10	5	denominator_cohort_10	0 to 150	Male	0	2017-01-01	2022-06-30	NA	NA	Pharmetrics	Male - 0 to 150
10	965632	29934519	9	2019-05-01	2019-05-31	climate	Northeast	81956.2	10.9815	5.02143	20.8462	FALSE	FALSE	1	heat_effects_no_sun_exposure_mapedfalse	7	TRUE	months	FALSE	10	5	denominator_cohort_10	0 to 150	Male	0	2017-01-01	2022-06-30	NA	NA	Pharmetrics	Male - 0 to 150
10	19489	604158	NA	2019-05-01	2019-05-31	climate	Northern Rockies and Plains	1654.09	NA	NA	NA	FALSE	TRUE	1	heat_effects_no_sun_exposure_mapedfalse	7	TRUE	months	FALSE	10	5	denominator_cohort_10	0 to 150	Male	0	2017-01-01	2022-06-30	NA	NA	Pharmetrics	Male - 0 to 150
10	233813	7248187	NA	2019-05-01	2019-05-31	climate	NorthwestÂ	19844.5	NA	NA	NA	FALSE	TRUE	1	heat_effects_no_sun_exposure_mapedfalse	7	TRUE	months	FALSE	10	5	denominator_cohort_10	0 to 150	Male	0	2017-01-01	2022-06-30	NA	NA	Pharmetrics	Male - 0 to 150
10	1136175	35221311	24	2019-05-01	2019-05-31	climate	Ohio Valley	96430.7	24.8883	15.9464	37.0319	FALSE	FALSE	1	heat_effects_no_sun_exposure_mapedfalse	7	TRUE	months	FALSE	10	5	denominator_cohort_10	0 to 150	Male	0	2017-01-01	2022-06-30	NA	NA	Pharmetrics	Male - 0 to 150
10	2353	72943	0	2019-05-01	2019-05-31	climate	Other	199.707	0	0	1847.15	FALSE	FALSE	1	heat_effects_no_sun_exposure_mapedfalse	7	TRUE	months	FALSE	10	5	denominator_cohort_10	0 to 150	Male	0	2017-01-01	2022-06-30	NA	NA	Pharmetrics	Male - 0 to 150
10	776944	24085063	38	2019-05-01	2019-05-31	climate	SoutheastÂ	65941.3	57.627	40.7803	79.0976	FALSE	FALSE	1	heat_effects_no_sun_exposure_mapedfalse	7	TRUE	months	FALSE	10	5	denominator_cohort_10	0 to 150	Male	0	2017-01-01	2022-06-30	NA	NA	Pharmetrics	Male - 0 to 150
10	304096	9426960	NA	2019-05-01	2019-05-31	climate	SouthwestÂ	25809.6	NA	NA	NA	FALSE	TRUE	1	heat_effects_no_sun_exposure_mapedfalse	7	TRUE	months	FALSE	10	5	denominator_cohort_10	0 to 150	Male	0	2017-01-01	2022-06-30	NA	NA	Pharmetrics	Male - 0 to 150
10	283165	8778046	9	2019-05-01	2019-05-31	climate	SouthÂ	24033	37.4485	17.1239	71.089	FALSE	FALSE	1	heat_effects_no_sun_exposure_mapedfalse	7	TRUE	months	FALSE	10	5	denominator_cohort_10	0 to 150	Male	0	2017-01-01	2022-06-30	NA	NA	Pharmetrics	Male - 0 to 150
10	617053	19128625	NA	2019-05-01	2019-05-31	climate	Upper Midwest	52371.3	NA	NA	NA	FALSE	TRUE	1	heat_effects_no_sun_exposure_mapedfalse	7	TRUE	months	FALSE	10	5	denominator_cohort_10	0 to 150	Male	0	2017-01-01	2022-06-30	NA	NA	Pharmetrics	Male - 0 to 150
10	629148	19503556	5	2019-05-01	2019-05-31	climate	WestÂ	53397.8	9.36368	3.04036	21.8517	FALSE	FALSE	1	heat_effects_no_sun_exposure_mapedfalse	7	TRUE	months	FALSE	10	5	denominator_cohort_10	0 to 150	Male	0	2017-01-01	2022-06-30	NA	NA	Pharmetrics	Male - 0 to 150
10	18173	563363	0	2019-05-01	2019-05-31	climate	NA	1542.4	0	0	239.164	FALSE	FALSE	1	heat_effects_no_sun_exposure_mapedfalse	7	TRUE	months	FALSE	10	5	denominator_cohort_10	0 to 150	Male	0	2017-01-01	2022-06-30	NA	NA	Pharmetrics	Male - 0 to 150
10	4712850	141384094	204	2019-06-01	2019-06-30	Overall	Overall	387089	52.7011	45.7169	60.4506	FALSE	FALSE	1	heat_effects_no_sun_exposure_mapedfalse	7	TRUE	months	FALSE	10	5	denominator_cohort_10	0 to 150	Male	0	2017-01-01	2022-06-30	NA	NA	Pharmetrics	Male - 0 to 150
10	701962	21058747	19	2019-06-01	2019-06-30	climate	Northeast	57655.7	32.9542	19.8406	51.4621	FALSE	FALSE	1	heat_effects_no_sun_exposure_mapedfalse	7	TRUE	months	FALSE	10	5	denominator_cohort_10	0 to 150	Male	0	2017-01-01	2022-06-30	NA	NA	Pharmetrics	Male - 0 to 150
10	19401	582023	NA	2019-06-01	2019-06-30	climate	Northern Rockies and Plains	1593.49	NA	NA	NA	FALSE	TRUE	1	heat_effects_no_sun_exposure_mapedfalse	7	TRUE	months	FALSE	10	5	denominator_cohort_10	0 to 150	Male	0	2017-01-01	2022-06-30	NA	NA	Pharmetrics	Male - 0 to 150
10	233588	7007608	NA	2019-06-01	2019-06-30	climate	NorthwestÂ	19185.8	NA	NA	NA	FALSE	TRUE	1	heat_effects_no_sun_exposure_mapedfalse	7	TRUE	months	FALSE	10	5	denominator_cohort_10	0 to 150	Male	0	2017-01-01	2022-06-30	NA	NA	Pharmetrics	Male - 0 to 150
10	1135099	34052650	56	2019-06-01	2019-06-30	climate	Ohio Valley	93231.1	60.0658	45.3731	78.0005	FALSE	FALSE	1	heat_effects_no_sun_exposure_mapedfalse	7	TRUE	months	FALSE	10	5	denominator_cohort_10	0 to 150	Male	0	2017-01-01	2022-06-30	NA	NA	Pharmetrics	Male - 0 to 150
10	2344	70320	0	2019-06-01	2019-06-30	climate	Other	192.526	0	0	1916.05	FALSE	FALSE	1	heat_effects_no_sun_exposure_mapedfalse	7	TRUE	months	FALSE	10	5	denominator_cohort_10	0 to 150	Male	0	2017-01-01	2022-06-30	NA	NA	Pharmetrics	Male - 0 to 150
10	773178	23194948	46	2019-06-01	2019-06-30	climate	SoutheastÂ	63504.3	72.436	53.0323	96.6195	FALSE	FALSE	1	heat_effects_no_sun_exposure_mapedfalse	7	TRUE	months	FALSE	10	5	denominator_cohort_10	0 to 150	Male	0	2017-01-01	2022-06-30	NA	NA	Pharmetrics	Male - 0 to 150
10	303393	9101729	10	2019-06-01	2019-06-30	climate	SouthwestÂ	24919.2	40.1297	19.2438	73.8	FALSE	FALSE	1	heat_effects_no_sun_exposure_mapedfalse	7	TRUE	months	FALSE	10	5	denominator_cohort_10	0 to 150	Male	0	2017-01-01	2022-06-30	NA	NA	Pharmetrics	Male - 0 to 150
10	281248	8437216	30	2019-06-01	2019-06-30	climate	SouthÂ	23099.8	129.871	87.6234	185.399	FALSE	FALSE	1	heat_effects_no_sun_exposure_mapedfalse	7	TRUE	months	FALSE	10	5	denominator_cohort_10	0 to 150	Male	0	2017-01-01	2022-06-30	NA	NA	Pharmetrics	Male - 0 to 150
10	616531	18495841	14	2019-06-01	2019-06-30	climate	Upper Midwest	50638.9	27.6468	15.1147	46.3866	FALSE	FALSE	1	heat_effects_no_sun_exposure_mapedfalse	7	TRUE	months	FALSE	10	5	denominator_cohort_10	0 to 150	Male	0	2017-01-01	2022-06-30	NA	NA	Pharmetrics	Male - 0 to 150
10	627921	18837462	24	2019-06-01	2019-06-30	climate	WestÂ	51574.2	46.5349	29.8158	69.2403	FALSE	FALSE	1	heat_effects_no_sun_exposure_mapedfalse	7	TRUE	months	FALSE	10	5	denominator_cohort_10	0 to 150	Male	0	2017-01-01	2022-06-30	NA	NA	Pharmetrics	Male - 0 to 150
10	18185	545550	0	2019-06-01	2019-06-30	climate	NA	1493.63	0	0	246.973	FALSE	FALSE	1	heat_effects_no_sun_exposure_mapedfalse	7	TRUE	months	FALSE	10	5	denominator_cohort_10	0 to 150	Male	0	2017-01-01	2022-06-30	NA	NA	Pharmetrics	Male - 0 to 150
10	4660279	144464556	499	2019-07-01	2019-07-31	Overall	Overall	395522	126.162	115.334	137.733	FALSE	FALSE	1	heat_effects_no_sun_exposure_mapedfalse	7	TRUE	months	FALSE	10	5	denominator_cohort_10	0 to 150	Male	0	2017-01-01	2022-06-30	NA	NA	Pharmetrics	Male - 0 to 150
10	693861	21509134	76	2019-07-01	2019-07-31	climate	Northeast	58888.8	129.057	101.682	161.534	FALSE	FALSE	1	heat_effects_no_sun_exposure_mapedfalse	7	TRUE	months	FALSE	10	5	denominator_cohort_10	0 to 150	Male	0	2017-01-01	2022-06-30	NA	NA	Pharmetrics	Male - 0 to 150
10	19220	595803	NA	2019-07-01	2019-07-31	climate	Northern Rockies and Plains	1631.22	NA	NA	NA	FALSE	TRUE	1	heat_effects_no_sun_exposure_mapedfalse	7	TRUE	months	FALSE	10	5	denominator_cohort_10	0 to 150	Male	0	2017-01-01	2022-06-30	NA	NA	Pharmetrics	Male - 0 to 150
10	233257	7230962	NA	2019-07-01	2019-07-31	climate	NorthwestÂ	19797.3	NA	NA	NA	FALSE	TRUE	1	heat_effects_no_sun_exposure_mapedfalse	7	TRUE	months	FALSE	10	5	denominator_cohort_10	0 to 150	Male	0	2017-01-01	2022-06-30	NA	NA	Pharmetrics	Male - 0 to 150
10	1117965	34655359	178	2019-07-01	2019-07-31	climate	Ohio Valley	94881.2	187.603	161.055	217.279	FALSE	FALSE	1	heat_effects_no_sun_exposure_mapedfalse	7	TRUE	months	FALSE	10	5	denominator_cohort_10	0 to 150	Male	0	2017-01-01	2022-06-30	NA	NA	Pharmetrics	Male - 0 to 150
10	2327	72137	0	2019-07-01	2019-07-31	climate	Other	197.5	0	0	1867.78	FALSE	FALSE	1	heat_effects_no_sun_exposure_mapedfalse	7	TRUE	months	FALSE	10	5	denominator_cohort_10	0 to 150	Male	0	2017-01-01	2022-06-30	NA	NA	Pharmetrics	Male - 0 to 150
10	752172	23316502	105	2019-07-01	2019-07-31	climate	SoutheastÂ	63837.1	164.481	134.529	199.114	FALSE	FALSE	1	heat_effects_no_sun_exposure_mapedfalse	7	TRUE	months	FALSE	10	5	denominator_cohort_10	0 to 150	Male	0	2017-01-01	2022-06-30	NA	NA	Pharmetrics	Male - 0 to 150
10	302985	9392379	20	2019-07-01	2019-07-31	climate	SouthwestÂ	25714.9	77.7758	47.5075	120.118	FALSE	FALSE	1	heat_effects_no_sun_exposure_mapedfalse	7	TRUE	months	FALSE	10	5	denominator_cohort_10	0 to 150	Male	0	2017-01-01	2022-06-30	NA	NA	Pharmetrics	Male - 0 to 150
10	278345	8628387	38	2019-07-01	2019-07-31	climate	SouthÂ	23623.2	160.859	113.833	220.791	FALSE	FALSE	1	heat_effects_no_sun_exposure_mapedfalse	7	TRUE	months	FALSE	10	5	denominator_cohort_10	0 to 150	Male	0	2017-01-01	2022-06-30	NA	NA	Pharmetrics	Male - 0 to 150
10	616210	19102073	52	2019-07-01	2019-07-31	climate	Upper Midwest	52298.6	99.429	74.2583	130.388	FALSE	FALSE	1	heat_effects_no_sun_exposure_mapedfalse	7	TRUE	months	FALSE	10	5	denominator_cohort_10	0 to 150	Male	0	2017-01-01	2022-06-30	NA	NA	Pharmetrics	Male - 0 to 150
10	625815	19400038	26	2019-07-01	2019-07-31	climate	WestÂ	53114.4	48.9509	31.9764	71.7245	FALSE	FALSE	1	heat_effects_no_sun_exposure_mapedfalse	7	TRUE	months	FALSE	10	5	denominator_cohort_10	0 to 150	Male	0	2017-01-01	2022-06-30	NA	NA	Pharmetrics	Male - 0 to 150
10	18122	561782	0	2019-07-01	2019-07-31	climate	NA	1538.08	0	0	239.837	FALSE	FALSE	1	heat_effects_no_sun_exposure_mapedfalse	7	TRUE	months	FALSE	10	5	denominator_cohort_10	0 to 150	Male	0	2017-01-01	2022-06-30	NA	NA	Pharmetrics	Male - 0 to 150
10	4651798	144203238	301	2019-08-01	2019-08-31	Overall	Overall	394807	76.2398	67.8693	85.3576	FALSE	FALSE	1	heat_effects_no_sun_exposure_mapedfalse	7	TRUE	months	FALSE	10	5	denominator_cohort_10	0 to 150	Male	0	2017-01-01	2022-06-30	NA	NA	Pharmetrics	Male - 0 to 150
10	694083	21516299	24	2019-08-01	2019-08-31	climate	Northeast	58908.4	40.7412	26.1037	60.6197	FALSE	FALSE	1	heat_effects_no_sun_exposure_mapedfalse	7	TRUE	months	FALSE	10	5	denominator_cohort_10	0 to 150	Male	0	2017-01-01	2022-06-30	NA	NA	Pharmetrics	Male - 0 to 150
10	19172	594325	0	2019-08-01	2019-08-31	climate	Northern Rockies and Plains	1627.17	0	0	226.705	FALSE	FALSE	1	heat_effects_no_sun_exposure_mapedfalse	7	TRUE	months	FALSE	10	5	denominator_cohort_10	0 to 150	Male	0	2017-01-01	2022-06-30	NA	NA	Pharmetrics	Male - 0 to 150
10	232044	7193329	5	2019-08-01	2019-08-31	climate	NorthwestÂ	19694.3	25.3881	8.24345	59.2474	FALSE	FALSE	1	heat_effects_no_sun_exposure_mapedfalse	7	TRUE	months	FALSE	10	5	denominator_cohort_10	0 to 150	Male	0	2017-01-01	2022-06-30	NA	NA	Pharmetrics	Male - 0 to 150
10	1123193	34818261	83	2019-08-01	2019-08-31	climate	Ohio Valley	95327.2	87.0685	69.3496	107.935	FALSE	FALSE	1	heat_effects_no_sun_exposure_mapedfalse	7	TRUE	months	FALSE	10	5	denominator_cohort_10	0 to 150	Male	0	2017-01-01	2022-06-30	NA	NA	Pharmetrics	Male - 0 to 150
10	2272	70432	0	2019-08-01	2019-08-31	climate	Other	192.832	0	0	1913	FALSE	FALSE	1	heat_effects_no_sun_exposure_mapedfalse	7	TRUE	months	FALSE	10	5	denominator_cohort_10	0 to 150	Male	0	2017-01-01	2022-06-30	NA	NA	Pharmetrics	Male - 0 to 150
10	747476	23171187	65	2019-08-01	2019-08-31	climate	SoutheastÂ	63439.3	102.46	79.0766	130.594	FALSE	FALSE	1	heat_effects_no_sun_exposure_mapedfalse	7	TRUE	months	FALSE	10	5	denominator_cohort_10	0 to 150	Male	0	2017-01-01	2022-06-30	NA	NA	Pharmetrics	Male - 0 to 150
10	303443	9406546	27	2019-08-01	2019-08-31	climate	SouthwestÂ	25753.7	104.839	69.0897	152.536	FALSE	FALSE	1	heat_effects_no_sun_exposure_mapedfalse	7	TRUE	months	FALSE	10	5	denominator_cohort_10	0 to 150	Male	0	2017-01-01	2022-06-30	NA	NA	Pharmetrics	Male - 0 to 150
10	276567	8573217	48	2019-08-01	2019-08-31	climate	SouthÂ	23472.2	204.497	150.78	271.134	FALSE	FALSE	1	heat_effects_no_sun_exposure_mapedfalse	7	TRUE	months	FALSE	10	5	denominator_cohort_10	0 to 150	Male	0	2017-01-01	2022-06-30	NA	NA	Pharmetrics	Male - 0 to 150
10	617140	19131204	15	2019-08-01	2019-08-31	climate	Upper Midwest	52378.4	28.6378	16.0283	47.2336	FALSE	FALSE	1	heat_effects_no_sun_exposure_mapedfalse	7	TRUE	months	FALSE	10	5	denominator_cohort_10	0 to 150	Male	0	2017-01-01	2022-06-30	NA	NA	Pharmetrics	Male - 0 to 150
10	618305	19167245	34	2019-08-01	2019-08-31	climate	WestÂ	52477.1	64.7902	44.8691	90.5378	FALSE	FALSE	1	heat_effects_no_sun_exposure_mapedfalse	7	TRUE	months	FALSE	10	5	denominator_cohort_10	0 to 150	Male	0	2017-01-01	2022-06-30	NA	NA	Pharmetrics	Male - 0 to 150
10	18103	561193	0	2019-08-01	2019-08-31	climate	NA	1536.46	0	0	240.089	FALSE	FALSE	1	heat_effects_no_sun_exposure_mapedfalse	7	TRUE	months	FALSE	10	5	denominator_cohort_10	0 to 150	Male	0	2017-01-01	2022-06-30	NA	NA	Pharmetrics	Male - 0 to 150
10	4641901	139255734	153	2019-09-01	2019-09-30	Overall	Overall	381261	40.1299	34.0232	47.0164	FALSE	FALSE	1	heat_effects_no_sun_exposure_mapedfalse	7	TRUE	months	FALSE	10	5	denominator_cohort_10	0 to 150	Male	0	2017-01-01	2022-06-30	NA	NA	Pharmetrics	Male - 0 to 150
10	693626	20808735	7	2019-09-01	2019-09-30	climate	Northeast	56971.2	12.2869	4.93997	25.3157	FALSE	FALSE	1	heat_effects_no_sun_exposure_mapedfalse	7	TRUE	months	FALSE	10	5	denominator_cohort_10	0 to 150	Male	0	2017-01-01	2022-06-30	NA	NA	Pharmetrics	Male - 0 to 150
10	19080	572400	0	2019-09-01	2019-09-30	climate	Northern Rockies and Plains	1567.15	0	0	235.388	FALSE	FALSE	1	heat_effects_no_sun_exposure_mapedfalse	7	TRUE	months	FALSE	10	5	denominator_cohort_10	0 to 150	Male	0	2017-01-01	2022-06-30	NA	NA	Pharmetrics	Male - 0 to 150
10	231708	6951216	NA	2019-09-01	2019-09-30	climate	NorthwestÂ	19031.4	NA	NA	NA	FALSE	TRUE	1	heat_effects_no_sun_exposure_mapedfalse	7	TRUE	months	FALSE	10	5	denominator_cohort_10	0 to 150	Male	0	2017-01-01	2022-06-30	NA	NA	Pharmetrics	Male - 0 to 150
10	1122671	33679803	47	2019-09-01	2019-09-30	climate	Ohio Valley	92210.3	50.9705	37.4512	67.7799	FALSE	FALSE	1	heat_effects_no_sun_exposure_mapedfalse	7	TRUE	months	FALSE	10	5	denominator_cohort_10	0 to 150	Male	0	2017-01-01	2022-06-30	NA	NA	Pharmetrics	Male - 0 to 150
10	2240	67200	0	2019-09-01	2019-09-30	climate	Other	183.984	0	0	2005	FALSE	FALSE	1	heat_effects_no_sun_exposure_mapedfalse	7	TRUE	months	FALSE	10	5	denominator_cohort_10	0 to 150	Male	0	2017-01-01	2022-06-30	NA	NA	Pharmetrics	Male - 0 to 150
10	744329	22329590	37	2019-09-01	2019-09-30	climate	SoutheastÂ	61135.1	60.5217	42.6129	83.4212	FALSE	FALSE	1	heat_effects_no_sun_exposure_mapedfalse	7	TRUE	months	FALSE	10	5	denominator_cohort_10	0 to 150	Male	0	2017-01-01	2022-06-30	NA	NA	Pharmetrics	Male - 0 to 150
10	302928	9087716	9	2019-09-01	2019-09-30	climate	SouthwestÂ	24880.8	36.1725	16.5403	68.6666	FALSE	FALSE	1	heat_effects_no_sun_exposure_mapedfalse	7	TRUE	months	FALSE	10	5	denominator_cohort_10	0 to 150	Male	0	2017-01-01	2022-06-30	NA	NA	Pharmetrics	Male - 0 to 150
10	272412	8172112	28	2019-09-01	2019-09-30	climate	SouthÂ	22374	125.145	83.158	180.87	FALSE	FALSE	1	heat_effects_no_sun_exposure_mapedfalse	7	TRUE	months	FALSE	10	5	denominator_cohort_10	0 to 150	Male	0	2017-01-01	2022-06-30	NA	NA	Pharmetrics	Male - 0 to 150
10	614116	18423448	5	2019-09-01	2019-09-30	climate	Upper Midwest	50440.7	9.91264	3.21861	23.1328	FALSE	FALSE	1	heat_effects_no_sun_exposure_mapedfalse	7	TRUE	months	FALSE	10	5	denominator_cohort_10	0 to 150	Male	0	2017-01-01	2022-06-30	NA	NA	Pharmetrics	Male - 0 to 150
10	620600	18617816	15	2019-09-01	2019-09-30	climate	WestÂ	50972.8	29.4275	16.4703	48.5361	FALSE	FALSE	1	heat_effects_no_sun_exposure_mapedfalse	7	TRUE	months	FALSE	10	5	denominator_cohort_10	0 to 150	Male	0	2017-01-01	2022-06-30	NA	NA	Pharmetrics	Male - 0 to 150
10	18191	545698	NA	2019-09-01	2019-09-30	climate	NA	1494.04	NA	NA	NA	FALSE	TRUE	1	heat_effects_no_sun_exposure_mapedfalse	7	TRUE	months	FALSE	10	5	denominator_cohort_10	0 to 150	Male	0	2017-01-01	2022-06-30	NA	NA	Pharmetrics	Male - 0 to 150
10	4615779	143088603	49	2019-10-01	2019-10-31	Overall	Overall	391755	12.5078	9.25335	16.536	FALSE	FALSE	1	heat_effects_no_sun_exposure_mapedfalse	7	TRUE	months	FALSE	10	5	denominator_cohort_10	0 to 150	Male	0	2017-01-01	2022-06-30	NA	NA	Pharmetrics	Male - 0 to 150
10	685180	21240559	NA	2019-10-01	2019-10-31	climate	Northeast	58153.5	NA	NA	NA	FALSE	TRUE	1	heat_effects_no_sun_exposure_mapedfalse	7	TRUE	months	FALSE	10	5	denominator_cohort_10	0 to 150	Male	0	2017-01-01	2022-06-30	NA	NA	Pharmetrics	Male - 0 to 150
10	18960	587760	0	2019-10-01	2019-10-31	climate	Northern Rockies and Plains	1609.2	0	0	229.237	FALSE	FALSE	1	heat_effects_no_sun_exposure_mapedfalse	7	TRUE	months	FALSE	10	5	denominator_cohort_10	0 to 150	Male	0	2017-01-01	2022-06-30	NA	NA	Pharmetrics	Male - 0 to 150
10	228131	7072061	0	2019-10-01	2019-10-31	climate	NorthwestÂ	19362.2	0	0	19.0519	FALSE	FALSE	1	heat_effects_no_sun_exposure_mapedfalse	7	TRUE	months	FALSE	10	5	denominator_cohort_10	0 to 150	Male	0	2017-01-01	2022-06-30	NA	NA	Pharmetrics	Male - 0 to 150
10	1123341	34823325	22	2019-10-01	2019-10-31	climate	Ohio Valley	95341.1	23.0751	14.461	34.9359	FALSE	FALSE	1	heat_effects_no_sun_exposure_mapedfalse	7	TRUE	months	FALSE	10	5	denominator_cohort_10	0 to 150	Male	0	2017-01-01	2022-06-30	NA	NA	Pharmetrics	Male - 0 to 150
10	2229	69099	0	2019-10-01	2019-10-31	climate	Other	189.183	0	0	1949.9	FALSE	FALSE	1	heat_effects_no_sun_exposure_mapedfalse	7	TRUE	months	FALSE	10	5	denominator_cohort_10	0 to 150	Male	0	2017-01-01	2022-06-30	NA	NA	Pharmetrics	Male - 0 to 150
10	739242	22916385	10	2019-10-01	2019-10-31	climate	SoutheastÂ	62741.6	15.9384	7.64307	29.3112	FALSE	FALSE	1	heat_effects_no_sun_exposure_mapedfalse	7	TRUE	months	FALSE	10	5	denominator_cohort_10	0 to 150	Male	0	2017-01-01	2022-06-30	NA	NA	Pharmetrics	Male - 0 to 150
10	300563	9317437	NA	2019-10-01	2019-10-31	climate	SouthwestÂ	25509.8	NA	NA	NA	FALSE	TRUE	1	heat_effects_no_sun_exposure_mapedfalse	7	TRUE	months	FALSE	10	5	denominator_cohort_10	0 to 150	Male	0	2017-01-01	2022-06-30	NA	NA	Pharmetrics	Male - 0 to 150
10	269497	8354326	8	2019-10-01	2019-10-31	climate	SouthÂ	22872.9	34.9759	15.1001	68.9164	FALSE	FALSE	1	heat_effects_no_sun_exposure_mapedfalse	7	TRUE	months	FALSE	10	5	denominator_cohort_10	0 to 150	Male	0	2017-01-01	2022-06-30	NA	NA	Pharmetrics	Male - 0 to 150
10	614177	19039479	0	2019-10-01	2019-10-31	climate	Upper Midwest	52127.3	0	0	7.07668	FALSE	FALSE	1	heat_effects_no_sun_exposure_mapedfalse	7	TRUE	months	FALSE	10	5	denominator_cohort_10	0 to 150	Male	0	2017-01-01	2022-06-30	NA	NA	Pharmetrics	Male - 0 to 150
10	616265	19104166	5	2019-10-01	2019-10-31	climate	WestÂ	52304.4	9.55943	3.10392	22.3085	FALSE	FALSE	1	heat_effects_no_sun_exposure_mapedfalse	7	TRUE	months	FALSE	10	5	denominator_cohort_10	0 to 150	Male	0	2017-01-01	2022-06-30	NA	NA	Pharmetrics	Male - 0 to 150
10	18194	564006	NA	2019-10-01	2019-10-31	climate	NA	1544.16	NA	NA	NA	FALSE	TRUE	1	heat_effects_no_sun_exposure_mapedfalse	7	TRUE	months	FALSE	10	5	denominator_cohort_10	0 to 150	Male	0	2017-01-01	2022-06-30	NA	NA	Pharmetrics	Male - 0 to 150
10	4608330	138249770	16	2019-11-01	2019-11-30	Overall	Overall	378507	4.22713	2.41617	6.8646	FALSE	FALSE	1	heat_effects_no_sun_exposure_mapedfalse	7	TRUE	months	FALSE	10	5	denominator_cohort_10	0 to 150	Male	0	2017-01-01	2022-06-30	NA	NA	Pharmetrics	Male - 0 to 150
10	682327	20469794	NA	2019-11-01	2019-11-30	climate	Northeast	56043.2	NA	NA	NA	FALSE	TRUE	1	heat_effects_no_sun_exposure_mapedfalse	7	TRUE	months	FALSE	10	5	denominator_cohort_10	0 to 150	Male	0	2017-01-01	2022-06-30	NA	NA	Pharmetrics	Male - 0 to 150
10	18945	568350	0	2019-11-01	2019-11-30	climate	Northern Rockies and Plains	1556.06	0	0	237.066	FALSE	FALSE	1	heat_effects_no_sun_exposure_mapedfalse	7	TRUE	months	FALSE	10	5	denominator_cohort_10	0 to 150	Male	0	2017-01-01	2022-06-30	NA	NA	Pharmetrics	Male - 0 to 150
10	227020	6810600	0	2019-11-01	2019-11-30	climate	NorthwestÂ	18646.4	0	0	19.7833	FALSE	FALSE	1	heat_effects_no_sun_exposure_mapedfalse	7	TRUE	months	FALSE	10	5	denominator_cohort_10	0 to 150	Male	0	2017-01-01	2022-06-30	NA	NA	Pharmetrics	Male - 0 to 150
10	1122567	33676977	NA	2019-11-01	2019-11-30	climate	Ohio Valley	92202.5	NA	NA	NA	FALSE	TRUE	1	heat_effects_no_sun_exposure_mapedfalse	7	TRUE	months	FALSE	10	5	denominator_cohort_10	0 to 150	Male	0	2017-01-01	2022-06-30	NA	NA	Pharmetrics	Male - 0 to 150
10	2221	66630	0	2019-11-01	2019-11-30	climate	Other	182.423	0	0	2022.16	FALSE	FALSE	1	heat_effects_no_sun_exposure_mapedfalse	7	TRUE	months	FALSE	10	5	denominator_cohort_10	0 to 150	Male	0	2017-01-01	2022-06-30	NA	NA	Pharmetrics	Male - 0 to 150
10	739495	22184804	6	2019-11-01	2019-11-30	climate	SoutheastÂ	60738.7	9.87838	3.62519	21.5011	FALSE	FALSE	1	heat_effects_no_sun_exposure_mapedfalse	7	TRUE	months	FALSE	10	5	denominator_cohort_10	0 to 150	Male	0	2017-01-01	2022-06-30	NA	NA	Pharmetrics	Male - 0 to 150
10	300767	9023010	0	2019-11-01	2019-11-30	climate	SouthwestÂ	24703.7	0	0	14.9325	FALSE	FALSE	1	heat_effects_no_sun_exposure_mapedfalse	7	TRUE	months	FALSE	10	5	denominator_cohort_10	0 to 150	Male	0	2017-01-01	2022-06-30	NA	NA	Pharmetrics	Male - 0 to 150
10	269521	8085629	0	2019-11-01	2019-11-30	climate	SouthÂ	22137.2	0	0	16.6637	FALSE	FALSE	1	heat_effects_no_sun_exposure_mapedfalse	7	TRUE	months	FALSE	10	5	denominator_cohort_10	0 to 150	Male	0	2017-01-01	2022-06-30	NA	NA	Pharmetrics	Male - 0 to 150
10	612352	18370552	NA	2019-11-01	2019-11-30	climate	Upper Midwest	50295.8	NA	NA	NA	FALSE	TRUE	1	heat_effects_no_sun_exposure_mapedfalse	7	TRUE	months	FALSE	10	5	denominator_cohort_10	0 to 150	Male	0	2017-01-01	2022-06-30	NA	NA	Pharmetrics	Male - 0 to 150
10	614786	18443554	NA	2019-11-01	2019-11-30	climate	WestÂ	50495.7	NA	NA	NA	FALSE	TRUE	1	heat_effects_no_sun_exposure_mapedfalse	7	TRUE	months	FALSE	10	5	denominator_cohort_10	0 to 150	Male	0	2017-01-01	2022-06-30	NA	NA	Pharmetrics	Male - 0 to 150
10	18329	549870	0	2019-11-01	2019-11-30	climate	NA	1505.46	0	0	245.033	FALSE	FALSE	1	heat_effects_no_sun_exposure_mapedfalse	7	TRUE	months	FALSE	10	5	denominator_cohort_10	0 to 150	Male	0	2017-01-01	2022-06-30	NA	NA	Pharmetrics	Male - 0 to 150
10	4607824	142842459	10	2019-12-01	2019-12-31	Overall	Overall	391081	2.55701	1.22619	4.70244	FALSE	FALSE	1	heat_effects_no_sun_exposure_mapedfalse	7	TRUE	months	FALSE	10	5	denominator_cohort_10	0 to 150	Male	0	2017-01-01	2022-06-30	NA	NA	Pharmetrics	Male - 0 to 150
10	681255	21118897	NA	2019-12-01	2019-12-31	climate	Northeast	57820.4	NA	NA	NA	FALSE	TRUE	1	heat_effects_no_sun_exposure_mapedfalse	7	TRUE	months	FALSE	10	5	denominator_cohort_10	0 to 150	Male	0	2017-01-01	2022-06-30	NA	NA	Pharmetrics	Male - 0 to 150
10	18821	583451	0	2019-12-01	2019-12-31	climate	Northern Rockies and Plains	1597.4	0	0	230.93	FALSE	FALSE	1	heat_effects_no_sun_exposure_mapedfalse	7	TRUE	months	FALSE	10	5	denominator_cohort_10	0 to 150	Male	0	2017-01-01	2022-06-30	NA	NA	Pharmetrics	Male - 0 to 150
10	225782	6999242	0	2019-12-01	2019-12-31	climate	NorthwestÂ	19162.9	0	0	19.2501	FALSE	FALSE	1	heat_effects_no_sun_exposure_mapedfalse	7	TRUE	months	FALSE	10	5	denominator_cohort_10	0 to 150	Male	0	2017-01-01	2022-06-30	NA	NA	Pharmetrics	Male - 0 to 150
10	1124368	34855369	5	2019-12-01	2019-12-31	climate	Ohio Valley	95428.8	5.23951	1.70125	12.2273	FALSE	FALSE	1	heat_effects_no_sun_exposure_mapedfalse	7	TRUE	months	FALSE	10	5	denominator_cohort_10	0 to 150	Male	0	2017-01-01	2022-06-30	NA	NA	Pharmetrics	Male - 0 to 150
10	2201	68231	0	2019-12-01	2019-12-31	climate	Other	186.806	0	0	1974.71	FALSE	FALSE	1	heat_effects_no_sun_exposure_mapedfalse	7	TRUE	months	FALSE	10	5	denominator_cohort_10	0 to 150	Male	0	2017-01-01	2022-06-30	NA	NA	Pharmetrics	Male - 0 to 150
10	739810	22934096	NA	2019-12-01	2019-12-31	climate	SoutheastÂ	62790.1	NA	NA	NA	FALSE	TRUE	1	heat_effects_no_sun_exposure_mapedfalse	7	TRUE	months	FALSE	10	5	denominator_cohort_10	0 to 150	Male	0	2017-01-01	2022-06-30	NA	NA	Pharmetrics	Male - 0 to 150
10	300075	9302325	0	2019-12-01	2019-12-31	climate	SouthwestÂ	25468.4	0	0	14.4842	FALSE	FALSE	1	heat_effects_no_sun_exposure_mapedfalse	7	TRUE	months	FALSE	10	5	denominator_cohort_10	0 to 150	Male	0	2017-01-01	2022-06-30	NA	NA	Pharmetrics	Male - 0 to 150
10	269488	8354128	0	2019-12-01	2019-12-31	climate	SouthÂ	22872.4	0	0	16.1281	FALSE	FALSE	1	heat_effects_no_sun_exposure_mapedfalse	7	TRUE	months	FALSE	10	5	denominator_cohort_10	0 to 150	Male	0	2017-01-01	2022-06-30	NA	NA	Pharmetrics	Male - 0 to 150
10	610889	18937559	0	2019-12-01	2019-12-31	climate	Upper Midwest	51848.2	0	0	7.11477	FALSE	FALSE	1	heat_effects_no_sun_exposure_mapedfalse	7	TRUE	months	FALSE	10	5	denominator_cohort_10	0 to 150	Male	0	2017-01-01	2022-06-30	NA	NA	Pharmetrics	Male - 0 to 150
10	616709	19117971	NA	2019-12-01	2019-12-31	climate	WestÂ	52342.2	NA	NA	NA	FALSE	TRUE	1	heat_effects_no_sun_exposure_mapedfalse	7	TRUE	months	FALSE	10	5	denominator_cohort_10	0 to 150	Male	0	2017-01-01	2022-06-30	NA	NA	Pharmetrics	Male - 0 to 150
10	18426	571190	NA	2019-12-01	2019-12-31	climate	NA	1563.83	NA	NA	NA	FALSE	TRUE	1	heat_effects_no_sun_exposure_mapedfalse	7	TRUE	months	FALSE	10	5	denominator_cohort_10	0 to 150	Male	0	2017-01-01	2022-06-30	NA	NA	Pharmetrics	Male - 0 to 150
10	4590683	142311108	9	2020-01-01	2020-01-31	Overall	Overall	389627	2.3099	1.05624	4.38492	FALSE	FALSE	1	heat_effects_no_sun_exposure_mapedfalse	7	TRUE	months	FALSE	10	5	denominator_cohort_10	0 to 150	Male	0	2017-01-01	2022-06-30	NA	NA	Pharmetrics	Male - 0 to 150
10	694048	21515488	0	2020-01-01	2020-01-31	climate	Northeast	58906.2	0	0	6.26229	FALSE	FALSE	1	heat_effects_no_sun_exposure_mapedfalse	7	TRUE	months	FALSE	10	5	denominator_cohort_10	0 to 150	Male	0	2017-01-01	2022-06-30	NA	NA	Pharmetrics	Male - 0 to 150
10	19813	614203	0	2020-01-01	2020-01-31	climate	Northern Rockies and Plains	1681.6	0	0	219.368	FALSE	FALSE	1	heat_effects_no_sun_exposure_mapedfalse	7	TRUE	months	FALSE	10	5	denominator_cohort_10	0 to 150	Male	0	2017-01-01	2022-06-30	NA	NA	Pharmetrics	Male - 0 to 150
10	212112	6575472	0	2020-01-01	2020-01-31	climate	NorthwestÂ	18002.7	0	0	20.4907	FALSE	FALSE	1	heat_effects_no_sun_exposure_mapedfalse	7	TRUE	months	FALSE	10	5	denominator_cohort_10	0 to 150	Male	0	2017-01-01	2022-06-30	NA	NA	Pharmetrics	Male - 0 to 150
10	1114514	34549919	NA	2020-01-01	2020-01-31	climate	Ohio Valley	94592.5	NA	NA	NA	FALSE	TRUE	1	heat_effects_no_sun_exposure_mapedfalse	7	TRUE	months	FALSE	10	5	denominator_cohort_10	0 to 150	Male	0	2017-01-01	2022-06-30	NA	NA	Pharmetrics	Male - 0 to 150
10	2171	67301	0	2020-01-01	2020-01-31	climate	Other	184.26	0	0	2002	FALSE	FALSE	1	heat_effects_no_sun_exposure_mapedfalse	7	TRUE	months	FALSE	10	5	denominator_cohort_10	0 to 150	Male	0	2017-01-01	2022-06-30	NA	NA	Pharmetrics	Male - 0 to 150
10	743477	23047763	NA	2020-01-01	2020-01-31	climate	SoutheastÂ	63101.3	NA	NA	NA	FALSE	TRUE	1	heat_effects_no_sun_exposure_mapedfalse	7	TRUE	months	FALSE	10	5	denominator_cohort_10	0 to 150	Male	0	2017-01-01	2022-06-30	NA	NA	Pharmetrics	Male - 0 to 150
10	302513	9377895	NA	2020-01-01	2020-01-31	climate	SouthwestÂ	25675.3	NA	NA	NA	FALSE	TRUE	1	heat_effects_no_sun_exposure_mapedfalse	7	TRUE	months	FALSE	10	5	denominator_cohort_10	0 to 150	Male	0	2017-01-01	2022-06-30	NA	NA	Pharmetrics	Male - 0 to 150
10	250468	7764500	NA	2020-01-01	2020-01-31	climate	SouthÂ	21258	NA	NA	NA	FALSE	TRUE	1	heat_effects_no_sun_exposure_mapedfalse	7	TRUE	months	FALSE	10	5	denominator_cohort_10	0 to 150	Male	0	2017-01-01	2022-06-30	NA	NA	Pharmetrics	Male - 0 to 150
10	616740	19118932	NA	2020-01-01	2020-01-31	climate	Upper Midwest	52344.8	NA	NA	NA	FALSE	TRUE	1	heat_effects_no_sun_exposure_mapedfalse	7	TRUE	months	FALSE	10	5	denominator_cohort_10	0 to 150	Male	0	2017-01-01	2022-06-30	NA	NA	Pharmetrics	Male - 0 to 150
10	614898	19061836	NA	2020-01-01	2020-01-31	climate	WestÂ	52188.5	NA	NA	NA	FALSE	TRUE	1	heat_effects_no_sun_exposure_mapedfalse	7	TRUE	months	FALSE	10	5	denominator_cohort_10	0 to 150	Male	0	2017-01-01	2022-06-30	NA	NA	Pharmetrics	Male - 0 to 150
10	19929	617799	0	2020-01-01	2020-01-31	climate	NA	1691.44	0	0	218.091	FALSE	FALSE	1	heat_effects_no_sun_exposure_mapedfalse	7	TRUE	months	FALSE	10	5	denominator_cohort_10	0 to 150	Male	0	2017-01-01	2022-06-30	NA	NA	Pharmetrics	Male - 0 to 150
10	4585150	132969222	17	2020-02-01	2020-02-29	Overall	Overall	364050	4.66969	2.72027	7.47663	FALSE	FALSE	1	heat_effects_no_sun_exposure_mapedfalse	7	TRUE	months	FALSE	10	5	denominator_cohort_10	0 to 150	Male	0	2017-01-01	2022-06-30	NA	NA	Pharmetrics	Male - 0 to 150
10	692397	20079505	NA	2020-02-01	2020-02-29	climate	Northeast	54974.7	NA	NA	NA	FALSE	TRUE	1	heat_effects_no_sun_exposure_mapedfalse	7	TRUE	months	FALSE	10	5	denominator_cohort_10	0 to 150	Male	0	2017-01-01	2022-06-30	NA	NA	Pharmetrics	Male - 0 to 150
10	20031	580899	0	2020-02-01	2020-02-29	climate	Northern Rockies and Plains	1590.41	0	0	231.944	FALSE	FALSE	1	heat_effects_no_sun_exposure_mapedfalse	7	TRUE	months	FALSE	10	5	denominator_cohort_10	0 to 150	Male	0	2017-01-01	2022-06-30	NA	NA	Pharmetrics	Male - 0 to 150
10	211449	6132021	0	2020-02-01	2020-02-29	climate	NorthwestÂ	16788.6	0	0	21.9726	FALSE	FALSE	1	heat_effects_no_sun_exposure_mapedfalse	7	TRUE	months	FALSE	10	5	denominator_cohort_10	0 to 150	Male	0	2017-01-01	2022-06-30	NA	NA	Pharmetrics	Male - 0 to 150
10	1114269	32313765	5	2020-02-01	2020-02-29	climate	Ohio Valley	88470.3	5.65162	1.83506	13.189	FALSE	FALSE	1	heat_effects_no_sun_exposure_mapedfalse	7	TRUE	months	FALSE	10	5	denominator_cohort_10	0 to 150	Male	0	2017-01-01	2022-06-30	NA	NA	Pharmetrics	Male - 0 to 150
10	2149	62321	0	2020-02-01	2020-02-29	climate	Other	170.626	0	0	2161.97	FALSE	FALSE	1	heat_effects_no_sun_exposure_mapedfalse	7	TRUE	months	FALSE	10	5	denominator_cohort_10	0 to 150	Male	0	2017-01-01	2022-06-30	NA	NA	Pharmetrics	Male - 0 to 150
10	738502	21416528	5	2020-02-01	2020-02-29	climate	SoutheastÂ	58635.3	8.52729	2.76879	19.8999	FALSE	FALSE	1	heat_effects_no_sun_exposure_mapedfalse	7	TRUE	months	FALSE	10	5	denominator_cohort_10	0 to 150	Male	0	2017-01-01	2022-06-30	NA	NA	Pharmetrics	Male - 0 to 150
10	304032	8816920	NA	2020-02-01	2020-02-29	climate	SouthwestÂ	24139.4	NA	NA	NA	FALSE	TRUE	1	heat_effects_no_sun_exposure_mapedfalse	7	TRUE	months	FALSE	10	5	denominator_cohort_10	0 to 150	Male	0	2017-01-01	2022-06-30	NA	NA	Pharmetrics	Male - 0 to 150
10	249571	7237535	NA	2020-02-01	2020-02-29	climate	SouthÂ	19815.3	NA	NA	NA	FALSE	TRUE	1	heat_effects_no_sun_exposure_mapedfalse	7	TRUE	months	FALSE	10	5	denominator_cohort_10	0 to 150	Male	0	2017-01-01	2022-06-30	NA	NA	Pharmetrics	Male - 0 to 150
10	614295	17814555	0	2020-02-01	2020-02-29	climate	Upper Midwest	48773.6	0	0	7.56327	FALSE	FALSE	1	heat_effects_no_sun_exposure_mapedfalse	7	TRUE	months	FALSE	10	5	denominator_cohort_10	0 to 150	Male	0	2017-01-01	2022-06-30	NA	NA	Pharmetrics	Male - 0 to 150
10	618521	17937087	NA	2020-02-01	2020-02-29	climate	WestÂ	49109.1	NA	NA	NA	FALSE	TRUE	1	heat_effects_no_sun_exposure_mapedfalse	7	TRUE	months	FALSE	10	5	denominator_cohort_10	0 to 150	Male	0	2017-01-01	2022-06-30	NA	NA	Pharmetrics	Male - 0 to 150
10	19934	578086	0	2020-02-01	2020-02-29	climate	NA	1582.71	0	0	233.073	FALSE	FALSE	1	heat_effects_no_sun_exposure_mapedfalse	7	TRUE	months	FALSE	10	5	denominator_cohort_10	0 to 150	Male	0	2017-01-01	2022-06-30	NA	NA	Pharmetrics	Male - 0 to 150
10	4581636	142030638	9	2020-03-01	2020-03-31	Overall	Overall	388859	2.31447	1.05832	4.39358	FALSE	FALSE	1	heat_effects_no_sun_exposure_mapedfalse	7	TRUE	months	FALSE	10	5	denominator_cohort_10	0 to 150	Male	0	2017-01-01	2022-06-30	NA	NA	Pharmetrics	Male - 0 to 150
10	693138	21487270	NA	2020-03-01	2020-03-31	climate	Northeast	58828.9	NA	NA	NA	FALSE	TRUE	1	heat_effects_no_sun_exposure_mapedfalse	7	TRUE	months	FALSE	10	5	denominator_cohort_10	0 to 150	Male	0	2017-01-01	2022-06-30	NA	NA	Pharmetrics	Male - 0 to 150
10	20216	626696	0	2020-03-01	2020-03-31	climate	Northern Rockies and Plains	1715.8	0	0	214.995	FALSE	FALSE	1	heat_effects_no_sun_exposure_mapedfalse	7	TRUE	months	FALSE	10	5	denominator_cohort_10	0 to 150	Male	0	2017-01-01	2022-06-30	NA	NA	Pharmetrics	Male - 0 to 150
10	209413	6491803	0	2020-03-01	2020-03-31	climate	NorthwestÂ	17773.6	0	0	20.7548	FALSE	FALSE	1	heat_effects_no_sun_exposure_mapedfalse	7	TRUE	months	FALSE	10	5	denominator_cohort_10	0 to 150	Male	0	2017-01-01	2022-06-30	NA	NA	Pharmetrics	Male - 0 to 150
10	1115284	34573785	NA	2020-03-01	2020-03-31	climate	Ohio Valley	94657.9	NA	NA	NA	FALSE	TRUE	1	heat_effects_no_sun_exposure_mapedfalse	7	TRUE	months	FALSE	10	5	denominator_cohort_10	0 to 150	Male	0	2017-01-01	2022-06-30	NA	NA	Pharmetrics	Male - 0 to 150
10	2136	66216	0	2020-03-01	2020-03-31	climate	Other	181.29	0	0	2034.8	FALSE	FALSE	1	heat_effects_no_sun_exposure_mapedfalse	7	TRUE	months	FALSE	10	5	denominator_cohort_10	0 to 150	Male	0	2017-01-01	2022-06-30	NA	NA	Pharmetrics	Male - 0 to 150
10	736964	22845862	NA	2020-03-01	2020-03-31	climate	SoutheastÂ	62548.6	NA	NA	NA	FALSE	TRUE	1	heat_effects_no_sun_exposure_mapedfalse	7	TRUE	months	FALSE	10	5	denominator_cohort_10	0 to 150	Male	0	2017-01-01	2022-06-30	NA	NA	Pharmetrics	Male - 0 to 150
10	303966	9422946	0	2020-03-01	2020-03-31	climate	SouthwestÂ	25798.6	0	0	14.2987	FALSE	FALSE	1	heat_effects_no_sun_exposure_mapedfalse	7	TRUE	months	FALSE	10	5	denominator_cohort_10	0 to 150	Male	0	2017-01-01	2022-06-30	NA	NA	Pharmetrics	Male - 0 to 150
10	249261	7727083	NA	2020-03-01	2020-03-31	climate	SouthÂ	21155.6	NA	NA	NA	FALSE	TRUE	1	heat_effects_no_sun_exposure_mapedfalse	7	TRUE	months	FALSE	10	5	denominator_cohort_10	0 to 150	Male	0	2017-01-01	2022-06-30	NA	NA	Pharmetrics	Male - 0 to 150
10	613097	19006007	0	2020-03-01	2020-03-31	climate	Upper Midwest	52035.6	0	0	7.08914	FALSE	FALSE	1	heat_effects_no_sun_exposure_mapedfalse	7	TRUE	months	FALSE	10	5	denominator_cohort_10	0 to 150	Male	0	2017-01-01	2022-06-30	NA	NA	Pharmetrics	Male - 0 to 150
10	618055	19159684	NA	2020-03-01	2020-03-31	climate	WestÂ	52456.4	NA	NA	NA	FALSE	TRUE	1	heat_effects_no_sun_exposure_mapedfalse	7	TRUE	months	FALSE	10	5	denominator_cohort_10	0 to 150	Male	0	2017-01-01	2022-06-30	NA	NA	Pharmetrics	Male - 0 to 150
10	20106	623286	0	2020-03-01	2020-03-31	climate	NA	1706.46	0	0	216.171	FALSE	FALSE	1	heat_effects_no_sun_exposure_mapedfalse	7	TRUE	months	FALSE	10	5	denominator_cohort_10	0 to 150	Male	0	2017-01-01	2022-06-30	NA	NA	Pharmetrics	Male - 0 to 150
10	4550734	136521930	11	2020-04-01	2020-04-30	Overall	Overall	373777	2.94293	1.4691	5.26572	FALSE	FALSE	1	heat_effects_no_sun_exposure_mapedfalse	7	TRUE	months	FALSE	10	5	denominator_cohort_10	0 to 150	Male	0	2017-01-01	2022-06-30	NA	NA	Pharmetrics	Male - 0 to 150
10	683109	20493262	NA	2020-04-01	2020-04-30	climate	Northeast	56107.5	NA	NA	NA	FALSE	TRUE	1	heat_effects_no_sun_exposure_mapedfalse	7	TRUE	months	FALSE	10	5	denominator_cohort_10	0 to 150	Male	0	2017-01-01	2022-06-30	NA	NA	Pharmetrics	Male - 0 to 150
10	20131	603930	0	2020-04-01	2020-04-30	climate	Northern Rockies and Plains	1653.47	0	0	223.099	FALSE	FALSE	1	heat_effects_no_sun_exposure_mapedfalse	7	TRUE	months	FALSE	10	5	denominator_cohort_10	0 to 150	Male	0	2017-01-01	2022-06-30	NA	NA	Pharmetrics	Male - 0 to 150
10	207070	6212092	NA	2020-04-01	2020-04-30	climate	NorthwestÂ	17007.8	NA	NA	NA	FALSE	TRUE	1	heat_effects_no_sun_exposure_mapedfalse	7	TRUE	months	FALSE	10	5	denominator_cohort_10	0 to 150	Male	0	2017-01-01	2022-06-30	NA	NA	Pharmetrics	Male - 0 to 150
10	1110573	33317190	0	2020-04-01	2020-04-30	climate	Ohio Valley	91217.5	0	0	4.04405	FALSE	FALSE	1	heat_effects_no_sun_exposure_mapedfalse	7	TRUE	months	FALSE	10	5	denominator_cohort_10	0 to 150	Male	0	2017-01-01	2022-06-30	NA	NA	Pharmetrics	Male - 0 to 150
10	2124	63720	0	2020-04-01	2020-04-30	climate	Other	174.456	0	0	2114.51	FALSE	FALSE	1	heat_effects_no_sun_exposure_mapedfalse	7	TRUE	months	FALSE	10	5	denominator_cohort_10	0 to 150	Male	0	2017-01-01	2022-06-30	NA	NA	Pharmetrics	Male - 0 to 150
10	732201	21966018	NA	2020-04-01	2020-04-30	climate	SoutheastÂ	60139.7	NA	NA	NA	FALSE	TRUE	1	heat_effects_no_sun_exposure_mapedfalse	7	TRUE	months	FALSE	10	5	denominator_cohort_10	0 to 150	Male	0	2017-01-01	2022-06-30	NA	NA	Pharmetrics	Male - 0 to 150
10	304514	9135404	NA	2020-04-01	2020-04-30	climate	SouthwestÂ	25011.4	NA	NA	NA	FALSE	TRUE	1	heat_effects_no_sun_exposure_mapedfalse	7	TRUE	months	FALSE	10	5	denominator_cohort_10	0 to 150	Male	0	2017-01-01	2022-06-30	NA	NA	Pharmetrics	Male - 0 to 150
10	243271	7298130	0	2020-04-01	2020-04-30	climate	SouthÂ	19981.2	0	0	18.4618	FALSE	FALSE	1	heat_effects_no_sun_exposure_mapedfalse	7	TRUE	months	FALSE	10	5	denominator_cohort_10	0 to 150	Male	0	2017-01-01	2022-06-30	NA	NA	Pharmetrics	Male - 0 to 150
10	612998	18389919	NA	2020-04-01	2020-04-30	climate	Upper Midwest	50348.9	NA	NA	NA	FALSE	TRUE	1	heat_effects_no_sun_exposure_mapedfalse	7	TRUE	months	FALSE	10	5	denominator_cohort_10	0 to 150	Male	0	2017-01-01	2022-06-30	NA	NA	Pharmetrics	Male - 0 to 150
10	614663	18439865	NA	2020-04-01	2020-04-30	climate	WestÂ	50485.6	NA	NA	NA	FALSE	TRUE	1	heat_effects_no_sun_exposure_mapedfalse	7	TRUE	months	FALSE	10	5	denominator_cohort_10	0 to 150	Male	0	2017-01-01	2022-06-30	NA	NA	Pharmetrics	Male - 0 to 150
10	20080	602400	0	2020-04-01	2020-04-30	climate	NA	1649.28	0	0	223.666	FALSE	FALSE	1	heat_effects_no_sun_exposure_mapedfalse	7	TRUE	months	FALSE	10	5	denominator_cohort_10	0 to 150	Male	0	2017-01-01	2022-06-30	NA	NA	Pharmetrics	Male - 0 to 150
10	3883400	120385093	50	2020-05-01	2020-05-31	Overall	Overall	329596	15.1701	11.2595	19.9998	FALSE	FALSE	1	heat_effects_no_sun_exposure_mapedfalse	7	TRUE	months	FALSE	10	5	denominator_cohort_10	0 to 150	Male	0	2017-01-01	2022-06-30	NA	NA	Pharmetrics	Male - 0 to 150
10	550642	17069864	7	2020-05-01	2020-05-31	climate	Northeast	46734.7	14.9782	6.02199	30.8607	FALSE	FALSE	1	heat_effects_no_sun_exposure_mapedfalse	7	TRUE	months	FALSE	10	5	denominator_cohort_10	0 to 150	Male	0	2017-01-01	2022-06-30	NA	NA	Pharmetrics	Male - 0 to 150
10	17388	539028	0	2020-05-01	2020-05-31	climate	Northern Rockies and Plains	1475.78	0	0	249.962	FALSE	FALSE	1	heat_effects_no_sun_exposure_mapedfalse	7	TRUE	months	FALSE	10	5	denominator_cohort_10	0 to 150	Male	0	2017-01-01	2022-06-30	NA	NA	Pharmetrics	Male - 0 to 150
10	182744	5665064	0	2020-05-01	2020-05-31	climate	NorthwestÂ	15510.1	0	0	23.7837	FALSE	FALSE	1	heat_effects_no_sun_exposure_mapedfalse	7	TRUE	months	FALSE	10	5	denominator_cohort_10	0 to 150	Male	0	2017-01-01	2022-06-30	NA	NA	Pharmetrics	Male - 0 to 150
10	1036790	32140416	11	2020-05-01	2020-05-31	climate	Ohio Valley	87995.7	12.5006	6.24026	22.3671	FALSE	FALSE	1	heat_effects_no_sun_exposure_mapedfalse	7	TRUE	months	FALSE	10	5	denominator_cohort_10	0 to 150	Male	0	2017-01-01	2022-06-30	NA	NA	Pharmetrics	Male - 0 to 150
10	2136	66216	0	2020-05-01	2020-05-31	climate	Other	181.29	0	0	2034.8	FALSE	FALSE	1	heat_effects_no_sun_exposure_mapedfalse	7	TRUE	months	FALSE	10	5	denominator_cohort_10	0 to 150	Male	0	2017-01-01	2022-06-30	NA	NA	Pharmetrics	Male - 0 to 150
10	598394	18550160	10	2020-05-01	2020-05-31	climate	SoutheastÂ	50787.6	19.6899	9.44205	36.2103	FALSE	FALSE	1	heat_effects_no_sun_exposure_mapedfalse	7	TRUE	months	FALSE	10	5	denominator_cohort_10	0 to 150	Male	0	2017-01-01	2022-06-30	NA	NA	Pharmetrics	Male - 0 to 150
10	169241	5246451	NA	2020-05-01	2020-05-31	climate	SouthwestÂ	14364	NA	NA	NA	FALSE	TRUE	1	heat_effects_no_sun_exposure_mapedfalse	7	TRUE	months	FALSE	10	5	denominator_cohort_10	0 to 150	Male	0	2017-01-01	2022-06-30	NA	NA	Pharmetrics	Male - 0 to 150
10	101030	3131911	NA	2020-05-01	2020-05-31	climate	SouthÂ	8574.7	NA	NA	NA	FALSE	TRUE	1	heat_effects_no_sun_exposure_mapedfalse	7	TRUE	months	FALSE	10	5	denominator_cohort_10	0 to 150	Male	0	2017-01-01	2022-06-30	NA	NA	Pharmetrics	Male - 0 to 150
10	602837	18687929	NA	2020-05-01	2020-05-31	climate	Upper Midwest	51164.8	NA	NA	NA	FALSE	TRUE	1	heat_effects_no_sun_exposure_mapedfalse	7	TRUE	months	FALSE	10	5	denominator_cohort_10	0 to 150	Male	0	2017-01-01	2022-06-30	NA	NA	Pharmetrics	Male - 0 to 150
10	602313	18671619	12	2020-05-01	2020-05-31	climate	WestÂ	51120.1	23.4741	12.1294	41.0046	FALSE	FALSE	1	heat_effects_no_sun_exposure_mapedfalse	7	TRUE	months	FALSE	10	5	denominator_cohort_10	0 to 150	Male	0	2017-01-01	2022-06-30	NA	NA	Pharmetrics	Male - 0 to 150
10	19885	616435	0	2020-05-01	2020-05-31	climate	NA	1687.71	0	0	218.573	FALSE	FALSE	1	heat_effects_no_sun_exposure_mapedfalse	7	TRUE	months	FALSE	10	5	denominator_cohort_10	0 to 150	Male	0	2017-01-01	2022-06-30	NA	NA	Pharmetrics	Male - 0 to 150
10	3883673	116508925	179	2020-06-01	2020-06-30	Overall	Overall	318984	56.1157	48.1959	64.9655	FALSE	FALSE	1	heat_effects_no_sun_exposure_mapedfalse	7	TRUE	months	FALSE	10	5	denominator_cohort_10	0 to 150	Male	0	2017-01-01	2022-06-30	NA	NA	Pharmetrics	Male - 0 to 150
10	551208	16536066	22	2020-06-01	2020-06-30	climate	Northeast	45273.3	48.5938	30.4535	73.5716	FALSE	FALSE	1	heat_effects_no_sun_exposure_mapedfalse	7	TRUE	months	FALSE	10	5	denominator_cohort_10	0 to 150	Male	0	2017-01-01	2022-06-30	NA	NA	Pharmetrics	Male - 0 to 150
10	17371	521130	0	2020-06-01	2020-06-30	climate	Northern Rockies and Plains	1426.78	0	0	258.546	FALSE	FALSE	1	heat_effects_no_sun_exposure_mapedfalse	7	TRUE	months	FALSE	10	5	denominator_cohort_10	0 to 150	Male	0	2017-01-01	2022-06-30	NA	NA	Pharmetrics	Male - 0 to 150
10	182588	5477636	NA	2020-06-01	2020-06-30	climate	NorthwestÂ	14997	NA	NA	NA	FALSE	TRUE	1	heat_effects_no_sun_exposure_mapedfalse	7	TRUE	months	FALSE	10	5	denominator_cohort_10	0 to 150	Male	0	2017-01-01	2022-06-30	NA	NA	Pharmetrics	Male - 0 to 150
10	1039360	31180319	67	2020-06-01	2020-06-30	climate	Ohio Valley	85367.1	78.4846	60.8245	99.6727	FALSE	FALSE	1	heat_effects_no_sun_exposure_mapedfalse	7	TRUE	months	FALSE	10	5	denominator_cohort_10	0 to 150	Male	0	2017-01-01	2022-06-30	NA	NA	Pharmetrics	Male - 0 to 150
10	2150	64500	0	2020-06-01	2020-06-30	climate	Other	176.591	0	0	2088.94	FALSE	FALSE	1	heat_effects_no_sun_exposure_mapedfalse	7	TRUE	months	FALSE	10	5	denominator_cohort_10	0 to 150	Male	0	2017-01-01	2022-06-30	NA	NA	Pharmetrics	Male - 0 to 150
10	597952	17938314	41	2020-06-01	2020-06-30	climate	SoutheastÂ	49112.4	83.4819	59.9081	113.253	FALSE	FALSE	1	heat_effects_no_sun_exposure_mapedfalse	7	TRUE	months	FALSE	10	5	denominator_cohort_10	0 to 150	Male	0	2017-01-01	2022-06-30	NA	NA	Pharmetrics	Male - 0 to 150
10	168963	5068853	5	2020-06-01	2020-06-30	climate	SouthwestÂ	13877.8	36.0289	11.6985	84.0793	FALSE	FALSE	1	heat_effects_no_sun_exposure_mapedfalse	7	TRUE	months	FALSE	10	5	denominator_cohort_10	0 to 150	Male	0	2017-01-01	2022-06-30	NA	NA	Pharmetrics	Male - 0 to 150
10	100757	3022659	7	2020-06-01	2020-06-30	climate	SouthÂ	8275.59	84.5861	34.008	174.28	FALSE	FALSE	1	heat_effects_no_sun_exposure_mapedfalse	7	TRUE	months	FALSE	10	5	denominator_cohort_10	0 to 150	Male	0	2017-01-01	2022-06-30	NA	NA	Pharmetrics	Male - 0 to 150
10	603465	18103837	16	2020-06-01	2020-06-30	climate	Upper Midwest	49565.6	32.2804	18.4511	52.4214	FALSE	FALSE	1	heat_effects_no_sun_exposure_mapedfalse	7	TRUE	months	FALSE	10	5	denominator_cohort_10	0 to 150	Male	0	2017-01-01	2022-06-30	NA	NA	Pharmetrics	Male - 0 to 150
10	599983	17999339	19	2020-06-01	2020-06-30	climate	WestÂ	49279.5	38.5556	23.213	60.2093	FALSE	FALSE	1	heat_effects_no_sun_exposure_mapedfalse	7	TRUE	months	FALSE	10	5	denominator_cohort_10	0 to 150	Male	0	2017-01-01	2022-06-30	NA	NA	Pharmetrics	Male - 0 to 150
10	19876	596272	NA	2020-06-01	2020-06-30	climate	NA	1632.5	NA	NA	NA	FALSE	TRUE	1	heat_effects_no_sun_exposure_mapedfalse	7	TRUE	months	FALSE	10	5	denominator_cohort_10	0 to 150	Male	0	2017-01-01	2022-06-30	NA	NA	Pharmetrics	Male - 0 to 150
10	3889506	120571991	351	2020-07-01	2020-07-31	Overall	Overall	330108	106.329	95.4948	118.055	FALSE	FALSE	1	heat_effects_no_sun_exposure_mapedfalse	7	TRUE	months	FALSE	10	5	denominator_cohort_10	0 to 150	Male	0	2017-01-01	2022-06-30	NA	NA	Pharmetrics	Male - 0 to 150
10	557425	17279925	37	2020-07-01	2020-07-31	climate	Northeast	47309.9	78.2078	55.0655	107.799	FALSE	FALSE	1	heat_effects_no_sun_exposure_mapedfalse	7	TRUE	months	FALSE	10	5	denominator_cohort_10	0 to 150	Male	0	2017-01-01	2022-06-30	NA	NA	Pharmetrics	Male - 0 to 150
10	17445	540772	NA	2020-07-01	2020-07-31	climate	Northern Rockies and Plains	1480.55	NA	NA	NA	FALSE	TRUE	1	heat_effects_no_sun_exposure_mapedfalse	7	TRUE	months	FALSE	10	5	denominator_cohort_10	0 to 150	Male	0	2017-01-01	2022-06-30	NA	NA	Pharmetrics	Male - 0 to 150
10	180651	5600150	NA	2020-07-01	2020-07-31	climate	NorthwestÂ	15332.4	NA	NA	NA	FALSE	TRUE	1	heat_effects_no_sun_exposure_mapedfalse	7	TRUE	months	FALSE	10	5	denominator_cohort_10	0 to 150	Male	0	2017-01-01	2022-06-30	NA	NA	Pharmetrics	Male - 0 to 150
10	1042604	32319559	148	2020-07-01	2020-07-31	climate	Ohio Valley	88486.1	167.258	141.397	196.479	FALSE	FALSE	1	heat_effects_no_sun_exposure_mapedfalse	7	TRUE	months	FALSE	10	5	denominator_cohort_10	0 to 150	Male	0	2017-01-01	2022-06-30	NA	NA	Pharmetrics	Male - 0 to 150
10	2164	67084	0	2020-07-01	2020-07-31	climate	Other	183.666	0	0	2008.47	FALSE	FALSE	1	heat_effects_no_sun_exposure_mapedfalse	7	TRUE	months	FALSE	10	5	denominator_cohort_10	0 to 150	Male	0	2017-01-01	2022-06-30	NA	NA	Pharmetrics	Male - 0 to 150
10	597056	18508095	84	2020-07-01	2020-07-31	climate	SoutheastÂ	50672.4	165.771	132.225	205.235	FALSE	FALSE	1	heat_effects_no_sun_exposure_mapedfalse	7	TRUE	months	FALSE	10	5	denominator_cohort_10	0 to 150	Male	0	2017-01-01	2022-06-30	NA	NA	Pharmetrics	Male - 0 to 150
10	169228	5246029	NA	2020-07-01	2020-07-31	climate	SouthwestÂ	14362.8	NA	NA	NA	FALSE	TRUE	1	heat_effects_no_sun_exposure_mapedfalse	7	TRUE	months	FALSE	10	5	denominator_cohort_10	0 to 150	Male	0	2017-01-01	2022-06-30	NA	NA	Pharmetrics	Male - 0 to 150
10	100638	3119627	19	2020-07-01	2020-07-31	climate	SouthÂ	8541.07	222.454	133.932	347.39	FALSE	FALSE	1	heat_effects_no_sun_exposure_mapedfalse	7	TRUE	months	FALSE	10	5	denominator_cohort_10	0 to 150	Male	0	2017-01-01	2022-06-30	NA	NA	Pharmetrics	Male - 0 to 150
10	605114	18758265	34	2020-07-01	2020-07-31	climate	Upper Midwest	51357.3	66.2028	45.8474	92.5118	FALSE	FALSE	1	heat_effects_no_sun_exposure_mapedfalse	7	TRUE	months	FALSE	10	5	denominator_cohort_10	0 to 150	Male	0	2017-01-01	2022-06-30	NA	NA	Pharmetrics	Male - 0 to 150
10	597236	18514222	13	2020-07-01	2020-07-31	climate	WestÂ	50689.2	25.6465	13.6557	43.8563	FALSE	FALSE	1	heat_effects_no_sun_exposure_mapedfalse	7	TRUE	months	FALSE	10	5	denominator_cohort_10	0 to 150	Male	0	2017-01-01	2022-06-30	NA	NA	Pharmetrics	Male - 0 to 150
10	19945	618263	5	2020-07-01	2020-07-31	climate	NA	1692.71	295.384	95.9104	689.328	FALSE	FALSE	1	heat_effects_no_sun_exposure_mapedfalse	7	TRUE	months	FALSE	10	5	denominator_cohort_10	0 to 150	Male	0	2017-01-01	2022-06-30	NA	NA	Pharmetrics	Male - 0 to 150
10	3721469	115363751	208	2020-08-01	2020-08-31	Overall	Overall	315849	65.8543	57.2083	75.438	FALSE	FALSE	1	heat_effects_no_sun_exposure_mapedfalse	7	TRUE	months	FALSE	10	5	denominator_cohort_10	0 to 150	Male	0	2017-01-01	2022-06-30	NA	NA	Pharmetrics	Male - 0 to 150
10	530233	16436934	29	2020-08-01	2020-08-31	climate	Northeast	45001.9	64.4418	43.1577	92.5491	FALSE	FALSE	1	heat_effects_no_sun_exposure_mapedfalse	7	TRUE	months	FALSE	10	5	denominator_cohort_10	0 to 150	Male	0	2017-01-01	2022-06-30	NA	NA	Pharmetrics	Male - 0 to 150
10	16010	496309	0	2020-08-01	2020-08-31	climate	Northern Rockies and Plains	1358.82	0	0	271.477	FALSE	FALSE	1	heat_effects_no_sun_exposure_mapedfalse	7	TRUE	months	FALSE	10	5	denominator_cohort_10	0 to 150	Male	0	2017-01-01	2022-06-30	NA	NA	Pharmetrics	Male - 0 to 150
10	174265	5402194	NA	2020-08-01	2020-08-31	climate	NorthwestÂ	14790.4	NA	NA	NA	FALSE	TRUE	1	heat_effects_no_sun_exposure_mapedfalse	7	TRUE	months	FALSE	10	5	denominator_cohort_10	0 to 150	Male	0	2017-01-01	2022-06-30	NA	NA	Pharmetrics	Male - 0 to 150
10	1010761	31333107	64	2020-08-01	2020-08-31	climate	Ohio Valley	85785.4	74.6048	57.4548	95.2687	FALSE	FALSE	1	heat_effects_no_sun_exposure_mapedfalse	7	TRUE	months	FALSE	10	5	denominator_cohort_10	0 to 150	Male	0	2017-01-01	2022-06-30	NA	NA	Pharmetrics	Male - 0 to 150
10	1268	39308	0	2020-08-01	2020-08-31	climate	Other	107.619	0	0	3427.71	FALSE	FALSE	1	heat_effects_no_sun_exposure_mapedfalse	7	TRUE	months	FALSE	10	5	denominator_cohort_10	0 to 150	Male	0	2017-01-01	2022-06-30	NA	NA	Pharmetrics	Male - 0 to 150
10	548022	16988245	45	2020-08-01	2020-08-31	climate	SoutheastÂ	46511.3	96.7507	70.5706	129.46	FALSE	FALSE	1	heat_effects_no_sun_exposure_mapedfalse	7	TRUE	months	FALSE	10	5	denominator_cohort_10	0 to 150	Male	0	2017-01-01	2022-06-30	NA	NA	Pharmetrics	Male - 0 to 150
10	165692	5136403	7	2020-08-01	2020-08-31	climate	SouthwestÂ	14062.7	49.7771	20.013	102.56	FALSE	FALSE	1	heat_effects_no_sun_exposure_mapedfalse	7	TRUE	months	FALSE	10	5	denominator_cohort_10	0 to 150	Male	0	2017-01-01	2022-06-30	NA	NA	Pharmetrics	Male - 0 to 150
10	73657	2283227	20	2020-08-01	2020-08-31	climate	SouthÂ	6251.13	319.942	195.429	494.124	FALSE	FALSE	1	heat_effects_no_sun_exposure_mapedfalse	7	TRUE	months	FALSE	10	5	denominator_cohort_10	0 to 150	Male	0	2017-01-01	2022-06-30	NA	NA	Pharmetrics	Male - 0 to 150
10	598037	18539021	14	2020-08-01	2020-08-31	climate	Upper Midwest	50757.1	27.5824	15.0795	46.2785	FALSE	FALSE	1	heat_effects_no_sun_exposure_mapedfalse	7	TRUE	months	FALSE	10	5	denominator_cohort_10	0 to 150	Male	0	2017-01-01	2022-06-30	NA	NA	Pharmetrics	Male - 0 to 150
10	583680	18093847	27	2020-08-01	2020-08-31	climate	WestÂ	49538.3	54.5033	35.918	79.2995	FALSE	FALSE	1	heat_effects_no_sun_exposure_mapedfalse	7	TRUE	months	FALSE	10	5	denominator_cohort_10	0 to 150	Male	0	2017-01-01	2022-06-30	NA	NA	Pharmetrics	Male - 0 to 150
10	19844	615156	0	2020-08-01	2020-08-31	climate	NA	1684.21	0	0	219.028	FALSE	FALSE	1	heat_effects_no_sun_exposure_mapedfalse	7	TRUE	months	FALSE	10	5	denominator_cohort_10	0 to 150	Male	0	2017-01-01	2022-06-30	NA	NA	Pharmetrics	Male - 0 to 150
10	3704026	111119891	86	2020-09-01	2020-09-30	Overall	Overall	304230	28.2681	22.6108	34.9109	FALSE	FALSE	1	heat_effects_no_sun_exposure_mapedfalse	7	TRUE	months	FALSE	10	5	denominator_cohort_10	0 to 150	Male	0	2017-01-01	2022-06-30	NA	NA	Pharmetrics	Male - 0 to 150
10	514884	15446455	8	2020-09-01	2020-09-30	climate	Northeast	42290.1	18.917	8.167	37.274	FALSE	FALSE	1	heat_effects_no_sun_exposure_mapedfalse	7	TRUE	months	FALSE	10	5	denominator_cohort_10	0 to 150	Male	0	2017-01-01	2022-06-30	NA	NA	Pharmetrics	Male - 0 to 150
10	16095	482850	0	2020-09-01	2020-09-30	climate	Northern Rockies and Plains	1321.97	0	0	279.044	FALSE	FALSE	1	heat_effects_no_sun_exposure_mapedfalse	7	TRUE	months	FALSE	10	5	denominator_cohort_10	0 to 150	Male	0	2017-01-01	2022-06-30	NA	NA	Pharmetrics	Male - 0 to 150
10	174925	5247734	NA	2020-09-01	2020-09-30	climate	NorthwestÂ	14367.5	NA	NA	NA	FALSE	TRUE	1	heat_effects_no_sun_exposure_mapedfalse	7	TRUE	months	FALSE	10	5	denominator_cohort_10	0 to 150	Male	0	2017-01-01	2022-06-30	NA	NA	Pharmetrics	Male - 0 to 150
10	1009250	30277260	17	2020-09-01	2020-09-30	climate	Ohio Valley	82894.6	20.508	11.9466	32.8352	FALSE	FALSE	1	heat_effects_no_sun_exposure_mapedfalse	7	TRUE	months	FALSE	10	5	denominator_cohort_10	0 to 150	Male	0	2017-01-01	2022-06-30	NA	NA	Pharmetrics	Male - 0 to 150
10	1259	37770	0	2020-09-01	2020-09-30	climate	Other	103.409	0	0	3567.28	FALSE	FALSE	1	heat_effects_no_sun_exposure_mapedfalse	7	TRUE	months	FALSE	10	5	denominator_cohort_10	0 to 150	Male	0	2017-01-01	2022-06-30	NA	NA	Pharmetrics	Male - 0 to 150
10	548029	16440566	32	2020-09-01	2020-09-30	climate	SoutheastÂ	45011.8	71.0924	48.6272	100.361	FALSE	FALSE	1	heat_effects_no_sun_exposure_mapedfalse	7	TRUE	months	FALSE	10	5	denominator_cohort_10	0 to 150	Male	0	2017-01-01	2022-06-30	NA	NA	Pharmetrics	Male - 0 to 150
10	165867	4975999	NA	2020-09-01	2020-09-30	climate	SouthwestÂ	13623.5	NA	NA	NA	FALSE	TRUE	1	heat_effects_no_sun_exposure_mapedfalse	7	TRUE	months	FALSE	10	5	denominator_cohort_10	0 to 150	Male	0	2017-01-01	2022-06-30	NA	NA	Pharmetrics	Male - 0 to 150
10	73628	2208793	NA	2020-09-01	2020-09-30	climate	SouthÂ	6047.35	NA	NA	NA	FALSE	TRUE	1	heat_effects_no_sun_exposure_mapedfalse	7	TRUE	months	FALSE	10	5	denominator_cohort_10	0 to 150	Male	0	2017-01-01	2022-06-30	NA	NA	Pharmetrics	Male - 0 to 150
10	597317	17919484	NA	2020-09-01	2020-09-30	climate	Upper Midwest	49060.9	NA	NA	NA	FALSE	TRUE	1	heat_effects_no_sun_exposure_mapedfalse	7	TRUE	months	FALSE	10	5	denominator_cohort_10	0 to 150	Male	0	2017-01-01	2022-06-30	NA	NA	Pharmetrics	Male - 0 to 150
10	583528	17505660	23	2020-09-01	2020-09-30	climate	WestÂ	47927.9	47.9888	30.4208	72.0067	FALSE	FALSE	1	heat_effects_no_sun_exposure_mapedfalse	7	TRUE	months	FALSE	10	5	denominator_cohort_10	0 to 150	Male	0	2017-01-01	2022-06-30	NA	NA	Pharmetrics	Male - 0 to 150
10	19244	577320	0	2020-09-01	2020-09-30	climate	NA	1580.62	0	0	233.382	FALSE	FALSE	1	heat_effects_no_sun_exposure_mapedfalse	7	TRUE	months	FALSE	10	5	denominator_cohort_10	0 to 150	Male	0	2017-01-01	2022-06-30	NA	NA	Pharmetrics	Male - 0 to 150
10	3704231	114830983	21	2020-10-01	2020-10-31	Overall	Overall	314390	6.6796	4.13478	10.2105	FALSE	FALSE	1	heat_effects_no_sun_exposure_mapedfalse	7	TRUE	months	FALSE	10	5	denominator_cohort_10	0 to 150	Male	0	2017-01-01	2022-06-30	NA	NA	Pharmetrics	Male - 0 to 150
10	516668	16016693	NA	2020-10-01	2020-10-31	climate	Northeast	43851.3	NA	NA	NA	FALSE	TRUE	1	heat_effects_no_sun_exposure_mapedfalse	7	TRUE	months	FALSE	10	5	denominator_cohort_10	0 to 150	Male	0	2017-01-01	2022-06-30	NA	NA	Pharmetrics	Male - 0 to 150
10	16073	498263	0	2020-10-01	2020-10-31	climate	Northern Rockies and Plains	1364.17	0	0	270.412	FALSE	FALSE	1	heat_effects_no_sun_exposure_mapedfalse	7	TRUE	months	FALSE	10	5	denominator_cohort_10	0 to 150	Male	0	2017-01-01	2022-06-30	NA	NA	Pharmetrics	Male - 0 to 150
10	175218	5431742	NA	2020-10-01	2020-10-31	climate	NorthwestÂ	14871.3	NA	NA	NA	FALSE	TRUE	1	heat_effects_no_sun_exposure_mapedfalse	7	TRUE	months	FALSE	10	5	denominator_cohort_10	0 to 150	Male	0	2017-01-01	2022-06-30	NA	NA	Pharmetrics	Male - 0 to 150
10	1008581	31265961	7	2020-10-01	2020-10-31	climate	Ohio Valley	85601.5	8.17742	3.28775	16.8486	FALSE	FALSE	1	heat_effects_no_sun_exposure_mapedfalse	7	TRUE	months	FALSE	10	5	denominator_cohort_10	0 to 150	Male	0	2017-01-01	2022-06-30	NA	NA	Pharmetrics	Male - 0 to 150
10	1236	38316	0	2020-10-01	2020-10-31	climate	Other	104.903	0	0	3516.45	FALSE	FALSE	1	heat_effects_no_sun_exposure_mapedfalse	7	TRUE	months	FALSE	10	5	denominator_cohort_10	0 to 150	Male	0	2017-01-01	2022-06-30	NA	NA	Pharmetrics	Male - 0 to 150
10	546126	16929879	NA	2020-10-01	2020-10-31	climate	SoutheastÂ	46351.5	NA	NA	NA	FALSE	TRUE	1	heat_effects_no_sun_exposure_mapedfalse	7	TRUE	months	FALSE	10	5	denominator_cohort_10	0 to 150	Male	0	2017-01-01	2022-06-30	NA	NA	Pharmetrics	Male - 0 to 150
10	166273	5154459	0	2020-10-01	2020-10-31	climate	SouthwestÂ	14112.1	0	0	26.1398	FALSE	FALSE	1	heat_effects_no_sun_exposure_mapedfalse	7	TRUE	months	FALSE	10	5	denominator_cohort_10	0 to 150	Male	0	2017-01-01	2022-06-30	NA	NA	Pharmetrics	Male - 0 to 150
10	74147	2298557	0	2020-10-01	2020-10-31	climate	SouthÂ	6293.11	0	0	58.6178	FALSE	FALSE	1	heat_effects_no_sun_exposure_mapedfalse	7	TRUE	months	FALSE	10	5	denominator_cohort_10	0 to 150	Male	0	2017-01-01	2022-06-30	NA	NA	Pharmetrics	Male - 0 to 150
10	597383	18518859	NA	2020-10-01	2020-10-31	climate	Upper Midwest	50701.9	NA	NA	NA	FALSE	TRUE	1	heat_effects_no_sun_exposure_mapedfalse	7	TRUE	months	FALSE	10	5	denominator_cohort_10	0 to 150	Male	0	2017-01-01	2022-06-30	NA	NA	Pharmetrics	Male - 0 to 150
10	583215	18079613	6	2020-10-01	2020-10-31	climate	WestÂ	49499.3	12.1214	4.44834	26.3832	FALSE	FALSE	1	heat_effects_no_sun_exposure_mapedfalse	7	TRUE	months	FALSE	10	5	denominator_cohort_10	0 to 150	Male	0	2017-01-01	2022-06-30	NA	NA	Pharmetrics	Male - 0 to 150
10	19311	598641	0	2020-10-01	2020-10-31	climate	NA	1638.99	0	0	225.07	FALSE	FALSE	1	heat_effects_no_sun_exposure_mapedfalse	7	TRUE	months	FALSE	10	5	denominator_cohort_10	0 to 150	Male	0	2017-01-01	2022-06-30	NA	NA	Pharmetrics	Male - 0 to 150
10	3702602	111077975	8	2020-11-01	2020-11-30	Overall	Overall	304115	2.63058	1.1357	5.1833	FALSE	FALSE	1	heat_effects_no_sun_exposure_mapedfalse	7	TRUE	months	FALSE	10	5	denominator_cohort_10	0 to 150	Male	0	2017-01-01	2022-06-30	NA	NA	Pharmetrics	Male - 0 to 150
10	516843	15505275	NA	2020-11-01	2020-11-30	climate	Northeast	42451.1	NA	NA	NA	FALSE	TRUE	1	heat_effects_no_sun_exposure_mapedfalse	7	TRUE	months	FALSE	10	5	denominator_cohort_10	0 to 150	Male	0	2017-01-01	2022-06-30	NA	NA	Pharmetrics	Male - 0 to 150
10	16099	482970	0	2020-11-01	2020-11-30	climate	Northern Rockies and Plains	1322.3	0	0	278.975	FALSE	FALSE	1	heat_effects_no_sun_exposure_mapedfalse	7	TRUE	months	FALSE	10	5	denominator_cohort_10	0 to 150	Male	0	2017-01-01	2022-06-30	NA	NA	Pharmetrics	Male - 0 to 150
10	174895	5246850	0	2020-11-01	2020-11-30	climate	NorthwestÂ	14365.1	0	0	25.6795	FALSE	FALSE	1	heat_effects_no_sun_exposure_mapedfalse	7	TRUE	months	FALSE	10	5	denominator_cohort_10	0 to 150	Male	0	2017-01-01	2022-06-30	NA	NA	Pharmetrics	Male - 0 to 150
10	1006660	30199769	NA	2020-11-01	2020-11-30	climate	Ohio Valley	82682.5	NA	NA	NA	FALSE	TRUE	1	heat_effects_no_sun_exposure_mapedfalse	7	TRUE	months	FALSE	10	5	denominator_cohort_10	0 to 150	Male	0	2017-01-01	2022-06-30	NA	NA	Pharmetrics	Male - 0 to 150
10	1235	37050	0	2020-11-01	2020-11-30	climate	Other	101.437	0	0	3636.61	FALSE	FALSE	1	heat_effects_no_sun_exposure_mapedfalse	7	TRUE	months	FALSE	10	5	denominator_cohort_10	0 to 150	Male	0	2017-01-01	2022-06-30	NA	NA	Pharmetrics	Male - 0 to 150
10	546167	16384999	NA	2020-11-01	2020-11-30	climate	SoutheastÂ	44859.7	NA	NA	NA	FALSE	TRUE	1	heat_effects_no_sun_exposure_mapedfalse	7	TRUE	months	FALSE	10	5	denominator_cohort_10	0 to 150	Male	0	2017-01-01	2022-06-30	NA	NA	Pharmetrics	Male - 0 to 150
10	166632	4998960	0	2020-11-01	2020-11-30	climate	SouthwestÂ	13686.4	0	0	26.9529	FALSE	FALSE	1	heat_effects_no_sun_exposure_mapedfalse	7	TRUE	months	FALSE	10	5	denominator_cohort_10	0 to 150	Male	0	2017-01-01	2022-06-30	NA	NA	Pharmetrics	Male - 0 to 150
10	74200	2226000	0	2020-11-01	2020-11-30	climate	SouthÂ	6094.46	0	0	60.5284	FALSE	FALSE	1	heat_effects_no_sun_exposure_mapedfalse	7	TRUE	months	FALSE	10	5	denominator_cohort_10	0 to 150	Male	0	2017-01-01	2022-06-30	NA	NA	Pharmetrics	Male - 0 to 150
10	597648	17929438	0	2020-11-01	2020-11-30	climate	Upper Midwest	49088.1	0	0	7.51481	FALSE	FALSE	1	heat_effects_no_sun_exposure_mapedfalse	7	TRUE	months	FALSE	10	5	denominator_cohort_10	0 to 150	Male	0	2017-01-01	2022-06-30	NA	NA	Pharmetrics	Male - 0 to 150
10	582928	17487814	NA	2020-11-01	2020-11-30	climate	WestÂ	47879	NA	NA	NA	FALSE	TRUE	1	heat_effects_no_sun_exposure_mapedfalse	7	TRUE	months	FALSE	10	5	denominator_cohort_10	0 to 150	Male	0	2017-01-01	2022-06-30	NA	NA	Pharmetrics	Male - 0 to 150
10	19295	578850	0	2020-11-01	2020-11-30	climate	NA	1584.8	0	0	232.766	FALSE	FALSE	1	heat_effects_no_sun_exposure_mapedfalse	7	TRUE	months	FALSE	10	5	denominator_cohort_10	0 to 150	Male	0	2017-01-01	2022-06-30	NA	NA	Pharmetrics	Male - 0 to 150
10	3702758	114785476	NA	2020-12-01	2020-12-31	Overall	Overall	314266	NA	NA	NA	FALSE	TRUE	1	heat_effects_no_sun_exposure_mapedfalse	7	TRUE	months	FALSE	10	5	denominator_cohort_10	0 to 150	Male	0	2017-01-01	2022-06-30	NA	NA	Pharmetrics	Male - 0 to 150
10	516863	16022751	0	2020-12-01	2020-12-31	climate	Northeast	43867.9	0	0	8.40906	FALSE	FALSE	1	heat_effects_no_sun_exposure_mapedfalse	7	TRUE	months	FALSE	10	5	denominator_cohort_10	0 to 150	Male	0	2017-01-01	2022-06-30	NA	NA	Pharmetrics	Male - 0 to 150
10	16117	499627	0	2020-12-01	2020-12-31	climate	Northern Rockies and Plains	1367.9	0	0	269.674	FALSE	FALSE	1	heat_effects_no_sun_exposure_mapedfalse	7	TRUE	months	FALSE	10	5	denominator_cohort_10	0 to 150	Male	0	2017-01-01	2022-06-30	NA	NA	Pharmetrics	Male - 0 to 150
10	174793	5418583	0	2020-12-01	2020-12-31	climate	NorthwestÂ	14835.3	0	0	24.8656	FALSE	FALSE	1	heat_effects_no_sun_exposure_mapedfalse	7	TRUE	months	FALSE	10	5	denominator_cohort_10	0 to 150	Male	0	2017-01-01	2022-06-30	NA	NA	Pharmetrics	Male - 0 to 150
10	1007434	31230451	0	2020-12-01	2020-12-31	climate	Ohio Valley	85504.3	0	0	4.31426	FALSE	FALSE	1	heat_effects_no_sun_exposure_mapedfalse	7	TRUE	months	FALSE	10	5	denominator_cohort_10	0 to 150	Male	0	2017-01-01	2022-06-30	NA	NA	Pharmetrics	Male - 0 to 150
10	1246	38626	0	2020-12-01	2020-12-31	climate	Other	105.752	0	0	3488.23	FALSE	FALSE	1	heat_effects_no_sun_exposure_mapedfalse	7	TRUE	months	FALSE	10	5	denominator_cohort_10	0 to 150	Male	0	2017-01-01	2022-06-30	NA	NA	Pharmetrics	Male - 0 to 150
10	547463	16971345	NA	2020-12-01	2020-12-31	climate	SoutheastÂ	46465	NA	NA	NA	FALSE	TRUE	1	heat_effects_no_sun_exposure_mapedfalse	7	TRUE	months	FALSE	10	5	denominator_cohort_10	0 to 150	Male	0	2017-01-01	2022-06-30	NA	NA	Pharmetrics	Male - 0 to 150
10	167275	5185525	0	2020-12-01	2020-12-31	climate	SouthwestÂ	14197.2	0	0	25.9832	FALSE	FALSE	1	heat_effects_no_sun_exposure_mapedfalse	7	TRUE	months	FALSE	10	5	denominator_cohort_10	0 to 150	Male	0	2017-01-01	2022-06-30	NA	NA	Pharmetrics	Male - 0 to 150
10	74424	2307144	0	2020-12-01	2020-12-31	climate	SouthÂ	6316.62	0	0	58.3996	FALSE	FALSE	1	heat_effects_no_sun_exposure_mapedfalse	7	TRUE	months	FALSE	10	5	denominator_cohort_10	0 to 150	Male	0	2017-01-01	2022-06-30	NA	NA	Pharmetrics	Male - 0 to 150
10	595847	18471257	0	2020-12-01	2020-12-31	climate	Upper Midwest	50571.5	0	0	7.29438	FALSE	FALSE	1	heat_effects_no_sun_exposure_mapedfalse	7	TRUE	months	FALSE	10	5	denominator_cohort_10	0 to 150	Male	0	2017-01-01	2022-06-30	NA	NA	Pharmetrics	Male - 0 to 150
10	582044	18043355	NA	2020-12-01	2020-12-31	climate	WestÂ	49400	NA	NA	NA	FALSE	TRUE	1	heat_effects_no_sun_exposure_mapedfalse	7	TRUE	months	FALSE	10	5	denominator_cohort_10	0 to 150	Male	0	2017-01-01	2022-06-30	NA	NA	Pharmetrics	Male - 0 to 150
10	19252	596812	0	2020-12-01	2020-12-31	climate	NA	1633.98	0	0	225.76	FALSE	FALSE	1	heat_effects_no_sun_exposure_mapedfalse	7	TRUE	months	FALSE	10	5	denominator_cohort_10	0 to 150	Male	0	2017-01-01	2022-06-30	NA	NA	Pharmetrics	Male - 0 to 150
10	3759903	116556975	NA	2021-01-01	2021-01-31	Overall	Overall	319116	NA	NA	NA	FALSE	TRUE	1	heat_effects_no_sun_exposure_mapedfalse	7	TRUE	months	FALSE	10	5	denominator_cohort_10	0 to 150	Male	0	2017-01-01	2022-06-30	NA	NA	Pharmetrics	Male - 0 to 150
10	529514	16414934	0	2021-01-01	2021-01-31	climate	Northeast	44941.6	0	0	8.20815	FALSE	FALSE	1	heat_effects_no_sun_exposure_mapedfalse	7	TRUE	months	FALSE	10	5	denominator_cohort_10	0 to 150	Male	0	2017-01-01	2022-06-30	NA	NA	Pharmetrics	Male - 0 to 150
10	16700	517700	0	2021-01-01	2021-01-31	climate	Northern Rockies and Plains	1417.39	0	0	260.259	FALSE	FALSE	1	heat_effects_no_sun_exposure_mapedfalse	7	TRUE	months	FALSE	10	5	denominator_cohort_10	0 to 150	Male	0	2017-01-01	2022-06-30	NA	NA	Pharmetrics	Male - 0 to 150
10	172279	5340649	0	2021-01-01	2021-01-31	climate	NorthwestÂ	14621.9	0	0	25.2285	FALSE	FALSE	1	heat_effects_no_sun_exposure_mapedfalse	7	TRUE	months	FALSE	10	5	denominator_cohort_10	0 to 150	Male	0	2017-01-01	2022-06-30	NA	NA	Pharmetrics	Male - 0 to 150
10	1022795	31706645	0	2021-01-01	2021-01-31	climate	Ohio Valley	86808.1	0	0	4.24947	FALSE	FALSE	1	heat_effects_no_sun_exposure_mapedfalse	7	TRUE	months	FALSE	10	5	denominator_cohort_10	0 to 150	Male	0	2017-01-01	2022-06-30	NA	NA	Pharmetrics	Male - 0 to 150
10	1311	40641	0	2021-01-01	2021-01-31	climate	Other	111.269	0	0	3315.28	FALSE	FALSE	1	heat_effects_no_sun_exposure_mapedfalse	7	TRUE	months	FALSE	10	5	denominator_cohort_10	0 to 150	Male	0	2017-01-01	2022-06-30	NA	NA	Pharmetrics	Male - 0 to 150
10	575688	17846320	NA	2021-01-01	2021-01-31	climate	SoutheastÂ	48860.6	NA	NA	NA	FALSE	TRUE	1	heat_effects_no_sun_exposure_mapedfalse	7	TRUE	months	FALSE	10	5	denominator_cohort_10	0 to 150	Male	0	2017-01-01	2022-06-30	NA	NA	Pharmetrics	Male - 0 to 150
10	167404	5189522	NA	2021-01-01	2021-01-31	climate	SouthwestÂ	14208.1	NA	NA	NA	FALSE	TRUE	1	heat_effects_no_sun_exposure_mapedfalse	7	TRUE	months	FALSE	10	5	denominator_cohort_10	0 to 150	Male	0	2017-01-01	2022-06-30	NA	NA	Pharmetrics	Male - 0 to 150
10	76268	2364300	NA	2021-01-01	2021-01-31	climate	SouthÂ	6473.1	NA	NA	NA	FALSE	TRUE	1	heat_effects_no_sun_exposure_mapedfalse	7	TRUE	months	FALSE	10	5	denominator_cohort_10	0 to 150	Male	0	2017-01-01	2022-06-30	NA	NA	Pharmetrics	Male - 0 to 150
10	596036	18477116	0	2021-01-01	2021-01-31	climate	Upper Midwest	50587.6	0	0	7.29206	FALSE	FALSE	1	heat_effects_no_sun_exposure_mapedfalse	7	TRUE	months	FALSE	10	5	denominator_cohort_10	0 to 150	Male	0	2017-01-01	2022-06-30	NA	NA	Pharmetrics	Male - 0 to 150
10	582809	18067079	0	2021-01-01	2021-01-31	climate	WestÂ	49465	0	0	7.45756	FALSE	FALSE	1	heat_effects_no_sun_exposure_mapedfalse	7	TRUE	months	FALSE	10	5	denominator_cohort_10	0 to 150	Male	0	2017-01-01	2022-06-30	NA	NA	Pharmetrics	Male - 0 to 150
10	19099	592069	0	2021-01-01	2021-01-31	climate	NA	1621	0	0	227.569	FALSE	FALSE	1	heat_effects_no_sun_exposure_mapedfalse	7	TRUE	months	FALSE	10	5	denominator_cohort_10	0 to 150	Male	0	2017-01-01	2022-06-30	NA	NA	Pharmetrics	Male - 0 to 150
10	3758844	105247600	NA	2021-02-01	2021-02-28	Overall	Overall	288152	NA	NA	NA	FALSE	TRUE	1	heat_effects_no_sun_exposure_mapedfalse	7	TRUE	months	FALSE	10	5	denominator_cohort_10	0 to 150	Male	0	2017-01-01	2022-06-30	NA	NA	Pharmetrics	Male - 0 to 150
10	530899	14865170	NA	2021-02-01	2021-02-28	climate	Northeast	40698.6	NA	NA	NA	FALSE	TRUE	1	heat_effects_no_sun_exposure_mapedfalse	7	TRUE	months	FALSE	10	5	denominator_cohort_10	0 to 150	Male	0	2017-01-01	2022-06-30	NA	NA	Pharmetrics	Male - 0 to 150
10	16769	469532	0	2021-02-01	2021-02-28	climate	Northern Rockies and Plains	1285.51	0	0	286.959	FALSE	FALSE	1	heat_effects_no_sun_exposure_mapedfalse	7	TRUE	months	FALSE	10	5	denominator_cohort_10	0 to 150	Male	0	2017-01-01	2022-06-30	NA	NA	Pharmetrics	Male - 0 to 150
10	171808	4810624	0	2021-02-01	2021-02-28	climate	NorthwestÂ	13170.8	0	0	28.0081	FALSE	FALSE	1	heat_effects_no_sun_exposure_mapedfalse	7	TRUE	months	FALSE	10	5	denominator_cohort_10	0 to 150	Male	0	2017-01-01	2022-06-30	NA	NA	Pharmetrics	Male - 0 to 150
10	1020174	28564856	NA	2021-02-01	2021-02-28	climate	Ohio Valley	78206.3	NA	NA	NA	FALSE	TRUE	1	heat_effects_no_sun_exposure_mapedfalse	7	TRUE	months	FALSE	10	5	denominator_cohort_10	0 to 150	Male	0	2017-01-01	2022-06-30	NA	NA	Pharmetrics	Male - 0 to 150
10	1296	36288	0	2021-02-01	2021-02-28	climate	Other	99.3511	0	0	3712.97	FALSE	FALSE	1	heat_effects_no_sun_exposure_mapedfalse	7	TRUE	months	FALSE	10	5	denominator_cohort_10	0 to 150	Male	0	2017-01-01	2022-06-30	NA	NA	Pharmetrics	Male - 0 to 150
10	575098	16102744	0	2021-02-01	2021-02-28	climate	SoutheastÂ	44086.9	0	0	8.36729	FALSE	FALSE	1	heat_effects_no_sun_exposure_mapedfalse	7	TRUE	months	FALSE	10	5	denominator_cohort_10	0 to 150	Male	0	2017-01-01	2022-06-30	NA	NA	Pharmetrics	Male - 0 to 150
10	168752	4725050	0	2021-02-01	2021-02-28	climate	SouthwestÂ	12936.5	0	0	28.5153	FALSE	FALSE	1	heat_effects_no_sun_exposure_mapedfalse	7	TRUE	months	FALSE	10	5	denominator_cohort_10	0 to 150	Male	0	2017-01-01	2022-06-30	NA	NA	Pharmetrics	Male - 0 to 150
10	76338	2137464	0	2021-02-01	2021-02-28	climate	SouthÂ	5852.06	0	0	63.0356	FALSE	FALSE	1	heat_effects_no_sun_exposure_mapedfalse	7	TRUE	months	FALSE	10	5	denominator_cohort_10	0 to 150	Male	0	2017-01-01	2022-06-30	NA	NA	Pharmetrics	Male - 0 to 150
10	595738	16680664	0	2021-02-01	2021-02-28	climate	Upper Midwest	45669.2	0	0	8.0774	FALSE	FALSE	1	heat_effects_no_sun_exposure_mapedfalse	7	TRUE	months	FALSE	10	5	denominator_cohort_10	0 to 150	Male	0	2017-01-01	2022-06-30	NA	NA	Pharmetrics	Male - 0 to 150
10	582812	16318728	NA	2021-02-01	2021-02-28	climate	WestÂ	44678.2	NA	NA	NA	FALSE	TRUE	1	heat_effects_no_sun_exposure_mapedfalse	7	TRUE	months	FALSE	10	5	denominator_cohort_10	0 to 150	Male	0	2017-01-01	2022-06-30	NA	NA	Pharmetrics	Male - 0 to 150
10	19160	536480	0	2021-02-01	2021-02-28	climate	NA	1468.8	0	0	251.149	FALSE	FALSE	1	heat_effects_no_sun_exposure_mapedfalse	7	TRUE	months	FALSE	10	5	denominator_cohort_10	0 to 150	Male	0	2017-01-01	2022-06-30	NA	NA	Pharmetrics	Male - 0 to 150
10	3766734	116768728	7	2021-03-01	2021-03-31	Overall	Overall	319695	2.18958	0.880327	4.51138	FALSE	FALSE	1	heat_effects_no_sun_exposure_mapedfalse	7	TRUE	months	FALSE	10	5	denominator_cohort_10	0 to 150	Male	0	2017-01-01	2022-06-30	NA	NA	Pharmetrics	Male - 0 to 150
10	533694	16544500	NA	2021-03-01	2021-03-31	climate	Northeast	45296.4	NA	NA	NA	FALSE	TRUE	1	heat_effects_no_sun_exposure_mapedfalse	7	TRUE	months	FALSE	10	5	denominator_cohort_10	0 to 150	Male	0	2017-01-01	2022-06-30	NA	NA	Pharmetrics	Male - 0 to 150
10	16856	522536	0	2021-03-01	2021-03-31	climate	Northern Rockies and Plains	1430.63	0	0	257.851	FALSE	FALSE	1	heat_effects_no_sun_exposure_mapedfalse	7	TRUE	months	FALSE	10	5	denominator_cohort_10	0 to 150	Male	0	2017-01-01	2022-06-30	NA	NA	Pharmetrics	Male - 0 to 150
10	171832	5326792	0	2021-03-01	2021-03-31	climate	NorthwestÂ	14584	0	0	25.2941	FALSE	FALSE	1	heat_effects_no_sun_exposure_mapedfalse	7	TRUE	months	FALSE	10	5	denominator_cohort_10	0 to 150	Male	0	2017-01-01	2022-06-30	NA	NA	Pharmetrics	Male - 0 to 150
10	1021267	31659269	NA	2021-03-01	2021-03-31	climate	Ohio Valley	86678.4	NA	NA	NA	FALSE	TRUE	1	heat_effects_no_sun_exposure_mapedfalse	7	TRUE	months	FALSE	10	5	denominator_cohort_10	0 to 150	Male	0	2017-01-01	2022-06-30	NA	NA	Pharmetrics	Male - 0 to 150
10	1305	40455	0	2021-03-01	2021-03-31	climate	Other	110.76	0	0	3330.52	FALSE	FALSE	1	heat_effects_no_sun_exposure_mapedfalse	7	TRUE	months	FALSE	10	5	denominator_cohort_10	0 to 150	Male	0	2017-01-01	2022-06-30	NA	NA	Pharmetrics	Male - 0 to 150
10	577085	17889631	NA	2021-03-01	2021-03-31	climate	SoutheastÂ	48979.1	NA	NA	NA	FALSE	TRUE	1	heat_effects_no_sun_exposure_mapedfalse	7	TRUE	months	FALSE	10	5	denominator_cohort_10	0 to 150	Male	0	2017-01-01	2022-06-30	NA	NA	Pharmetrics	Male - 0 to 150
10	169743	5262033	0	2021-03-01	2021-03-31	climate	SouthwestÂ	14406.7	0	0	25.6054	FALSE	FALSE	1	heat_effects_no_sun_exposure_mapedfalse	7	TRUE	months	FALSE	10	5	denominator_cohort_10	0 to 150	Male	0	2017-01-01	2022-06-30	NA	NA	Pharmetrics	Male - 0 to 150
10	77222	2393882	0	2021-03-01	2021-03-31	climate	SouthÂ	6554.09	0	0	56.2836	FALSE	FALSE	1	heat_effects_no_sun_exposure_mapedfalse	7	TRUE	months	FALSE	10	5	denominator_cohort_10	0 to 150	Male	0	2017-01-01	2022-06-30	NA	NA	Pharmetrics	Male - 0 to 150
10	595445	18458795	0	2021-03-01	2021-03-31	climate	Upper Midwest	50537.4	0	0	7.2993	FALSE	FALSE	1	heat_effects_no_sun_exposure_mapedfalse	7	TRUE	months	FALSE	10	5	denominator_cohort_10	0 to 150	Male	0	2017-01-01	2022-06-30	NA	NA	Pharmetrics	Male - 0 to 150
10	583073	18075263	NA	2021-03-01	2021-03-31	climate	WestÂ	49487.4	NA	NA	NA	FALSE	TRUE	1	heat_effects_no_sun_exposure_mapedfalse	7	TRUE	months	FALSE	10	5	denominator_cohort_10	0 to 150	Male	0	2017-01-01	2022-06-30	NA	NA	Pharmetrics	Male - 0 to 150
10	19212	595572	0	2021-03-01	2021-03-31	climate	NA	1630.59	0	0	226.23	FALSE	FALSE	1	heat_effects_no_sun_exposure_mapedfalse	7	TRUE	months	FALSE	10	5	denominator_cohort_10	0 to 150	Male	0	2017-01-01	2022-06-30	NA	NA	Pharmetrics	Male - 0 to 150
10	3770059	113101581	27	2021-04-01	2021-04-30	Overall	Overall	309655	8.71937	5.74612	12.6862	FALSE	FALSE	1	heat_effects_no_sun_exposure_mapedfalse	7	TRUE	months	FALSE	10	5	denominator_cohort_10	0 to 150	Male	0	2017-01-01	2022-06-30	NA	NA	Pharmetrics	Male - 0 to 150
10	536322	16089650	NA	2021-04-01	2021-04-30	climate	Northeast	44051.1	NA	NA	NA	FALSE	TRUE	1	heat_effects_no_sun_exposure_mapedfalse	7	TRUE	months	FALSE	10	5	denominator_cohort_10	0 to 150	Male	0	2017-01-01	2022-06-30	NA	NA	Pharmetrics	Male - 0 to 150
10	16957	508710	0	2021-04-01	2021-04-30	climate	Northern Rockies and Plains	1392.77	0	0	264.859	FALSE	FALSE	1	heat_effects_no_sun_exposure_mapedfalse	7	TRUE	months	FALSE	10	5	denominator_cohort_10	0 to 150	Male	0	2017-01-01	2022-06-30	NA	NA	Pharmetrics	Male - 0 to 150
10	171470	5144092	NA	2021-04-01	2021-04-30	climate	NorthwestÂ	14083.8	NA	NA	NA	FALSE	TRUE	1	heat_effects_no_sun_exposure_mapedfalse	7	TRUE	months	FALSE	10	5	denominator_cohort_10	0 to 150	Male	0	2017-01-01	2022-06-30	NA	NA	Pharmetrics	Male - 0 to 150
10	1021629	30648827	7	2021-04-01	2021-04-30	climate	Ohio Valley	83911.9	8.34208	3.35395	17.1879	FALSE	FALSE	1	heat_effects_no_sun_exposure_mapedfalse	7	TRUE	months	FALSE	10	5	denominator_cohort_10	0 to 150	Male	0	2017-01-01	2022-06-30	NA	NA	Pharmetrics	Male - 0 to 150
10	1304	39120	0	2021-04-01	2021-04-30	climate	Other	107.105	0	0	3444.18	FALSE	FALSE	1	heat_effects_no_sun_exposure_mapedfalse	7	TRUE	months	FALSE	10	5	denominator_cohort_10	0 to 150	Male	0	2017-01-01	2022-06-30	NA	NA	Pharmetrics	Male - 0 to 150
10	576621	17298580	5	2021-04-01	2021-04-30	climate	SoutheastÂ	47360.9	10.5572	3.4279	24.637	FALSE	FALSE	1	heat_effects_no_sun_exposure_mapedfalse	7	TRUE	months	FALSE	10	5	denominator_cohort_10	0 to 150	Male	0	2017-01-01	2022-06-30	NA	NA	Pharmetrics	Male - 0 to 150
10	170237	5107102	NA	2021-04-01	2021-04-30	climate	SouthwestÂ	13982.5	NA	NA	NA	FALSE	TRUE	1	heat_effects_no_sun_exposure_mapedfalse	7	TRUE	months	FALSE	10	5	denominator_cohort_10	0 to 150	Male	0	2017-01-01	2022-06-30	NA	NA	Pharmetrics	Male - 0 to 150
10	77225	2316740	NA	2021-04-01	2021-04-30	climate	SouthÂ	6342.89	NA	NA	NA	FALSE	TRUE	1	heat_effects_no_sun_exposure_mapedfalse	7	TRUE	months	FALSE	10	5	denominator_cohort_10	0 to 150	Male	0	2017-01-01	2022-06-30	NA	NA	Pharmetrics	Male - 0 to 150
10	594925	17847731	NA	2021-04-01	2021-04-30	climate	Upper Midwest	48864.4	NA	NA	NA	FALSE	TRUE	1	heat_effects_no_sun_exposure_mapedfalse	7	TRUE	months	FALSE	10	5	denominator_cohort_10	0 to 150	Male	0	2017-01-01	2022-06-30	NA	NA	Pharmetrics	Male - 0 to 150
10	584092	17522719	5	2021-04-01	2021-04-30	climate	WestÂ	47974.6	10.4222	3.38405	24.3219	FALSE	FALSE	1	heat_effects_no_sun_exposure_mapedfalse	7	TRUE	months	FALSE	10	5	denominator_cohort_10	0 to 150	Male	0	2017-01-01	2022-06-30	NA	NA	Pharmetrics	Male - 0 to 150
10	19277	578310	0	2021-04-01	2021-04-30	climate	NA	1583.33	0	0	232.983	FALSE	FALSE	1	heat_effects_no_sun_exposure_mapedfalse	7	TRUE	months	FALSE	10	5	denominator_cohort_10	0 to 150	Male	0	2017-01-01	2022-06-30	NA	NA	Pharmetrics	Male - 0 to 150
10	3776025	117056366	55	2021-05-01	2021-05-31	Overall	Overall	320483	17.1616	12.9285	22.3382	FALSE	FALSE	1	heat_effects_no_sun_exposure_mapedfalse	7	TRUE	months	FALSE	10	5	denominator_cohort_10	0 to 150	Male	0	2017-01-01	2022-06-30	NA	NA	Pharmetrics	Male - 0 to 150
10	538147	16682494	8	2021-05-01	2021-05-31	climate	Northeast	45674.2	17.5154	7.56189	34.5123	FALSE	FALSE	1	heat_effects_no_sun_exposure_mapedfalse	7	TRUE	months	FALSE	10	5	denominator_cohort_10	0 to 150	Male	0	2017-01-01	2022-06-30	NA	NA	Pharmetrics	Male - 0 to 150
10	16918	524458	0	2021-05-01	2021-05-31	climate	Northern Rockies and Plains	1435.89	0	0	256.906	FALSE	FALSE	1	heat_effects_no_sun_exposure_mapedfalse	7	TRUE	months	FALSE	10	5	denominator_cohort_10	0 to 150	Male	0	2017-01-01	2022-06-30	NA	NA	Pharmetrics	Male - 0 to 150
10	171372	5312524	NA	2021-05-01	2021-05-31	climate	NorthwestÂ	14544.9	NA	NA	NA	FALSE	TRUE	1	heat_effects_no_sun_exposure_mapedfalse	7	TRUE	months	FALSE	10	5	denominator_cohort_10	0 to 150	Male	0	2017-01-01	2022-06-30	NA	NA	Pharmetrics	Male - 0 to 150
10	1022708	31703828	16	2021-05-01	2021-05-31	climate	Ohio Valley	86800.4	18.4331	10.5361	29.9342	FALSE	FALSE	1	heat_effects_no_sun_exposure_mapedfalse	7	TRUE	months	FALSE	10	5	denominator_cohort_10	0 to 150	Male	0	2017-01-01	2022-06-30	NA	NA	Pharmetrics	Male - 0 to 150
10	1302	40362	0	2021-05-01	2021-05-31	climate	Other	110.505	0	0	3338.2	FALSE	FALSE	1	heat_effects_no_sun_exposure_mapedfalse	7	TRUE	months	FALSE	10	5	denominator_cohort_10	0 to 150	Male	0	2017-01-01	2022-06-30	NA	NA	Pharmetrics	Male - 0 to 150
10	579703	17970717	10	2021-05-01	2021-05-31	climate	SoutheastÂ	49201.1	20.3247	9.7465	37.3779	FALSE	FALSE	1	heat_effects_no_sun_exposure_mapedfalse	7	TRUE	months	FALSE	10	5	denominator_cohort_10	0 to 150	Male	0	2017-01-01	2022-06-30	NA	NA	Pharmetrics	Male - 0 to 150
10	170465	5284399	NA	2021-05-01	2021-05-31	climate	SouthwestÂ	14467.9	NA	NA	NA	FALSE	TRUE	1	heat_effects_no_sun_exposure_mapedfalse	7	TRUE	months	FALSE	10	5	denominator_cohort_10	0 to 150	Male	0	2017-01-01	2022-06-30	NA	NA	Pharmetrics	Male - 0 to 150
10	77571	2404692	NA	2021-05-01	2021-05-31	climate	SouthÂ	6583.69	NA	NA	NA	FALSE	TRUE	1	heat_effects_no_sun_exposure_mapedfalse	7	TRUE	months	FALSE	10	5	denominator_cohort_10	0 to 150	Male	0	2017-01-01	2022-06-30	NA	NA	Pharmetrics	Male - 0 to 150
10	594289	18422907	8	2021-05-01	2021-05-31	climate	Upper Midwest	50439.2	15.8607	6.84752	31.2519	FALSE	FALSE	1	heat_effects_no_sun_exposure_mapedfalse	7	TRUE	months	FALSE	10	5	denominator_cohort_10	0 to 150	Male	0	2017-01-01	2022-06-30	NA	NA	Pharmetrics	Male - 0 to 150
10	584204	18110259	9	2021-05-01	2021-05-31	climate	WestÂ	49583.2	18.1513	8.29994	34.4568	FALSE	FALSE	1	heat_effects_no_sun_exposure_mapedfalse	7	TRUE	months	FALSE	10	5	denominator_cohort_10	0 to 150	Male	0	2017-01-01	2022-06-30	NA	NA	Pharmetrics	Male - 0 to 150
10	19346	599726	0	2021-05-01	2021-05-31	climate	NA	1641.96	0	0	224.663	FALSE	FALSE	1	heat_effects_no_sun_exposure_mapedfalse	7	TRUE	months	FALSE	10	5	denominator_cohort_10	0 to 150	Male	0	2017-01-01	2022-06-30	NA	NA	Pharmetrics	Male - 0 to 150
10	3787819	113632694	282	2021-06-01	2021-06-30	Overall	Overall	311109	90.6434	80.3717	101.864	FALSE	FALSE	1	heat_effects_no_sun_exposure_mapedfalse	7	TRUE	months	FALSE	10	5	denominator_cohort_10	0 to 150	Male	0	2017-01-01	2022-06-30	NA	NA	Pharmetrics	Male - 0 to 150
10	540963	16228677	35	2021-06-01	2021-06-30	climate	Northeast	44431.7	78.7726	54.868	109.554	FALSE	FALSE	1	heat_effects_no_sun_exposure_mapedfalse	7	TRUE	months	FALSE	10	5	denominator_cohort_10	0 to 150	Male	0	2017-01-01	2022-06-30	NA	NA	Pharmetrics	Male - 0 to 150
10	16820	504592	NA	2021-06-01	2021-06-30	climate	Northern Rockies and Plains	1381.5	NA	NA	NA	FALSE	TRUE	1	heat_effects_no_sun_exposure_mapedfalse	7	TRUE	months	FALSE	10	5	denominator_cohort_10	0 to 150	Male	0	2017-01-01	2022-06-30	NA	NA	Pharmetrics	Male - 0 to 150
10	171519	5145536	12	2021-06-01	2021-06-30	climate	NorthwestÂ	14087.7	85.1806	44.0141	148.793	FALSE	FALSE	1	heat_effects_no_sun_exposure_mapedfalse	7	TRUE	months	FALSE	10	5	denominator_cohort_10	0 to 150	Male	0	2017-01-01	2022-06-30	NA	NA	Pharmetrics	Male - 0 to 150
10	1023262	30697259	97	2021-06-01	2021-06-30	climate	Ohio Valley	84044.5	115.415	93.5938	140.797	FALSE	FALSE	1	heat_effects_no_sun_exposure_mapedfalse	7	TRUE	months	FALSE	10	5	denominator_cohort_10	0 to 150	Male	0	2017-01-01	2022-06-30	NA	NA	Pharmetrics	Male - 0 to 150
10	1299	38970	0	2021-06-01	2021-06-30	climate	Other	106.694	0	0	3457.44	FALSE	FALSE	1	heat_effects_no_sun_exposure_mapedfalse	7	TRUE	months	FALSE	10	5	denominator_cohort_10	0 to 150	Male	0	2017-01-01	2022-06-30	NA	NA	Pharmetrics	Male - 0 to 150
10	583769	17512847	33	2021-06-01	2021-06-30	climate	SoutheastÂ	47947.6	68.8252	47.3761	96.6562	FALSE	FALSE	1	heat_effects_no_sun_exposure_mapedfalse	7	TRUE	months	FALSE	10	5	denominator_cohort_10	0 to 150	Male	0	2017-01-01	2022-06-30	NA	NA	Pharmetrics	Male - 0 to 150
10	171392	5141704	9	2021-06-01	2021-06-30	climate	SouthwestÂ	14077.2	63.9331	29.2343	121.365	FALSE	FALSE	1	heat_effects_no_sun_exposure_mapedfalse	7	TRUE	months	FALSE	10	5	denominator_cohort_10	0 to 150	Male	0	2017-01-01	2022-06-30	NA	NA	Pharmetrics	Male - 0 to 150
10	78868	2365947	11	2021-06-01	2021-06-30	climate	SouthÂ	6477.61	169.816	84.7714	303.847	FALSE	FALSE	1	heat_effects_no_sun_exposure_mapedfalse	7	TRUE	months	FALSE	10	5	denominator_cohort_10	0 to 150	Male	0	2017-01-01	2022-06-30	NA	NA	Pharmetrics	Male - 0 to 150
10	594606	17837837	42	2021-06-01	2021-06-30	climate	Upper Midwest	48837.3	85.9998	61.9811	116.247	FALSE	FALSE	1	heat_effects_no_sun_exposure_mapedfalse	7	TRUE	months	FALSE	10	5	denominator_cohort_10	0 to 150	Male	0	2017-01-01	2022-06-30	NA	NA	Pharmetrics	Male - 0 to 150
10	586020	17580303	41	2021-06-01	2021-06-30	climate	WestÂ	48132.2	85.182	61.1281	115.559	FALSE	FALSE	1	heat_effects_no_sun_exposure_mapedfalse	7	TRUE	months	FALSE	10	5	denominator_cohort_10	0 to 150	Male	0	2017-01-01	2022-06-30	NA	NA	Pharmetrics	Male - 0 to 150
10	19301	579022	NA	2021-06-01	2021-06-30	climate	NA	1585.28	NA	NA	NA	FALSE	TRUE	1	heat_effects_no_sun_exposure_mapedfalse	7	TRUE	months	FALSE	10	5	denominator_cohort_10	0 to 150	Male	0	2017-01-01	2022-06-30	NA	NA	Pharmetrics	Male - 0 to 150
10	3807801	118039419	290	2021-07-01	2021-07-31	Overall	Overall	323174	89.7349	79.7031	100.68	FALSE	FALSE	1	heat_effects_no_sun_exposure_mapedfalse	7	TRUE	months	FALSE	10	5	denominator_cohort_10	0 to 150	Male	0	2017-01-01	2022-06-30	NA	NA	Pharmetrics	Male - 0 to 150
10	547234	16963960	28	2021-07-01	2021-07-31	climate	Northeast	46444.8	60.2866	40.06	87.131	FALSE	FALSE	1	heat_effects_no_sun_exposure_mapedfalse	7	TRUE	months	FALSE	10	5	denominator_cohort_10	0 to 150	Male	0	2017-01-01	2022-06-30	NA	NA	Pharmetrics	Male - 0 to 150
10	16771	519893	NA	2021-07-01	2021-07-31	climate	Northern Rockies and Plains	1423.39	NA	NA	NA	FALSE	TRUE	1	heat_effects_no_sun_exposure_mapedfalse	7	TRUE	months	FALSE	10	5	denominator_cohort_10	0 to 150	Male	0	2017-01-01	2022-06-30	NA	NA	Pharmetrics	Male - 0 to 150
10	172208	5338343	6	2021-07-01	2021-07-31	climate	NorthwestÂ	14615.6	41.0521	15.0654	89.3531	FALSE	FALSE	1	heat_effects_no_sun_exposure_mapedfalse	7	TRUE	months	FALSE	10	5	denominator_cohort_10	0 to 150	Male	0	2017-01-01	2022-06-30	NA	NA	Pharmetrics	Male - 0 to 150
10	1028409	31879880	92	2021-07-01	2021-07-31	climate	Ohio Valley	87282.4	105.405	84.9713	129.27	FALSE	FALSE	1	heat_effects_no_sun_exposure_mapedfalse	7	TRUE	months	FALSE	10	5	denominator_cohort_10	0 to 150	Male	0	2017-01-01	2022-06-30	NA	NA	Pharmetrics	Male - 0 to 150
10	1300	40300	0	2021-07-01	2021-07-31	climate	Other	110.335	0	0	3343.33	FALSE	FALSE	1	heat_effects_no_sun_exposure_mapedfalse	7	TRUE	months	FALSE	10	5	denominator_cohort_10	0 to 150	Male	0	2017-01-01	2022-06-30	NA	NA	Pharmetrics	Male - 0 to 150
10	586053	18167144	70	2021-07-01	2021-07-31	climate	SoutheastÂ	49738.9	140.735	109.71	177.81	FALSE	FALSE	1	heat_effects_no_sun_exposure_mapedfalse	7	TRUE	months	FALSE	10	5	denominator_cohort_10	0 to 150	Male	0	2017-01-01	2022-06-30	NA	NA	Pharmetrics	Male - 0 to 150
10	173693	5384386	11	2021-07-01	2021-07-31	climate	SouthwestÂ	14741.6	74.6185	37.2493	133.513	FALSE	FALSE	1	heat_effects_no_sun_exposure_mapedfalse	7	TRUE	months	FALSE	10	5	denominator_cohort_10	0 to 150	Male	0	2017-01-01	2022-06-30	NA	NA	Pharmetrics	Male - 0 to 150
10	79962	2478766	7	2021-07-01	2021-07-31	climate	SouthÂ	6786.49	103.146	41.4701	212.52	FALSE	FALSE	1	heat_effects_no_sun_exposure_mapedfalse	7	TRUE	months	FALSE	10	5	denominator_cohort_10	0 to 150	Male	0	2017-01-01	2022-06-30	NA	NA	Pharmetrics	Male - 0 to 150
10	593261	18390907	29	2021-07-01	2021-07-31	climate	Upper Midwest	50351.6	57.595	38.5723	82.7161	FALSE	FALSE	1	heat_effects_no_sun_exposure_mapedfalse	7	TRUE	months	FALSE	10	5	denominator_cohort_10	0 to 150	Male	0	2017-01-01	2022-06-30	NA	NA	Pharmetrics	Male - 0 to 150
10	589371	18270155	43	2021-07-01	2021-07-31	climate	WestÂ	50021	85.964	62.2125	115.793	FALSE	FALSE	1	heat_effects_no_sun_exposure_mapedfalse	7	TRUE	months	FALSE	10	5	denominator_cohort_10	0 to 150	Male	0	2017-01-01	2022-06-30	NA	NA	Pharmetrics	Male - 0 to 150
10	19539	605685	NA	2021-07-01	2021-07-31	climate	NA	1658.28	NA	NA	NA	FALSE	TRUE	1	heat_effects_no_sun_exposure_mapedfalse	7	TRUE	months	FALSE	10	5	denominator_cohort_10	0 to 150	Male	0	2017-01-01	2022-06-30	NA	NA	Pharmetrics	Male - 0 to 150
10	3837218	118951846	232	2021-08-01	2021-08-31	Overall	Overall	325672	71.2372	62.3648	81.018	FALSE	FALSE	1	heat_effects_no_sun_exposure_mapedfalse	7	TRUE	months	FALSE	10	5	denominator_cohort_10	0 to 150	Male	0	2017-01-01	2022-06-30	NA	NA	Pharmetrics	Male - 0 to 150
10	550315	17059611	23	2021-08-01	2021-08-31	climate	Northeast	46706.7	49.2435	31.2162	73.8894	FALSE	FALSE	1	heat_effects_no_sun_exposure_mapedfalse	7	TRUE	months	FALSE	10	5	denominator_cohort_10	0 to 150	Male	0	2017-01-01	2022-06-30	NA	NA	Pharmetrics	Male - 0 to 150
10	16828	521668	0	2021-08-01	2021-08-31	climate	Northern Rockies and Plains	1428.25	0	0	258.28	FALSE	FALSE	1	heat_effects_no_sun_exposure_mapedfalse	7	TRUE	months	FALSE	10	5	denominator_cohort_10	0 to 150	Male	0	2017-01-01	2022-06-30	NA	NA	Pharmetrics	Male - 0 to 150
10	172526	5348261	5	2021-08-01	2021-08-31	climate	NorthwestÂ	14642.7	34.1466	11.0873	79.6868	FALSE	FALSE	1	heat_effects_no_sun_exposure_mapedfalse	7	TRUE	months	FALSE	10	5	denominator_cohort_10	0 to 150	Male	0	2017-01-01	2022-06-30	NA	NA	Pharmetrics	Male - 0 to 150
10	1038051	32178724	107	2021-08-01	2021-08-31	climate	Ohio Valley	88100.5	121.452	99.533	146.762	FALSE	FALSE	1	heat_effects_no_sun_exposure_mapedfalse	7	TRUE	months	FALSE	10	5	denominator_cohort_10	0 to 150	Male	0	2017-01-01	2022-06-30	NA	NA	Pharmetrics	Male - 0 to 150
10	1329	41199	0	2021-08-01	2021-08-31	climate	Other	112.797	0	0	3270.38	FALSE	FALSE	1	heat_effects_no_sun_exposure_mapedfalse	7	TRUE	months	FALSE	10	5	denominator_cohort_10	0 to 150	Male	0	2017-01-01	2022-06-30	NA	NA	Pharmetrics	Male - 0 to 150
10	590688	18310897	50	2021-08-01	2021-08-31	climate	SoutheastÂ	50132.5	99.7357	74.0258	131.489	FALSE	FALSE	1	heat_effects_no_sun_exposure_mapedfalse	7	TRUE	months	FALSE	10	5	denominator_cohort_10	0 to 150	Male	0	2017-01-01	2022-06-30	NA	NA	Pharmetrics	Male - 0 to 150
10	175189	5430853	NA	2021-08-01	2021-08-31	climate	SouthwestÂ	14868.9	NA	NA	NA	FALSE	TRUE	1	heat_effects_no_sun_exposure_mapedfalse	7	TRUE	months	FALSE	10	5	denominator_cohort_10	0 to 150	Male	0	2017-01-01	2022-06-30	NA	NA	Pharmetrics	Male - 0 to 150
10	80995	2510797	6	2021-08-01	2021-08-31	climate	SouthÂ	6874.19	87.283	32.0313	189.978	FALSE	FALSE	1	heat_effects_no_sun_exposure_mapedfalse	7	TRUE	months	FALSE	10	5	denominator_cohort_10	0 to 150	Male	0	2017-01-01	2022-06-30	NA	NA	Pharmetrics	Male - 0 to 150
10	595145	18449316	18	2021-08-01	2021-08-31	climate	Upper Midwest	50511.5	35.6355	21.1198	56.3194	FALSE	FALSE	1	heat_effects_no_sun_exposure_mapedfalse	7	TRUE	months	FALSE	10	5	denominator_cohort_10	0 to 150	Male	0	2017-01-01	2022-06-30	NA	NA	Pharmetrics	Male - 0 to 150
10	596573	18493603	16	2021-08-01	2021-08-31	climate	WestÂ	50632.7	31.6001	18.0622	51.3166	FALSE	FALSE	1	heat_effects_no_sun_exposure_mapedfalse	7	TRUE	months	FALSE	10	5	denominator_cohort_10	0 to 150	Male	0	2017-01-01	2022-06-30	NA	NA	Pharmetrics	Male - 0 to 150
10	19579	606917	NA	2021-08-01	2021-08-31	climate	NA	1661.65	NA	NA	NA	FALSE	TRUE	1	heat_effects_no_sun_exposure_mapedfalse	7	TRUE	months	FALSE	10	5	denominator_cohort_10	0 to 150	Male	0	2017-01-01	2022-06-30	NA	NA	Pharmetrics	Male - 0 to 150
10	3857193	115714764	102	2021-09-01	2021-09-30	Overall	Overall	316810	32.196	26.252	39.0837	FALSE	FALSE	1	heat_effects_no_sun_exposure_mapedfalse	7	TRUE	months	FALSE	10	5	denominator_cohort_10	0 to 150	Male	0	2017-01-01	2022-06-30	NA	NA	Pharmetrics	Male - 0 to 150
10	554712	16641271	6	2021-09-01	2021-09-30	climate	Northeast	45561.3	13.1691	4.83282	28.6635	FALSE	FALSE	1	heat_effects_no_sun_exposure_mapedfalse	7	TRUE	months	FALSE	10	5	denominator_cohort_10	0 to 150	Male	0	2017-01-01	2022-06-30	NA	NA	Pharmetrics	Male - 0 to 150
10	16839	505170	0	2021-09-01	2021-09-30	climate	Northern Rockies and Plains	1383.08	0	0	266.715	FALSE	FALSE	1	heat_effects_no_sun_exposure_mapedfalse	7	TRUE	months	FALSE	10	5	denominator_cohort_10	0 to 150	Male	0	2017-01-01	2022-06-30	NA	NA	Pharmetrics	Male - 0 to 150
10	172821	5184619	NA	2021-09-01	2021-09-30	climate	NorthwestÂ	14194.7	NA	NA	NA	FALSE	TRUE	1	heat_effects_no_sun_exposure_mapedfalse	7	TRUE	months	FALSE	10	5	denominator_cohort_10	0 to 150	Male	0	2017-01-01	2022-06-30	NA	NA	Pharmetrics	Male - 0 to 150
10	1042253	31267197	40	2021-09-01	2021-09-30	climate	Ohio Valley	85604.9	46.7263	33.3819	63.6279	FALSE	FALSE	1	heat_effects_no_sun_exposure_mapedfalse	7	TRUE	months	FALSE	10	5	denominator_cohort_10	0 to 150	Male	0	2017-01-01	2022-06-30	NA	NA	Pharmetrics	Male - 0 to 150
10	1326	39780	0	2021-09-01	2021-09-30	climate	Other	108.912	0	0	3387.04	FALSE	FALSE	1	heat_effects_no_sun_exposure_mapedfalse	7	TRUE	months	FALSE	10	5	denominator_cohort_10	0 to 150	Male	0	2017-01-01	2022-06-30	NA	NA	Pharmetrics	Male - 0 to 150
10	596275	17887998	23	2021-09-01	2021-09-30	climate	SoutheastÂ	48974.7	46.9631	29.7705	70.4676	FALSE	FALSE	1	heat_effects_no_sun_exposure_mapedfalse	7	TRUE	months	FALSE	10	5	denominator_cohort_10	0 to 150	Male	0	2017-01-01	2022-06-30	NA	NA	Pharmetrics	Male - 0 to 150
10	176241	5287182	NA	2021-09-01	2021-09-30	climate	SouthwestÂ	14475.5	NA	NA	NA	FALSE	TRUE	1	heat_effects_no_sun_exposure_mapedfalse	7	TRUE	months	FALSE	10	5	denominator_cohort_10	0 to 150	Male	0	2017-01-01	2022-06-30	NA	NA	Pharmetrics	Male - 0 to 150
10	81882	2456444	NA	2021-09-01	2021-09-30	climate	SouthÂ	6725.38	NA	NA	NA	FALSE	TRUE	1	heat_effects_no_sun_exposure_mapedfalse	7	TRUE	months	FALSE	10	5	denominator_cohort_10	0 to 150	Male	0	2017-01-01	2022-06-30	NA	NA	Pharmetrics	Male - 0 to 150
10	594134	17823969	5	2021-09-01	2021-09-30	climate	Upper Midwest	48799.4	10.246	3.32686	23.9108	FALSE	FALSE	1	heat_effects_no_sun_exposure_mapedfalse	7	TRUE	months	FALSE	10	5	denominator_cohort_10	0 to 150	Male	0	2017-01-01	2022-06-30	NA	NA	Pharmetrics	Male - 0 to 150
10	600994	18029662	19	2021-09-01	2021-09-30	climate	WestÂ	49362.5	38.4907	23.1739	60.1081	FALSE	FALSE	1	heat_effects_no_sun_exposure_mapedfalse	7	TRUE	months	FALSE	10	5	denominator_cohort_10	0 to 150	Male	0	2017-01-01	2022-06-30	NA	NA	Pharmetrics	Male - 0 to 150
10	19716	591472	NA	2021-09-01	2021-09-30	climate	NA	1619.36	NA	NA	NA	FALSE	TRUE	1	heat_effects_no_sun_exposure_mapedfalse	7	TRUE	months	FALSE	10	5	denominator_cohort_10	0 to 150	Male	0	2017-01-01	2022-06-30	NA	NA	Pharmetrics	Male - 0 to 150
10	3862815	119747025	20	2021-10-01	2021-10-31	Overall	Overall	327849	6.10036	3.72626	9.42151	FALSE	FALSE	1	heat_effects_no_sun_exposure_mapedfalse	7	TRUE	months	FALSE	10	5	denominator_cohort_10	0 to 150	Male	0	2017-01-01	2022-06-30	NA	NA	Pharmetrics	Male - 0 to 150
10	557441	17280666	NA	2021-10-01	2021-10-31	climate	Northeast	47311.9	NA	NA	NA	FALSE	TRUE	1	heat_effects_no_sun_exposure_mapedfalse	7	TRUE	months	FALSE	10	5	denominator_cohort_10	0 to 150	Male	0	2017-01-01	2022-06-30	NA	NA	Pharmetrics	Male - 0 to 150
10	16879	523241	NA	2021-10-01	2021-10-31	climate	Northern Rockies and Plains	1432.56	NA	NA	NA	FALSE	TRUE	1	heat_effects_no_sun_exposure_mapedfalse	7	TRUE	months	FALSE	10	5	denominator_cohort_10	0 to 150	Male	0	2017-01-01	2022-06-30	NA	NA	Pharmetrics	Male - 0 to 150
10	173399	5375364	0	2021-10-01	2021-10-31	climate	NorthwestÂ	14716.9	0	0	25.0655	FALSE	FALSE	1	heat_effects_no_sun_exposure_mapedfalse	7	TRUE	months	FALSE	10	5	denominator_cohort_10	0 to 150	Male	0	2017-01-01	2022-06-30	NA	NA	Pharmetrics	Male - 0 to 150
10	1043124	32336775	NA	2021-10-01	2021-10-31	climate	Ohio Valley	88533.3	NA	NA	NA	FALSE	TRUE	1	heat_effects_no_sun_exposure_mapedfalse	7	TRUE	months	FALSE	10	5	denominator_cohort_10	0 to 150	Male	0	2017-01-01	2022-06-30	NA	NA	Pharmetrics	Male - 0 to 150
10	1325	41075	0	2021-10-01	2021-10-31	climate	Other	112.457	0	0	3280.25	FALSE	FALSE	1	heat_effects_no_sun_exposure_mapedfalse	7	TRUE	months	FALSE	10	5	denominator_cohort_10	0 to 150	Male	0	2017-01-01	2022-06-30	NA	NA	Pharmetrics	Male - 0 to 150
10	595832	18470775	0	2021-10-01	2021-10-31	climate	SoutheastÂ	50570.2	0	0	7.29457	FALSE	FALSE	1	heat_effects_no_sun_exposure_mapedfalse	7	TRUE	months	FALSE	10	5	denominator_cohort_10	0 to 150	Male	0	2017-01-01	2022-06-30	NA	NA	Pharmetrics	Male - 0 to 150
10	176856	5482530	NA	2021-10-01	2021-10-31	climate	SouthwestÂ	15010.3	NA	NA	NA	FALSE	TRUE	1	heat_effects_no_sun_exposure_mapedfalse	7	TRUE	months	FALSE	10	5	denominator_cohort_10	0 to 150	Male	0	2017-01-01	2022-06-30	NA	NA	Pharmetrics	Male - 0 to 150
10	82196	2548060	NA	2021-10-01	2021-10-31	climate	SouthÂ	6976.21	NA	NA	NA	FALSE	TRUE	1	heat_effects_no_sun_exposure_mapedfalse	7	TRUE	months	FALSE	10	5	denominator_cohort_10	0 to 150	Male	0	2017-01-01	2022-06-30	NA	NA	Pharmetrics	Male - 0 to 150
10	593602	18401633	NA	2021-10-01	2021-10-31	climate	Upper Midwest	50380.9	NA	NA	NA	FALSE	TRUE	1	heat_effects_no_sun_exposure_mapedfalse	7	TRUE	months	FALSE	10	5	denominator_cohort_10	0 to 150	Male	0	2017-01-01	2022-06-30	NA	NA	Pharmetrics	Male - 0 to 150
10	602322	18671905	8	2021-10-01	2021-10-31	climate	WestÂ	51120.9	15.6492	6.75621	30.8351	FALSE	FALSE	1	heat_effects_no_sun_exposure_mapedfalse	7	TRUE	months	FALSE	10	5	denominator_cohort_10	0 to 150	Male	0	2017-01-01	2022-06-30	NA	NA	Pharmetrics	Male - 0 to 150
10	19839	615001	NA	2021-10-01	2021-10-31	climate	NA	1683.78	NA	NA	NA	FALSE	TRUE	1	heat_effects_no_sun_exposure_mapedfalse	7	TRUE	months	FALSE	10	5	denominator_cohort_10	0 to 150	Male	0	2017-01-01	2022-06-30	NA	NA	Pharmetrics	Male - 0 to 150
10	3867331	116019869	7	2021-11-01	2021-11-30	Overall	Overall	317645	2.20372	0.886009	4.5405	FALSE	FALSE	1	heat_effects_no_sun_exposure_mapedfalse	7	TRUE	months	FALSE	10	5	denominator_cohort_10	0 to 150	Male	0	2017-01-01	2022-06-30	NA	NA	Pharmetrics	Male - 0 to 150
10	557758	16732730	NA	2021-11-01	2021-11-30	climate	Northeast	45811.7	NA	NA	NA	FALSE	TRUE	1	heat_effects_no_sun_exposure_mapedfalse	7	TRUE	months	FALSE	10	5	denominator_cohort_10	0 to 150	Male	0	2017-01-01	2022-06-30	NA	NA	Pharmetrics	Male - 0 to 150
10	16923	507690	0	2021-11-01	2021-11-30	climate	Northern Rockies and Plains	1389.98	0	0	265.391	FALSE	FALSE	1	heat_effects_no_sun_exposure_mapedfalse	7	TRUE	months	FALSE	10	5	denominator_cohort_10	0 to 150	Male	0	2017-01-01	2022-06-30	NA	NA	Pharmetrics	Male - 0 to 150
10	173476	5204272	NA	2021-11-01	2021-11-30	climate	NorthwestÂ	14248.5	NA	NA	NA	FALSE	TRUE	1	heat_effects_no_sun_exposure_mapedfalse	7	TRUE	months	FALSE	10	5	denominator_cohort_10	0 to 150	Male	0	2017-01-01	2022-06-30	NA	NA	Pharmetrics	Male - 0 to 150
10	1043687	31310594	NA	2021-11-01	2021-11-30	climate	Ohio Valley	85723.7	NA	NA	NA	FALSE	TRUE	1	heat_effects_no_sun_exposure_mapedfalse	7	TRUE	months	FALSE	10	5	denominator_cohort_10	0 to 150	Male	0	2017-01-01	2022-06-30	NA	NA	Pharmetrics	Male - 0 to 150
10	1317	39510	0	2021-11-01	2021-11-30	climate	Other	108.172	0	0	3410.18	FALSE	FALSE	1	heat_effects_no_sun_exposure_mapedfalse	7	TRUE	months	FALSE	10	5	denominator_cohort_10	0 to 150	Male	0	2017-01-01	2022-06-30	NA	NA	Pharmetrics	Male - 0 to 150
10	595305	17859142	NA	2021-11-01	2021-11-30	climate	SoutheastÂ	48895.7	NA	NA	NA	FALSE	TRUE	1	heat_effects_no_sun_exposure_mapedfalse	7	TRUE	months	FALSE	10	5	denominator_cohort_10	0 to 150	Male	0	2017-01-01	2022-06-30	NA	NA	Pharmetrics	Male - 0 to 150
10	177321	5319618	NA	2021-11-01	2021-11-30	climate	SouthwestÂ	14564.3	NA	NA	NA	FALSE	TRUE	1	heat_effects_no_sun_exposure_mapedfalse	7	TRUE	months	FALSE	10	5	denominator_cohort_10	0 to 150	Male	0	2017-01-01	2022-06-30	NA	NA	Pharmetrics	Male - 0 to 150
10	83084	2492520	0	2021-11-01	2021-11-30	climate	SouthÂ	6824.15	0	0	54.0563	FALSE	FALSE	1	heat_effects_no_sun_exposure_mapedfalse	7	TRUE	months	FALSE	10	5	denominator_cohort_10	0 to 150	Male	0	2017-01-01	2022-06-30	NA	NA	Pharmetrics	Male - 0 to 150
10	594407	17832210	0	2021-11-01	2021-11-30	climate	Upper Midwest	48821.9	0	0	7.55578	FALSE	FALSE	1	heat_effects_no_sun_exposure_mapedfalse	7	TRUE	months	FALSE	10	5	denominator_cohort_10	0 to 150	Male	0	2017-01-01	2022-06-30	NA	NA	Pharmetrics	Male - 0 to 150
10	604238	18127133	NA	2021-11-01	2021-11-30	climate	WestÂ	49629.4	NA	NA	NA	FALSE	TRUE	1	heat_effects_no_sun_exposure_mapedfalse	7	TRUE	months	FALSE	10	5	denominator_cohort_10	0 to 150	Male	0	2017-01-01	2022-06-30	NA	NA	Pharmetrics	Male - 0 to 150
10	19815	594450	0	2021-11-01	2021-11-30	climate	NA	1627.52	0	0	226.657	FALSE	FALSE	1	heat_effects_no_sun_exposure_mapedfalse	7	TRUE	months	FALSE	10	5	denominator_cohort_10	0 to 150	Male	0	2017-01-01	2022-06-30	NA	NA	Pharmetrics	Male - 0 to 150
10	3872154	120036704	10	2021-12-01	2021-12-31	Overall	Overall	328643	3.04282	1.45915	5.59585	FALSE	FALSE	1	heat_effects_no_sun_exposure_mapedfalse	7	TRUE	months	FALSE	10	5	denominator_cohort_10	0 to 150	Male	0	2017-01-01	2022-06-30	NA	NA	Pharmetrics	Male - 0 to 150
10	558414	17310817	NA	2021-12-01	2021-12-31	climate	Northeast	47394.4	NA	NA	NA	FALSE	TRUE	1	heat_effects_no_sun_exposure_mapedfalse	7	TRUE	months	FALSE	10	5	denominator_cohort_10	0 to 150	Male	0	2017-01-01	2022-06-30	NA	NA	Pharmetrics	Male - 0 to 150
10	17187	532797	0	2021-12-01	2021-12-31	climate	Northern Rockies and Plains	1458.72	0	0	252.885	FALSE	FALSE	1	heat_effects_no_sun_exposure_mapedfalse	7	TRUE	months	FALSE	10	5	denominator_cohort_10	0 to 150	Male	0	2017-01-01	2022-06-30	NA	NA	Pharmetrics	Male - 0 to 150
10	173377	5374687	0	2021-12-01	2021-12-31	climate	NorthwestÂ	14715.1	0	0	25.0687	FALSE	FALSE	1	heat_effects_no_sun_exposure_mapedfalse	7	TRUE	months	FALSE	10	5	denominator_cohort_10	0 to 150	Male	0	2017-01-01	2022-06-30	NA	NA	Pharmetrics	Male - 0 to 150
10	1044811	32389125	NA	2021-12-01	2021-12-31	climate	Ohio Valley	88676.6	NA	NA	NA	FALSE	TRUE	1	heat_effects_no_sun_exposure_mapedfalse	7	TRUE	months	FALSE	10	5	denominator_cohort_10	0 to 150	Male	0	2017-01-01	2022-06-30	NA	NA	Pharmetrics	Male - 0 to 150
10	1333	41323	0	2021-12-01	2021-12-31	climate	Other	113.136	0	0	3260.56	FALSE	FALSE	1	heat_effects_no_sun_exposure_mapedfalse	7	TRUE	months	FALSE	10	5	denominator_cohort_10	0 to 150	Male	0	2017-01-01	2022-06-30	NA	NA	Pharmetrics	Male - 0 to 150
10	593798	18407727	NA	2021-12-01	2021-12-31	climate	SoutheastÂ	50397.6	NA	NA	NA	FALSE	TRUE	1	heat_effects_no_sun_exposure_mapedfalse	7	TRUE	months	FALSE	10	5	denominator_cohort_10	0 to 150	Male	0	2017-01-01	2022-06-30	NA	NA	Pharmetrics	Male - 0 to 150
10	178071	5520200	0	2021-12-01	2021-12-31	climate	SouthwestÂ	15113.5	0	0	24.4079	FALSE	FALSE	1	heat_effects_no_sun_exposure_mapedfalse	7	TRUE	months	FALSE	10	5	denominator_cohort_10	0 to 150	Male	0	2017-01-01	2022-06-30	NA	NA	Pharmetrics	Male - 0 to 150
10	83460	2587260	0	2021-12-01	2021-12-31	climate	SouthÂ	7083.53	0	0	52.0768	FALSE	FALSE	1	heat_effects_no_sun_exposure_mapedfalse	7	TRUE	months	FALSE	10	5	denominator_cohort_10	0 to 150	Male	0	2017-01-01	2022-06-30	NA	NA	Pharmetrics	Male - 0 to 150
10	594373	18425563	0	2021-12-01	2021-12-31	climate	Upper Midwest	50446.4	0	0	7.31247	FALSE	FALSE	1	heat_effects_no_sun_exposure_mapedfalse	7	TRUE	months	FALSE	10	5	denominator_cohort_10	0 to 150	Male	0	2017-01-01	2022-06-30	NA	NA	Pharmetrics	Male - 0 to 150
10	607592	18835327	NA	2021-12-01	2021-12-31	climate	WestÂ	51568.3	NA	NA	NA	FALSE	TRUE	1	heat_effects_no_sun_exposure_mapedfalse	7	TRUE	months	FALSE	10	5	denominator_cohort_10	0 to 150	Male	0	2017-01-01	2022-06-30	NA	NA	Pharmetrics	Male - 0 to 150
10	19738	611878	0	2021-12-01	2021-12-31	climate	NA	1675.23	0	0	220.201	FALSE	FALSE	1	heat_effects_no_sun_exposure_mapedfalse	7	TRUE	months	FALSE	10	5	denominator_cohort_10	0 to 150	Male	0	2017-01-01	2022-06-30	NA	NA	Pharmetrics	Male - 0 to 150
10	3855544	119521768	12	2022-01-01	2022-01-31	Overall	Overall	327233	3.66711	1.89485	6.40571	FALSE	FALSE	1	heat_effects_no_sun_exposure_mapedfalse	7	TRUE	months	FALSE	10	5	denominator_cohort_10	0 to 150	Male	0	2017-01-01	2022-06-30	NA	NA	Pharmetrics	Male - 0 to 150
10	549834	17044816	NA	2022-01-01	2022-01-31	climate	Northeast	46666.2	NA	NA	NA	FALSE	TRUE	1	heat_effects_no_sun_exposure_mapedfalse	7	TRUE	months	FALSE	10	5	denominator_cohort_10	0 to 150	Male	0	2017-01-01	2022-06-30	NA	NA	Pharmetrics	Male - 0 to 150
10	17830	552730	0	2022-01-01	2022-01-31	climate	Northern Rockies and Plains	1513.29	0	0	243.765	FALSE	FALSE	1	heat_effects_no_sun_exposure_mapedfalse	7	TRUE	months	FALSE	10	5	denominator_cohort_10	0 to 150	Male	0	2017-01-01	2022-06-30	NA	NA	Pharmetrics	Male - 0 to 150
10	173238	5370378	0	2022-01-01	2022-01-31	climate	NorthwestÂ	14703.3	0	0	25.0888	FALSE	FALSE	1	heat_effects_no_sun_exposure_mapedfalse	7	TRUE	months	FALSE	10	5	denominator_cohort_10	0 to 150	Male	0	2017-01-01	2022-06-30	NA	NA	Pharmetrics	Male - 0 to 150
10	1066387	33057980	NA	2022-01-01	2022-01-31	climate	Ohio Valley	90507.8	NA	NA	NA	FALSE	TRUE	1	heat_effects_no_sun_exposure_mapedfalse	7	TRUE	months	FALSE	10	5	denominator_cohort_10	0 to 150	Male	0	2017-01-01	2022-06-30	NA	NA	Pharmetrics	Male - 0 to 150
10	1299	40269	0	2022-01-01	2022-01-31	climate	Other	110.251	0	0	3345.91	FALSE	FALSE	1	heat_effects_no_sun_exposure_mapedfalse	7	TRUE	months	FALSE	10	5	denominator_cohort_10	0 to 150	Male	0	2017-01-01	2022-06-30	NA	NA	Pharmetrics	Male - 0 to 150
10	588308	18237519	NA	2022-01-01	2022-01-31	climate	SoutheastÂ	49931.6	NA	NA	NA	FALSE	TRUE	1	heat_effects_no_sun_exposure_mapedfalse	7	TRUE	months	FALSE	10	5	denominator_cohort_10	0 to 150	Male	0	2017-01-01	2022-06-30	NA	NA	Pharmetrics	Male - 0 to 150
10	164881	5111307	NA	2022-01-01	2022-01-31	climate	SouthwestÂ	13994	NA	NA	NA	FALSE	TRUE	1	heat_effects_no_sun_exposure_mapedfalse	7	TRUE	months	FALSE	10	5	denominator_cohort_10	0 to 150	Male	0	2017-01-01	2022-06-30	NA	NA	Pharmetrics	Male - 0 to 150
10	78377	2429687	0	2022-01-01	2022-01-31	climate	SouthÂ	6652.12	0	0	55.4542	FALSE	FALSE	1	heat_effects_no_sun_exposure_mapedfalse	7	TRUE	months	FALSE	10	5	denominator_cohort_10	0 to 150	Male	0	2017-01-01	2022-06-30	NA	NA	Pharmetrics	Male - 0 to 150
10	588904	18256024	0	2022-01-01	2022-01-31	climate	Upper Midwest	49982.3	0	0	7.38038	FALSE	FALSE	1	heat_effects_no_sun_exposure_mapedfalse	7	TRUE	months	FALSE	10	5	denominator_cohort_10	0 to 150	Male	0	2017-01-01	2022-06-30	NA	NA	Pharmetrics	Male - 0 to 150
10	607368	18828400	NA	2022-01-01	2022-01-31	climate	WestÂ	51549.3	NA	NA	NA	FALSE	TRUE	1	heat_effects_no_sun_exposure_mapedfalse	7	TRUE	months	FALSE	10	5	denominator_cohort_10	0 to 150	Male	0	2017-01-01	2022-06-30	NA	NA	Pharmetrics	Male - 0 to 150
10	19118	592658	0	2022-01-01	2022-01-31	climate	NA	1622.61	0	0	227.342	FALSE	FALSE	1	heat_effects_no_sun_exposure_mapedfalse	7	TRUE	months	FALSE	10	5	denominator_cohort_10	0 to 150	Male	0	2017-01-01	2022-06-30	NA	NA	Pharmetrics	Male - 0 to 150
10	3860473	108093225	NA	2022-02-01	2022-02-28	Overall	Overall	295943	NA	NA	NA	FALSE	TRUE	1	heat_effects_no_sun_exposure_mapedfalse	7	TRUE	months	FALSE	10	5	denominator_cohort_10	0 to 150	Male	0	2017-01-01	2022-06-30	NA	NA	Pharmetrics	Male - 0 to 150
10	550963	15426962	0	2022-02-01	2022-02-28	climate	Northeast	42236.7	0	0	8.73382	FALSE	FALSE	1	heat_effects_no_sun_exposure_mapedfalse	7	TRUE	months	FALSE	10	5	denominator_cohort_10	0 to 150	Male	0	2017-01-01	2022-06-30	NA	NA	Pharmetrics	Male - 0 to 150
10	17774	497672	0	2022-02-01	2022-02-28	climate	Northern Rockies and Plains	1362.55	0	0	270.733	FALSE	FALSE	1	heat_effects_no_sun_exposure_mapedfalse	7	TRUE	months	FALSE	10	5	denominator_cohort_10	0 to 150	Male	0	2017-01-01	2022-06-30	NA	NA	Pharmetrics	Male - 0 to 150
10	173354	4853912	0	2022-02-01	2022-02-28	climate	NorthwestÂ	13289.3	0	0	27.7583	FALSE	FALSE	1	heat_effects_no_sun_exposure_mapedfalse	7	TRUE	months	FALSE	10	5	denominator_cohort_10	0 to 150	Male	0	2017-01-01	2022-06-30	NA	NA	Pharmetrics	Male - 0 to 150
10	1067381	29886657	NA	2022-02-01	2022-02-28	climate	Ohio Valley	81825.2	NA	NA	NA	FALSE	TRUE	1	heat_effects_no_sun_exposure_mapedfalse	7	TRUE	months	FALSE	10	5	denominator_cohort_10	0 to 150	Male	0	2017-01-01	2022-06-30	NA	NA	Pharmetrics	Male - 0 to 150
10	1298	36344	0	2022-02-01	2022-02-28	climate	Other	99.5044	0	0	3707.25	FALSE	FALSE	1	heat_effects_no_sun_exposure_mapedfalse	7	TRUE	months	FALSE	10	5	denominator_cohort_10	0 to 150	Male	0	2017-01-01	2022-06-30	NA	NA	Pharmetrics	Male - 0 to 150
10	586686	16427206	NA	2022-02-01	2022-02-28	climate	SoutheastÂ	44975.2	NA	NA	NA	FALSE	TRUE	1	heat_effects_no_sun_exposure_mapedfalse	7	TRUE	months	FALSE	10	5	denominator_cohort_10	0 to 150	Male	0	2017-01-01	2022-06-30	NA	NA	Pharmetrics	Male - 0 to 150
10	166479	4661408	0	2022-02-01	2022-02-28	climate	SouthwestÂ	12762.2	0	0	28.9046	FALSE	FALSE	1	heat_effects_no_sun_exposure_mapedfalse	7	TRUE	months	FALSE	10	5	denominator_cohort_10	0 to 150	Male	0	2017-01-01	2022-06-30	NA	NA	Pharmetrics	Male - 0 to 150
10	78364	2194192	0	2022-02-01	2022-02-28	climate	SouthÂ	6007.37	0	0	61.4059	FALSE	FALSE	1	heat_effects_no_sun_exposure_mapedfalse	7	TRUE	months	FALSE	10	5	denominator_cohort_10	0 to 150	Male	0	2017-01-01	2022-06-30	NA	NA	Pharmetrics	Male - 0 to 150
10	590000	16520000	0	2022-02-01	2022-02-28	climate	Upper Midwest	45229.3	0	0	8.15595	FALSE	FALSE	1	heat_effects_no_sun_exposure_mapedfalse	7	TRUE	months	FALSE	10	5	denominator_cohort_10	0 to 150	Male	0	2017-01-01	2022-06-30	NA	NA	Pharmetrics	Male - 0 to 150
10	608992	17051776	0	2022-02-01	2022-02-28	climate	WestÂ	46685.2	0	0	7.9016	FALSE	FALSE	1	heat_effects_no_sun_exposure_mapedfalse	7	TRUE	months	FALSE	10	5	denominator_cohort_10	0 to 150	Male	0	2017-01-01	2022-06-30	NA	NA	Pharmetrics	Male - 0 to 150
10	19182	537096	0	2022-02-01	2022-02-28	climate	NA	1470.49	0	0	250.861	FALSE	FALSE	1	heat_effects_no_sun_exposure_mapedfalse	7	TRUE	months	FALSE	10	5	denominator_cohort_10	0 to 150	Male	0	2017-01-01	2022-06-30	NA	NA	Pharmetrics	Male - 0 to 150
10	3860955	119689480	18	2022-03-01	2022-03-31	Overall	Overall	327692	5.49296	3.25548	8.68125	FALSE	FALSE	1	heat_effects_no_sun_exposure_mapedfalse	7	TRUE	months	FALSE	10	5	denominator_cohort_10	0 to 150	Male	0	2017-01-01	2022-06-30	NA	NA	Pharmetrics	Male - 0 to 150
10	551167	17086166	NA	2022-03-01	2022-03-31	climate	Northeast	46779.4	NA	NA	NA	FALSE	TRUE	1	heat_effects_no_sun_exposure_mapedfalse	7	TRUE	months	FALSE	10	5	denominator_cohort_10	0 to 150	Male	0	2017-01-01	2022-06-30	NA	NA	Pharmetrics	Male - 0 to 150
10	17731	549661	0	2022-03-01	2022-03-31	climate	Northern Rockies and Plains	1504.89	0	0	245.126	FALSE	FALSE	1	heat_effects_no_sun_exposure_mapedfalse	7	TRUE	months	FALSE	10	5	denominator_cohort_10	0 to 150	Male	0	2017-01-01	2022-06-30	NA	NA	Pharmetrics	Male - 0 to 150
10	173497	5378399	NA	2022-03-01	2022-03-31	climate	NorthwestÂ	14725.3	NA	NA	NA	FALSE	TRUE	1	heat_effects_no_sun_exposure_mapedfalse	7	TRUE	months	FALSE	10	5	denominator_cohort_10	0 to 150	Male	0	2017-01-01	2022-06-30	NA	NA	Pharmetrics	Male - 0 to 150
10	1067193	33082979	0	2022-03-01	2022-03-31	climate	Ohio Valley	90576.3	0	0	4.07268	FALSE	FALSE	1	heat_effects_no_sun_exposure_mapedfalse	7	TRUE	months	FALSE	10	5	denominator_cohort_10	0 to 150	Male	0	2017-01-01	2022-06-30	NA	NA	Pharmetrics	Male - 0 to 150
10	1290	39990	0	2022-03-01	2022-03-31	climate	Other	109.487	0	0	3369.25	FALSE	FALSE	1	heat_effects_no_sun_exposure_mapedfalse	7	TRUE	months	FALSE	10	5	denominator_cohort_10	0 to 150	Male	0	2017-01-01	2022-06-30	NA	NA	Pharmetrics	Male - 0 to 150
10	585929	18163769	NA	2022-03-01	2022-03-31	climate	SoutheastÂ	49729.7	NA	NA	NA	FALSE	TRUE	1	heat_effects_no_sun_exposure_mapedfalse	7	TRUE	months	FALSE	10	5	denominator_cohort_10	0 to 150	Male	0	2017-01-01	2022-06-30	NA	NA	Pharmetrics	Male - 0 to 150
10	167015	5177457	NA	2022-03-01	2022-03-31	climate	SouthwestÂ	14175.1	NA	NA	NA	FALSE	TRUE	1	heat_effects_no_sun_exposure_mapedfalse	7	TRUE	months	FALSE	10	5	denominator_cohort_10	0 to 150	Male	0	2017-01-01	2022-06-30	NA	NA	Pharmetrics	Male - 0 to 150
10	78492	2433250	NA	2022-03-01	2022-03-31	climate	SouthÂ	6661.88	NA	NA	NA	FALSE	TRUE	1	heat_effects_no_sun_exposure_mapedfalse	7	TRUE	months	FALSE	10	5	denominator_cohort_10	0 to 150	Male	0	2017-01-01	2022-06-30	NA	NA	Pharmetrics	Male - 0 to 150
10	590185	18295724	NA	2022-03-01	2022-03-31	climate	Upper Midwest	50091	NA	NA	NA	FALSE	TRUE	1	heat_effects_no_sun_exposure_mapedfalse	7	TRUE	months	FALSE	10	5	denominator_cohort_10	0 to 150	Male	0	2017-01-01	2022-06-30	NA	NA	Pharmetrics	Male - 0 to 150
10	609403	18891442	8	2022-03-01	2022-03-31	climate	WestÂ	51721.9	15.4673	6.67769	30.4768	FALSE	FALSE	1	heat_effects_no_sun_exposure_mapedfalse	7	TRUE	months	FALSE	10	5	denominator_cohort_10	0 to 150	Male	0	2017-01-01	2022-06-30	NA	NA	Pharmetrics	Male - 0 to 150
10	19053	590643	0	2022-03-01	2022-03-31	climate	NA	1617.09	0	0	228.118	FALSE	FALSE	1	heat_effects_no_sun_exposure_mapedfalse	7	TRUE	months	FALSE	10	5	denominator_cohort_10	0 to 150	Male	0	2017-01-01	2022-06-30	NA	NA	Pharmetrics	Male - 0 to 150
10	688412	20652352	NA	2022-04-01	2022-04-30	Overall	Overall	56543.1	NA	NA	NA	FALSE	TRUE	1	heat_effects_no_sun_exposure_mapedfalse	7	TRUE	months	FALSE	10	5	denominator_cohort_10	0 to 150	Male	0	2017-01-01	2022-06-30	NA	NA	Pharmetrics	Male - 0 to 150
10	6579	197370	0	2022-04-01	2022-04-30	climate	Northeast	540.37	0	0	682.659	FALSE	FALSE	1	heat_effects_no_sun_exposure_mapedfalse	7	TRUE	months	FALSE	10	5	denominator_cohort_10	0 to 150	Male	0	2017-01-01	2022-06-30	NA	NA	Pharmetrics	Male - 0 to 150
10	11000	330000	0	2022-04-01	2022-04-30	climate	Northern Rockies and Plains	903.491	0	0	408.292	FALSE	FALSE	1	heat_effects_no_sun_exposure_mapedfalse	7	TRUE	months	FALSE	10	5	denominator_cohort_10	0 to 150	Male	0	2017-01-01	2022-06-30	NA	NA	Pharmetrics	Male - 0 to 150
10	142729	4281870	0	2022-04-01	2022-04-30	climate	NorthwestÂ	11723.1	0	0	31.4667	FALSE	FALSE	1	heat_effects_no_sun_exposure_mapedfalse	7	TRUE	months	FALSE	10	5	denominator_cohort_10	0 to 150	Male	0	2017-01-01	2022-06-30	NA	NA	Pharmetrics	Male - 0 to 150
10	15938	478140	0	2022-04-01	2022-04-30	climate	Ohio Valley	1309.08	0	0	281.793	FALSE	FALSE	1	heat_effects_no_sun_exposure_mapedfalse	7	TRUE	months	FALSE	10	5	denominator_cohort_10	0 to 150	Male	0	2017-01-01	2022-06-30	NA	NA	Pharmetrics	Male - 0 to 150
10	105	3150	0	2022-04-01	2022-04-30	climate	Other	8.62423	0	0	42773.4	FALSE	FALSE	1	heat_effects_no_sun_exposure_mapedfalse	7	TRUE	months	FALSE	10	5	denominator_cohort_10	0 to 150	Male	0	2017-01-01	2022-06-30	NA	NA	Pharmetrics	Male - 0 to 150
10	8517	255510	0	2022-04-01	2022-04-30	climate	SoutheastÂ	699.548	0	0	527.323	FALSE	FALSE	1	heat_effects_no_sun_exposure_mapedfalse	7	TRUE	months	FALSE	10	5	denominator_cohort_10	0 to 150	Male	0	2017-01-01	2022-06-30	NA	NA	Pharmetrics	Male - 0 to 150
10	5511	165330	0	2022-04-01	2022-04-30	climate	SouthwestÂ	452.649	0	0	814.954	FALSE	FALSE	1	heat_effects_no_sun_exposure_mapedfalse	7	TRUE	months	FALSE	10	5	denominator_cohort_10	0 to 150	Male	0	2017-01-01	2022-06-30	NA	NA	Pharmetrics	Male - 0 to 150
10	8519	255570	0	2022-04-01	2022-04-30	climate	SouthÂ	699.713	0	0	527.199	FALSE	FALSE	1	heat_effects_no_sun_exposure_mapedfalse	7	TRUE	months	FALSE	10	5	denominator_cohort_10	0 to 150	Male	0	2017-01-01	2022-06-30	NA	NA	Pharmetrics	Male - 0 to 150
10	485205	14556142	NA	2022-04-01	2022-04-30	climate	Upper Midwest	39852.5	NA	NA	NA	FALSE	TRUE	1	heat_effects_no_sun_exposure_mapedfalse	7	TRUE	months	FALSE	10	5	denominator_cohort_10	0 to 150	Male	0	2017-01-01	2022-06-30	NA	NA	Pharmetrics	Male - 0 to 150
10	4280	128400	0	2022-04-01	2022-04-30	climate	WestÂ	351.54	0	0	1049.35	FALSE	FALSE	1	heat_effects_no_sun_exposure_mapedfalse	7	TRUE	months	FALSE	10	5	denominator_cohort_10	0 to 150	Male	0	2017-01-01	2022-06-30	NA	NA	Pharmetrics	Male - 0 to 150
10	29	870	0	2022-04-01	2022-04-30	climate	NA	2.38193	0	0	154869	FALSE	FALSE	1	heat_effects_no_sun_exposure_mapedfalse	7	TRUE	months	FALSE	10	5	denominator_cohort_10	0 to 150	Male	0	2017-01-01	2022-06-30	NA	NA	Pharmetrics	Male - 0 to 150
10	688043	21329282	8	2022-05-01	2022-05-31	Overall	Overall	58396.4	13.6995	5.91446	26.9934	FALSE	FALSE	1	heat_effects_no_sun_exposure_mapedfalse	7	TRUE	months	FALSE	10	5	denominator_cohort_10	0 to 150	Male	0	2017-01-01	2022-06-30	NA	NA	Pharmetrics	Male - 0 to 150
10	6609	204879	0	2022-05-01	2022-05-31	climate	Northeast	560.928	0	0	657.639	FALSE	FALSE	1	heat_effects_no_sun_exposure_mapedfalse	7	TRUE	months	FALSE	10	5	denominator_cohort_10	0 to 150	Male	0	2017-01-01	2022-06-30	NA	NA	Pharmetrics	Male - 0 to 150
10	10929	338799	0	2022-05-01	2022-05-31	climate	Northern Rockies and Plains	927.581	0	0	397.688	FALSE	FALSE	1	heat_effects_no_sun_exposure_mapedfalse	7	TRUE	months	FALSE	10	5	denominator_cohort_10	0 to 150	Male	0	2017-01-01	2022-06-30	NA	NA	Pharmetrics	Male - 0 to 150
10	142590	4420290	0	2022-05-01	2022-05-31	climate	NorthwestÂ	12102.1	0	0	30.4813	FALSE	FALSE	1	heat_effects_no_sun_exposure_mapedfalse	7	TRUE	months	FALSE	10	5	denominator_cohort_10	0 to 150	Male	0	2017-01-01	2022-06-30	NA	NA	Pharmetrics	Male - 0 to 150
10	15977	495287	0	2022-05-01	2022-05-31	climate	Ohio Valley	1356.02	0	0	272.037	FALSE	FALSE	1	heat_effects_no_sun_exposure_mapedfalse	7	TRUE	months	FALSE	10	5	denominator_cohort_10	0 to 150	Male	0	2017-01-01	2022-06-30	NA	NA	Pharmetrics	Male - 0 to 150
10	105	3255	0	2022-05-01	2022-05-31	climate	Other	8.9117	0	0	41393.6	FALSE	FALSE	1	heat_effects_no_sun_exposure_mapedfalse	7	TRUE	months	FALSE	10	5	denominator_cohort_10	0 to 150	Male	0	2017-01-01	2022-06-30	NA	NA	Pharmetrics	Male - 0 to 150
10	8528	264368	0	2022-05-01	2022-05-31	climate	SoutheastÂ	723.8	0	0	509.654	FALSE	FALSE	1	heat_effects_no_sun_exposure_mapedfalse	7	TRUE	months	FALSE	10	5	denominator_cohort_10	0 to 150	Male	0	2017-01-01	2022-06-30	NA	NA	Pharmetrics	Male - 0 to 150
10	5499	170469	0	2022-05-01	2022-05-31	climate	SouthwestÂ	466.719	0	0	790.386	FALSE	FALSE	1	heat_effects_no_sun_exposure_mapedfalse	7	TRUE	months	FALSE	10	5	denominator_cohort_10	0 to 150	Male	0	2017-01-01	2022-06-30	NA	NA	Pharmetrics	Male - 0 to 150
[truncated: 36,436 more rows]
