# Supplementary material for: Secular trends in heat related illness and excess sun exposure rates across climatic zones in the United States from 2017 to 2022
Source: Sci Rep. 2025 Apr 4;15:11629. doi: 10.1038/s41598-025-93441-3 (PMC11971287; doi:10.1038/s41598-025-93441-3)
Supplement: Supplementary file 3 — Supplementary Information 3. [file 41598_2025_93441_MOESM3_ESM.xlsx]

## Sheet: 41598_2025_93441_MOESM3_ESM
analysis_id	n_persons	person_days	n_events	incidence_start_date	incidence_end_date	person_years	incidence_100000_pys	incidence_100000_pys_95CI_lower	incidence_100000_pys_95CI_upper	cohort_obscured	result_obscured	outcome_cohort_id	outcome_cohort_name	analysis_outcome_washout	analysis_repeated_events	analysis_interval	analysis_complete_database_intervals	denominator_cohort_id	analysis_min_cell_count	denominator_cohort_name	denominator_age_group	denominator_sex	denominator_days_prior_observation	denominator_start_date	denominator_end_date	denominator_target_cohort_definition_id	denominator_target_cohort_name	cdm_name	analysis_name
1	2363479	73267830	NA	2017-01-01	2017-01-31	200596	NA	NA	NA	FALSE	TRUE	1	heat_effects_no_sun_exposure_mapedfalse	7	TRUE	months	FALSE	1	5	denominator_cohort_1	0 to 17	Male	0	2017-01-01	2022-06-30	NA	NA	Pharmetrics	Male - 0 to 17
1	2373576	66460107	NA	2017-02-01	2017-02-28	181958	NA	NA	NA	FALSE	TRUE	1	heat_effects_no_sun_exposure_mapedfalse	7	TRUE	months	FALSE	1	5	denominator_cohort_1	0 to 17	Male	0	2017-01-01	2022-06-30	NA	NA	Pharmetrics	Male - 0 to 17
1	2382608	73860795	8	2017-03-01	2017-03-31	202220	3.95609	1.70796	7.79508	FALSE	FALSE	1	heat_effects_no_sun_exposure_mapedfalse	7	TRUE	months	FALSE	1	5	denominator_cohort_1	0 to 17	Male	0	2017-01-01	2022-06-30	NA	NA	Pharmetrics	Male - 0 to 17
1	2296361	68890769	8	2017-04-01	2017-04-30	188613	4.2415	1.83118	8.35744	FALSE	FALSE	1	heat_effects_no_sun_exposure_mapedfalse	7	TRUE	months	FALSE	1	5	denominator_cohort_1	0 to 17	Male	0	2017-01-01	2022-06-30	NA	NA	Pharmetrics	Male - 0 to 17
1	2164329	67094065	19	2017-05-01	2017-05-31	183694	10.3433	6.22735	16.1524	FALSE	FALSE	1	heat_effects_no_sun_exposure_mapedfalse	7	TRUE	months	FALSE	1	5	denominator_cohort_1	0 to 17	Male	0	2017-01-01	2022-06-30	NA	NA	Pharmetrics	Male - 0 to 17
1	1303249	39097182	36	2017-06-01	2017-06-30	107042	33.6316	23.5551	46.5603	FALSE	FALSE	1	heat_effects_no_sun_exposure_mapedfalse	7	TRUE	months	FALSE	1	5	denominator_cohort_1	0 to 17	Male	0	2017-01-01	2022-06-30	NA	NA	Pharmetrics	Male - 0 to 17
1	1289349	39969414	54	2017-07-01	2017-07-31	109430	49.3465	37.0706	64.3865	FALSE	FALSE	1	heat_effects_no_sun_exposure_mapedfalse	7	TRUE	months	FALSE	1	5	denominator_cohort_1	0 to 17	Male	0	2017-01-01	2022-06-30	NA	NA	Pharmetrics	Male - 0 to 17
1	1192968	36981763	27	2017-08-01	2017-08-31	101251	26.6665	17.5734	38.7984	FALSE	FALSE	1	heat_effects_no_sun_exposure_mapedfalse	7	TRUE	months	FALSE	1	5	denominator_cohort_1	0 to 17	Male	0	2017-01-01	2022-06-30	NA	NA	Pharmetrics	Male - 0 to 17
1	1176846	35305237	21	2017-09-01	2017-09-30	96660.5	21.7255	13.4484	33.2098	FALSE	FALSE	1	heat_effects_no_sun_exposure_mapedfalse	7	TRUE	months	FALSE	1	5	denominator_cohort_1	0 to 17	Male	0	2017-01-01	2022-06-30	NA	NA	Pharmetrics	Male - 0 to 17
1	1139890	35336503	7	2017-10-01	2017-10-31	96746.1	7.23544	2.90902	14.9078	FALSE	FALSE	1	heat_effects_no_sun_exposure_mapedfalse	7	TRUE	months	FALSE	1	5	denominator_cohort_1	0 to 17	Male	0	2017-01-01	2022-06-30	NA	NA	Pharmetrics	Male - 0 to 17
1	1135833	34074978	NA	2017-11-01	2017-11-30	93292.2	NA	NA	NA	FALSE	TRUE	1	heat_effects_no_sun_exposure_mapedfalse	7	TRUE	months	FALSE	1	5	denominator_cohort_1	0 to 17	Male	0	2017-01-01	2022-06-30	NA	NA	Pharmetrics	Male - 0 to 17
1	1133024	35123744	0	2017-12-01	2017-12-31	96163.6	0	0	3.83605	FALSE	FALSE	1	heat_effects_no_sun_exposure_mapedfalse	7	TRUE	months	FALSE	1	5	denominator_cohort_1	0 to 17	Male	0	2017-01-01	2022-06-30	NA	NA	Pharmetrics	Male - 0 to 17
1	997774	30930994	0	2018-01-01	2018-01-31	84684.4	0	0	4.35603	FALSE	FALSE	1	heat_effects_no_sun_exposure_mapedfalse	7	TRUE	months	FALSE	1	5	denominator_cohort_1	0 to 17	Male	0	2017-01-01	2022-06-30	NA	NA	Pharmetrics	Male - 0 to 17
1	1003383	28094724	0	2018-02-01	2018-02-28	76919.2	0	0	4.79579	FALSE	FALSE	1	heat_effects_no_sun_exposure_mapedfalse	7	TRUE	months	FALSE	1	5	denominator_cohort_1	0 to 17	Male	0	2017-01-01	2022-06-30	NA	NA	Pharmetrics	Male - 0 to 17
1	1004968	31153998	NA	2018-03-01	2018-03-31	85295	NA	NA	NA	FALSE	TRUE	1	heat_effects_no_sun_exposure_mapedfalse	7	TRUE	months	FALSE	1	5	denominator_cohort_1	0 to 17	Male	0	2017-01-01	2022-06-30	NA	NA	Pharmetrics	Male - 0 to 17
1	972564	29176882	NA	2018-04-01	2018-04-30	79881.9	NA	NA	NA	FALSE	TRUE	1	heat_effects_no_sun_exposure_mapedfalse	7	TRUE	months	FALSE	1	5	denominator_cohort_1	0 to 17	Male	0	2017-01-01	2022-06-30	NA	NA	Pharmetrics	Male - 0 to 17
1	975285	30233798	8	2018-05-01	2018-05-31	82775.6	9.66468	4.17252	19.0433	FALSE	FALSE	1	heat_effects_no_sun_exposure_mapedfalse	7	TRUE	months	FALSE	1	5	denominator_cohort_1	0 to 17	Male	0	2017-01-01	2022-06-30	NA	NA	Pharmetrics	Male - 0 to 17
1	977406	29321926	40	2018-06-01	2018-06-30	80279.1	49.8262	35.5966	67.8491	FALSE	FALSE	1	heat_effects_no_sun_exposure_mapedfalse	7	TRUE	months	FALSE	1	5	denominator_cohort_1	0 to 17	Male	0	2017-01-01	2022-06-30	NA	NA	Pharmetrics	Male - 0 to 17
1	973847	30188877	40	2018-07-01	2018-07-31	82652.6	48.3953	34.5743	65.9007	FALSE	FALSE	1	heat_effects_no_sun_exposure_mapedfalse	7	TRUE	months	FALSE	1	5	denominator_cohort_1	0 to 17	Male	0	2017-01-01	2022-06-30	NA	NA	Pharmetrics	Male - 0 to 17
1	973250	30170439	44	2018-08-01	2018-08-31	82602.2	53.2674	38.7042	71.509	FALSE	FALSE	1	heat_effects_no_sun_exposure_mapedfalse	7	TRUE	months	FALSE	1	5	denominator_cohort_1	0 to 17	Male	0	2017-01-01	2022-06-30	NA	NA	Pharmetrics	Male - 0 to 17
1	978155	29344470	15	2018-09-01	2018-09-30	80340.8	18.6705	10.4497	30.7941	FALSE	FALSE	1	heat_effects_no_sun_exposure_mapedfalse	7	TRUE	months	FALSE	1	5	denominator_cohort_1	0 to 17	Male	0	2017-01-01	2022-06-30	NA	NA	Pharmetrics	Male - 0 to 17
1	976798	30280715	NA	2018-10-01	2018-10-31	82904.1	NA	NA	NA	FALSE	TRUE	1	heat_effects_no_sun_exposure_mapedfalse	7	TRUE	months	FALSE	1	5	denominator_cohort_1	0 to 17	Male	0	2017-01-01	2022-06-30	NA	NA	Pharmetrics	Male - 0 to 17
1	980790	29423684	NA	2018-11-01	2018-11-30	80557.7	NA	NA	NA	FALSE	TRUE	1	heat_effects_no_sun_exposure_mapedfalse	7	TRUE	months	FALSE	1	5	denominator_cohort_1	0 to 17	Male	0	2017-01-01	2022-06-30	NA	NA	Pharmetrics	Male - 0 to 17
1	982669	30462735	NA	2018-12-01	2018-12-31	83402.4	NA	NA	NA	FALSE	TRUE	1	heat_effects_no_sun_exposure_mapedfalse	7	TRUE	months	FALSE	1	5	denominator_cohort_1	0 to 17	Male	0	2017-01-01	2022-06-30	NA	NA	Pharmetrics	Male - 0 to 17
1	938614	29097024	NA	2019-01-01	2019-01-31	79663.3	NA	NA	NA	FALSE	TRUE	1	heat_effects_no_sun_exposure_mapedfalse	7	TRUE	months	FALSE	1	5	denominator_cohort_1	0 to 17	Male	0	2017-01-01	2022-06-30	NA	NA	Pharmetrics	Male - 0 to 17
1	940534	26334946	NA	2019-02-01	2019-02-28	72101.2	NA	NA	NA	FALSE	TRUE	1	heat_effects_no_sun_exposure_mapedfalse	7	TRUE	months	FALSE	1	5	denominator_cohort_1	0 to 17	Male	0	2017-01-01	2022-06-30	NA	NA	Pharmetrics	Male - 0 to 17
1	941145	29175479	NA	2019-03-01	2019-03-31	79878.1	NA	NA	NA	FALSE	TRUE	1	heat_effects_no_sun_exposure_mapedfalse	7	TRUE	months	FALSE	1	5	denominator_cohort_1	0 to 17	Male	0	2017-01-01	2022-06-30	NA	NA	Pharmetrics	Male - 0 to 17
1	900603	27018074	NA	2019-04-01	2019-04-30	73971.5	NA	NA	NA	FALSE	TRUE	1	heat_effects_no_sun_exposure_mapedfalse	7	TRUE	months	FALSE	1	5	denominator_cohort_1	0 to 17	Male	0	2017-01-01	2022-06-30	NA	NA	Pharmetrics	Male - 0 to 17
1	902852	27988372	8	2019-05-01	2019-05-31	76628	10.44	4.50727	20.5711	FALSE	FALSE	1	heat_effects_no_sun_exposure_mapedfalse	7	TRUE	months	FALSE	1	5	denominator_cohort_1	0 to 17	Male	0	2017-01-01	2022-06-30	NA	NA	Pharmetrics	Male - 0 to 17
1	834480	25034249	20	2019-06-01	2019-06-30	68540	29.18	17.8239	45.0662	FALSE	FALSE	1	heat_effects_no_sun_exposure_mapedfalse	7	TRUE	months	FALSE	1	5	denominator_cohort_1	0 to 17	Male	0	2017-01-01	2022-06-30	NA	NA	Pharmetrics	Male - 0 to 17
1	825353	25585680	33	2019-07-01	2019-07-31	70049.8	47.1094	32.4279	66.1591	FALSE	FALSE	1	heat_effects_no_sun_exposure_mapedfalse	7	TRUE	months	FALSE	1	5	denominator_cohort_1	0 to 17	Male	0	2017-01-01	2022-06-30	NA	NA	Pharmetrics	Male - 0 to 17
1	828513	25683651	31	2019-08-01	2019-08-31	70318	44.0854	29.9539	62.5758	FALSE	FALSE	1	heat_effects_no_sun_exposure_mapedfalse	7	TRUE	months	FALSE	1	5	denominator_cohort_1	0 to 17	Male	0	2017-01-01	2022-06-30	NA	NA	Pharmetrics	Male - 0 to 17
1	829786	24893413	21	2019-09-01	2019-09-30	68154.5	30.8124	19.0733	47.1	FALSE	FALSE	1	heat_effects_no_sun_exposure_mapedfalse	7	TRUE	months	FALSE	1	5	denominator_cohort_1	0 to 17	Male	0	2017-01-01	2022-06-30	NA	NA	Pharmetrics	Male - 0 to 17
1	827636	25656643	6	2019-10-01	2019-10-31	70244.1	8.54165	3.13463	18.5916	FALSE	FALSE	1	heat_effects_no_sun_exposure_mapedfalse	7	TRUE	months	FALSE	1	5	denominator_cohort_1	0 to 17	Male	0	2017-01-01	2022-06-30	NA	NA	Pharmetrics	Male - 0 to 17
1	828894	24866793	NA	2019-11-01	2019-11-30	68081.6	NA	NA	NA	FALSE	TRUE	1	heat_effects_no_sun_exposure_mapedfalse	7	TRUE	months	FALSE	1	5	denominator_cohort_1	0 to 17	Male	0	2017-01-01	2022-06-30	NA	NA	Pharmetrics	Male - 0 to 17
1	830748	25753183	0	2019-12-01	2019-12-31	70508.4	0	0	5.23183	FALSE	FALSE	1	heat_effects_no_sun_exposure_mapedfalse	7	TRUE	months	FALSE	1	5	denominator_cohort_1	0 to 17	Male	0	2017-01-01	2022-06-30	NA	NA	Pharmetrics	Male - 0 to 17
1	764687	23705289	NA	2020-01-01	2020-01-31	64901.5	NA	NA	NA	FALSE	TRUE	1	heat_effects_no_sun_exposure_mapedfalse	7	TRUE	months	FALSE	1	5	denominator_cohort_1	0 to 17	Male	0	2017-01-01	2022-06-30	NA	NA	Pharmetrics	Male - 0 to 17
1	765631	22203278	NA	2020-02-01	2020-02-29	60789.3	NA	NA	NA	FALSE	TRUE	1	heat_effects_no_sun_exposure_mapedfalse	7	TRUE	months	FALSE	1	5	denominator_cohort_1	0 to 17	Male	0	2017-01-01	2022-06-30	NA	NA	Pharmetrics	Male - 0 to 17
1	768135	23812182	0	2020-03-01	2020-03-31	65194.2	0	0	5.65829	FALSE	FALSE	1	heat_effects_no_sun_exposure_mapedfalse	7	TRUE	months	FALSE	1	5	denominator_cohort_1	0 to 17	Male	0	2017-01-01	2022-06-30	NA	NA	Pharmetrics	Male - 0 to 17
1	765895	22976850	0	2020-04-01	2020-04-30	62907.2	0	0	5.864	FALSE	FALSE	1	heat_effects_no_sun_exposure_mapedfalse	7	TRUE	months	FALSE	1	5	denominator_cohort_1	0 to 17	Male	0	2017-01-01	2022-06-30	NA	NA	Pharmetrics	Male - 0 to 17
1	610320	18919907	NA	2020-05-01	2020-05-31	51799.9	NA	NA	NA	FALSE	TRUE	1	heat_effects_no_sun_exposure_mapedfalse	7	TRUE	months	FALSE	1	5	denominator_cohort_1	0 to 17	Male	0	2017-01-01	2022-06-30	NA	NA	Pharmetrics	Male - 0 to 17
1	613450	18403457	6	2020-06-01	2020-06-30	50385.9	11.9081	4.37006	25.9189	FALSE	FALSE	1	heat_effects_no_sun_exposure_mapedfalse	7	TRUE	months	FALSE	1	5	denominator_cohort_1	0 to 17	Male	0	2017-01-01	2022-06-30	NA	NA	Pharmetrics	Male - 0 to 17
1	618632	19177469	16	2020-07-01	2020-07-31	52505	30.4733	17.4181	49.4867	FALSE	FALSE	1	heat_effects_no_sun_exposure_mapedfalse	7	TRUE	months	FALSE	1	5	denominator_cohort_1	0 to 17	Male	0	2017-01-01	2022-06-30	NA	NA	Pharmetrics	Male - 0 to 17
1	587362	18208146	9	2020-08-01	2020-08-31	49851.2	18.0537	8.25532	34.2716	FALSE	FALSE	1	heat_effects_no_sun_exposure_mapedfalse	7	TRUE	months	FALSE	1	5	denominator_cohort_1	0 to 17	Male	0	2017-01-01	2022-06-30	NA	NA	Pharmetrics	Male - 0 to 17
1	586345	17590325	NA	2020-09-01	2020-09-30	48159.7	NA	NA	NA	FALSE	TRUE	1	heat_effects_no_sun_exposure_mapedfalse	7	TRUE	months	FALSE	1	5	denominator_cohort_1	0 to 17	Male	0	2017-01-01	2022-06-30	NA	NA	Pharmetrics	Male - 0 to 17
1	589129	18262991	NA	2020-10-01	2020-10-31	50001.3	NA	NA	NA	FALSE	TRUE	1	heat_effects_no_sun_exposure_mapedfalse	7	TRUE	months	FALSE	1	5	denominator_cohort_1	0 to 17	Male	0	2017-01-01	2022-06-30	NA	NA	Pharmetrics	Male - 0 to 17
1	590973	17729182	NA	2020-11-01	2020-11-30	48539.9	NA	NA	NA	FALSE	TRUE	1	heat_effects_no_sun_exposure_mapedfalse	7	TRUE	months	FALSE	1	5	denominator_cohort_1	0 to 17	Male	0	2017-01-01	2022-06-30	NA	NA	Pharmetrics	Male - 0 to 17
1	592906	18380086	0	2020-12-01	2020-12-31	50321.9	0	0	7.33056	FALSE	FALSE	1	heat_effects_no_sun_exposure_mapedfalse	7	TRUE	months	FALSE	1	5	denominator_cohort_1	0 to 17	Male	0	2017-01-01	2022-06-30	NA	NA	Pharmetrics	Male - 0 to 17
1	562567	17439577	0	2021-01-01	2021-01-31	47747	0	0	7.72589	FALSE	FALSE	1	heat_effects_no_sun_exposure_mapedfalse	7	TRUE	months	FALSE	1	5	denominator_cohort_1	0 to 17	Male	0	2017-01-01	2022-06-30	NA	NA	Pharmetrics	Male - 0 to 17
1	564824	15815072	0	2021-02-01	2021-02-28	43299.3	0	0	8.51949	FALSE	FALSE	1	heat_effects_no_sun_exposure_mapedfalse	7	TRUE	months	FALSE	1	5	denominator_cohort_1	0 to 17	Male	0	2017-01-01	2022-06-30	NA	NA	Pharmetrics	Male - 0 to 17
1	568827	17633637	0	2021-03-01	2021-03-31	48278.3	0	0	7.64087	FALSE	FALSE	1	heat_effects_no_sun_exposure_mapedfalse	7	TRUE	months	FALSE	1	5	denominator_cohort_1	0 to 17	Male	0	2017-01-01	2022-06-30	NA	NA	Pharmetrics	Male - 0 to 17
1	571126	17133763	NA	2021-04-01	2021-04-30	46909.7	NA	NA	NA	FALSE	TRUE	1	heat_effects_no_sun_exposure_mapedfalse	7	TRUE	months	FALSE	1	5	denominator_cohort_1	0 to 17	Male	0	2017-01-01	2022-06-30	NA	NA	Pharmetrics	Male - 0 to 17
1	574241	17801456	NA	2021-05-01	2021-05-31	48737.7	NA	NA	NA	FALSE	TRUE	1	heat_effects_no_sun_exposure_mapedfalse	7	TRUE	months	FALSE	1	5	denominator_cohort_1	0 to 17	Male	0	2017-01-01	2022-06-30	NA	NA	Pharmetrics	Male - 0 to 17
1	578882	17366291	24	2021-06-01	2021-06-30	47546.3	50.4771	32.3416	75.1059	FALSE	FALSE	1	heat_effects_no_sun_exposure_mapedfalse	7	TRUE	months	FALSE	1	5	denominator_cohort_1	0 to 17	Male	0	2017-01-01	2022-06-30	NA	NA	Pharmetrics	Male - 0 to 17
1	584285	18112681	19	2021-07-01	2021-07-31	49589.8	38.3143	23.0677	59.8326	FALSE	FALSE	1	heat_effects_no_sun_exposure_mapedfalse	7	TRUE	months	FALSE	1	5	denominator_cohort_1	0 to 17	Male	0	2017-01-01	2022-06-30	NA	NA	Pharmetrics	Male - 0 to 17
1	589626	18278274	16	2021-08-01	2021-08-31	50043.2	31.9724	18.275	51.9211	FALSE	FALSE	1	heat_effects_no_sun_exposure_mapedfalse	7	TRUE	months	FALSE	1	5	denominator_cohort_1	0 to 17	Male	0	2017-01-01	2022-06-30	NA	NA	Pharmetrics	Male - 0 to 17
1	595361	17860725	10	2021-09-01	2021-09-30	48900	20.4499	9.80652	37.6081	FALSE	FALSE	1	heat_effects_no_sun_exposure_mapedfalse	7	TRUE	months	FALSE	1	5	denominator_cohort_1	0 to 17	Male	0	2017-01-01	2022-06-30	NA	NA	Pharmetrics	Male - 0 to 17
1	599516	18584972	NA	2021-10-01	2021-10-31	50882.9	NA	NA	NA	FALSE	TRUE	1	heat_effects_no_sun_exposure_mapedfalse	7	TRUE	months	FALSE	1	5	denominator_cohort_1	0 to 17	Male	0	2017-01-01	2022-06-30	NA	NA	Pharmetrics	Male - 0 to 17
1	603163	18094875	NA	2021-11-01	2021-11-30	49541.1	NA	NA	NA	FALSE	TRUE	1	heat_effects_no_sun_exposure_mapedfalse	7	TRUE	months	FALSE	1	5	denominator_cohort_1	0 to 17	Male	0	2017-01-01	2022-06-30	NA	NA	Pharmetrics	Male - 0 to 17
1	606136	18790212	NA	2021-12-01	2021-12-31	51444.8	NA	NA	NA	FALSE	TRUE	1	heat_effects_no_sun_exposure_mapedfalse	7	TRUE	months	FALSE	1	5	denominator_cohort_1	0 to 17	Male	0	2017-01-01	2022-06-30	NA	NA	Pharmetrics	Male - 0 to 17
1	564481	17498906	0	2022-01-01	2022-01-31	47909.4	0	0	7.6997	FALSE	FALSE	1	heat_effects_no_sun_exposure_mapedfalse	7	TRUE	months	FALSE	1	5	denominator_cohort_1	0 to 17	Male	0	2017-01-01	2022-06-30	NA	NA	Pharmetrics	Male - 0 to 17
1	567641	15893948	0	2022-02-01	2022-02-28	43515.3	0	0	8.47721	FALSE	FALSE	1	heat_effects_no_sun_exposure_mapedfalse	7	TRUE	months	FALSE	1	5	denominator_cohort_1	0 to 17	Male	0	2017-01-01	2022-06-30	NA	NA	Pharmetrics	Male - 0 to 17
1	570024	17670728	NA	2022-03-01	2022-03-31	48379.8	NA	NA	NA	FALSE	TRUE	1	heat_effects_no_sun_exposure_mapedfalse	7	TRUE	months	FALSE	1	5	denominator_cohort_1	0 to 17	Male	0	2017-01-01	2022-06-30	NA	NA	Pharmetrics	Male - 0 to 17
1	157696	4730880	0	2022-04-01	2022-04-30	12952.4	0	0	28.4802	FALSE	FALSE	1	heat_effects_no_sun_exposure_mapedfalse	7	TRUE	months	FALSE	1	5	denominator_cohort_1	0 to 17	Male	0	2017-01-01	2022-06-30	NA	NA	Pharmetrics	Male - 0 to 17
1	158111	4901433	NA	2022-05-01	2022-05-31	13419.4	NA	NA	NA	FALSE	TRUE	1	heat_effects_no_sun_exposure_mapedfalse	7	TRUE	months	FALSE	1	5	denominator_cohort_1	0 to 17	Male	0	2017-01-01	2022-06-30	NA	NA	Pharmetrics	Male - 0 to 17
1	157975	4739237	NA	2022-06-01	2022-06-30	12975.3	NA	NA	NA	FALSE	TRUE	1	heat_effects_no_sun_exposure_mapedfalse	7	TRUE	months	FALSE	1	5	denominator_cohort_1	0 to 17	Male	0	2017-01-01	2022-06-30	NA	NA	Pharmetrics	Male - 0 to 17
10	9769264	302847049	19	2017-01-01	2017-01-31	829150	2.2915	1.37963	3.57847	FALSE	FALSE	1	heat_effects_no_sun_exposure_mapedfalse	7	TRUE	months	FALSE	10	5	denominator_cohort_10	0 to 150	Male	0	2017-01-01	2022-06-30	NA	NA	Pharmetrics	Male - 0 to 150
10	9791642	274165860	13	2017-02-01	2017-02-28	750625	1.73189	0.922158	2.96158	FALSE	FALSE	1	heat_effects_no_sun_exposure_mapedfalse	7	TRUE	months	FALSE	10	5	denominator_cohort_10	0 to 150	Male	0	2017-01-01	2022-06-30	NA	NA	Pharmetrics	Male - 0 to 150
10	9822052	304483275	52	2017-03-01	2017-03-31	833630	6.23778	4.65867	8.18002	FALSE	FALSE	1	heat_effects_no_sun_exposure_mapedfalse	7	TRUE	months	FALSE	10	5	denominator_cohort_10	0 to 150	Male	0	2017-01-01	2022-06-30	NA	NA	Pharmetrics	Male - 0 to 150
10	9449005	283469706	62	2017-04-01	2017-04-30	776098	7.98868	6.12488	10.2411	FALSE	FALSE	1	heat_effects_no_sun_exposure_mapedfalse	7	TRUE	months	FALSE	10	5	denominator_cohort_10	0 to 150	Male	0	2017-01-01	2022-06-30	NA	NA	Pharmetrics	Male - 0 to 150
10	8770738	271891816	150	2017-05-01	2017-05-31	744399	20.1505	17.0548	23.6455	FALSE	FALSE	1	heat_effects_no_sun_exposure_mapedfalse	7	TRUE	months	FALSE	10	5	denominator_cohort_10	0 to 150	Male	0	2017-01-01	2022-06-30	NA	NA	Pharmetrics	Male - 0 to 150
10	6797938	203935568	332	2017-06-01	2017-06-30	558345	59.4614	53.2366	66.2142	FALSE	FALSE	1	heat_effects_no_sun_exposure_mapedfalse	7	TRUE	months	FALSE	10	5	denominator_cohort_10	0 to 150	Male	0	2017-01-01	2022-06-30	NA	NA	Pharmetrics	Male - 0 to 150
10	6708188	207949500	580	2017-07-01	2017-07-31	569335	101.873	93.7501	110.512	FALSE	FALSE	1	heat_effects_no_sun_exposure_mapedfalse	7	TRUE	months	FALSE	10	5	denominator_cohort_10	0 to 150	Male	0	2017-01-01	2022-06-30	NA	NA	Pharmetrics	Male - 0 to 150
10	6271445	194412423	261	2017-08-01	2017-08-31	532272	49.0351	43.2661	55.3591	FALSE	FALSE	1	heat_effects_no_sun_exposure_mapedfalse	7	TRUE	months	FALSE	10	5	denominator_cohort_10	0 to 150	Male	0	2017-01-01	2022-06-30	NA	NA	Pharmetrics	Male - 0 to 150
10	6154351	184629363	133	2017-09-01	2017-09-30	505488	26.3112	22.0298	31.1818	FALSE	FALSE	1	heat_effects_no_sun_exposure_mapedfalse	7	TRUE	months	FALSE	10	5	denominator_cohort_10	0 to 150	Male	0	2017-01-01	2022-06-30	NA	NA	Pharmetrics	Male - 0 to 150
10	5952571	184529255	44	2017-10-01	2017-10-31	505214	8.70919	6.32811	11.6917	FALSE	FALSE	1	heat_effects_no_sun_exposure_mapedfalse	7	TRUE	months	FALSE	10	5	denominator_cohort_10	0 to 150	Male	0	2017-01-01	2022-06-30	NA	NA	Pharmetrics	Male - 0 to 150
10	5881561	176446685	16	2017-11-01	2017-11-30	483085	3.31205	1.89312	5.37856	FALSE	FALSE	1	heat_effects_no_sun_exposure_mapedfalse	7	TRUE	months	FALSE	10	5	denominator_cohort_10	0 to 150	Male	0	2017-01-01	2022-06-30	NA	NA	Pharmetrics	Male - 0 to 150
10	5850341	181360497	8	2017-12-01	2017-12-31	496538	1.61116	0.695583	3.17462	FALSE	FALSE	1	heat_effects_no_sun_exposure_mapedfalse	7	TRUE	months	FALSE	10	5	denominator_cohort_10	0 to 150	Male	0	2017-01-01	2022-06-30	NA	NA	Pharmetrics	Male - 0 to 150
10	5405965	167584852	10	2018-01-01	2018-01-31	458822	2.17949	1.04515	4.00817	FALSE	FALSE	1	heat_effects_no_sun_exposure_mapedfalse	7	TRUE	months	FALSE	10	5	denominator_cohort_10	0 to 150	Male	0	2017-01-01	2022-06-30	NA	NA	Pharmetrics	Male - 0 to 150
10	5389954	150918668	7	2018-02-01	2018-02-28	413193	1.69412	0.681126	3.49054	FALSE	FALSE	1	heat_effects_no_sun_exposure_mapedfalse	7	TRUE	months	FALSE	10	5	denominator_cohort_10	0 to 150	Male	0	2017-01-01	2022-06-30	NA	NA	Pharmetrics	Male - 0 to 150
10	5373443	166576653	10	2018-03-01	2018-03-31	456062	2.19268	1.05148	4.03242	FALSE	FALSE	1	heat_effects_no_sun_exposure_mapedfalse	7	TRUE	months	FALSE	10	5	denominator_cohort_10	0 to 150	Male	0	2017-01-01	2022-06-30	NA	NA	Pharmetrics	Male - 0 to 150
10	5205398	156161703	32	2018-04-01	2018-04-30	427547	7.48455	5.11943	10.566	FALSE	FALSE	1	heat_effects_no_sun_exposure_mapedfalse	7	TRUE	months	FALSE	10	5	denominator_cohort_10	0 to 150	Male	0	2017-01-01	2022-06-30	NA	NA	Pharmetrics	Male - 0 to 150
10	5192281	160959842	136	2018-05-01	2018-05-31	440684	30.8611	25.8926	36.5052	FALSE	FALSE	1	heat_effects_no_sun_exposure_mapedfalse	7	TRUE	months	FALSE	10	5	denominator_cohort_10	0 to 150	Male	0	2017-01-01	2022-06-30	NA	NA	Pharmetrics	Male - 0 to 150
10	5183493	155502401	326	2018-06-01	2018-06-30	425742	76.5721	68.4847	85.352	FALSE	FALSE	1	heat_effects_no_sun_exposure_mapedfalse	7	TRUE	months	FALSE	10	5	denominator_cohort_10	0 to 150	Male	0	2017-01-01	2022-06-30	NA	NA	Pharmetrics	Male - 0 to 150
10	5160504	159971637	478	2018-07-01	2018-07-31	437978	109.138	99.572	119.375	FALSE	FALSE	1	heat_effects_no_sun_exposure_mapedfalse	7	TRUE	months	FALSE	10	5	denominator_cohort_10	0 to 150	Male	0	2017-01-01	2022-06-30	NA	NA	Pharmetrics	Male - 0 to 150
10	5144028	159462470	328	2018-08-01	2018-08-31	436584	75.1286	67.2172	83.7153	FALSE	FALSE	1	heat_effects_no_sun_exposure_mapedfalse	7	TRUE	months	FALSE	10	5	denominator_cohort_10	0 to 150	Male	0	2017-01-01	2022-06-30	NA	NA	Pharmetrics	Male - 0 to 150
10	5143535	154304332	157	2018-09-01	2018-09-30	422462	37.1631	31.5773	43.4523	FALSE	FALSE	1	heat_effects_no_sun_exposure_mapedfalse	7	TRUE	months	FALSE	10	5	denominator_cohort_10	0 to 150	Male	0	2017-01-01	2022-06-30	NA	NA	Pharmetrics	Male - 0 to 150
10	5114589	158551892	40	2018-10-01	2018-10-31	434091	9.21465	6.58308	12.5477	FALSE	FALSE	1	heat_effects_no_sun_exposure_mapedfalse	7	TRUE	months	FALSE	10	5	denominator_cohort_10	0 to 150	Male	0	2017-01-01	2022-06-30	NA	NA	Pharmetrics	Male - 0 to 150
10	5113595	153407782	9	2018-11-01	2018-11-30	420008	2.14282	0.979833	4.06774	FALSE	FALSE	1	heat_effects_no_sun_exposure_mapedfalse	7	TRUE	months	FALSE	10	5	denominator_cohort_10	0 to 150	Male	0	2017-01-01	2022-06-30	NA	NA	Pharmetrics	Male - 0 to 150
10	5105473	158269632	NA	2018-12-01	2018-12-31	433319	NA	NA	NA	FALSE	TRUE	1	heat_effects_no_sun_exposure_mapedfalse	7	TRUE	months	FALSE	10	5	denominator_cohort_10	0 to 150	Male	0	2017-01-01	2022-06-30	NA	NA	Pharmetrics	Male - 0 to 150
10	5215622	161684183	14	2019-01-01	2019-01-31	442667	3.16265	1.72905	5.30638	FALSE	FALSE	1	heat_effects_no_sun_exposure_mapedfalse	7	TRUE	months	FALSE	10	5	denominator_cohort_10	0 to 150	Male	0	2017-01-01	2022-06-30	NA	NA	Pharmetrics	Male - 0 to 150
10	5207637	145813785	7	2019-02-01	2019-02-28	399216	1.75344	0.704972	3.61275	FALSE	FALSE	1	heat_effects_no_sun_exposure_mapedfalse	7	TRUE	months	FALSE	10	5	denominator_cohort_10	0 to 150	Male	0	2017-01-01	2022-06-30	NA	NA	Pharmetrics	Male - 0 to 150
10	5191287	160929788	15	2019-03-01	2019-03-31	440602	3.40443	1.90544	5.6151	FALSE	FALSE	1	heat_effects_no_sun_exposure_mapedfalse	7	TRUE	months	FALSE	10	5	denominator_cohort_10	0 to 150	Male	0	2017-01-01	2022-06-30	NA	NA	Pharmetrics	Male - 0 to 150
10	4991295	149738663	22	2019-04-01	2019-04-30	409962	5.36635	3.36306	8.12472	FALSE	FALSE	1	heat_effects_no_sun_exposure_mapedfalse	7	TRUE	months	FALSE	10	5	denominator_cohort_10	0 to 150	Male	0	2017-01-01	2022-06-30	NA	NA	Pharmetrics	Male - 0 to 150
10	4986041	154566731	94	2019-05-01	2019-05-31	423181	22.2127	17.9502	27.1828	FALSE	FALSE	1	heat_effects_no_sun_exposure_mapedfalse	7	TRUE	months	FALSE	10	5	denominator_cohort_10	0 to 150	Male	0	2017-01-01	2022-06-30	NA	NA	Pharmetrics	Male - 0 to 150
10	4712850	141384094	204	2019-06-01	2019-06-30	387089	52.7011	45.7169	60.4506	FALSE	FALSE	1	heat_effects_no_sun_exposure_mapedfalse	7	TRUE	months	FALSE	10	5	denominator_cohort_10	0 to 150	Male	0	2017-01-01	2022-06-30	NA	NA	Pharmetrics	Male - 0 to 150
10	4660279	144464556	499	2019-07-01	2019-07-31	395522	126.162	115.334	137.733	FALSE	FALSE	1	heat_effects_no_sun_exposure_mapedfalse	7	TRUE	months	FALSE	10	5	denominator_cohort_10	0 to 150	Male	0	2017-01-01	2022-06-30	NA	NA	Pharmetrics	Male - 0 to 150
10	4651798	144203238	301	2019-08-01	2019-08-31	394807	76.2398	67.8693	85.3576	FALSE	FALSE	1	heat_effects_no_sun_exposure_mapedfalse	7	TRUE	months	FALSE	10	5	denominator_cohort_10	0 to 150	Male	0	2017-01-01	2022-06-30	NA	NA	Pharmetrics	Male - 0 to 150
10	4641901	139255734	153	2019-09-01	2019-09-30	381261	40.1299	34.0232	47.0164	FALSE	FALSE	1	heat_effects_no_sun_exposure_mapedfalse	7	TRUE	months	FALSE	10	5	denominator_cohort_10	0 to 150	Male	0	2017-01-01	2022-06-30	NA	NA	Pharmetrics	Male - 0 to 150
10	4615779	143088603	49	2019-10-01	2019-10-31	391755	12.5078	9.25335	16.536	FALSE	FALSE	1	heat_effects_no_sun_exposure_mapedfalse	7	TRUE	months	FALSE	10	5	denominator_cohort_10	0 to 150	Male	0	2017-01-01	2022-06-30	NA	NA	Pharmetrics	Male - 0 to 150
10	4608330	138249770	16	2019-11-01	2019-11-30	378507	4.22713	2.41617	6.8646	FALSE	FALSE	1	heat_effects_no_sun_exposure_mapedfalse	7	TRUE	months	FALSE	10	5	denominator_cohort_10	0 to 150	Male	0	2017-01-01	2022-06-30	NA	NA	Pharmetrics	Male - 0 to 150
10	4607824	142842459	10	2019-12-01	2019-12-31	391081	2.55701	1.22619	4.70244	FALSE	FALSE	1	heat_effects_no_sun_exposure_mapedfalse	7	TRUE	months	FALSE	10	5	denominator_cohort_10	0 to 150	Male	0	2017-01-01	2022-06-30	NA	NA	Pharmetrics	Male - 0 to 150
10	4590683	142311108	9	2020-01-01	2020-01-31	389627	2.3099	1.05624	4.38492	FALSE	FALSE	1	heat_effects_no_sun_exposure_mapedfalse	7	TRUE	months	FALSE	10	5	denominator_cohort_10	0 to 150	Male	0	2017-01-01	2022-06-30	NA	NA	Pharmetrics	Male - 0 to 150
10	4585150	132969222	17	2020-02-01	2020-02-29	364050	4.66969	2.72027	7.47663	FALSE	FALSE	1	heat_effects_no_sun_exposure_mapedfalse	7	TRUE	months	FALSE	10	5	denominator_cohort_10	0 to 150	Male	0	2017-01-01	2022-06-30	NA	NA	Pharmetrics	Male - 0 to 150
10	4581636	142030638	9	2020-03-01	2020-03-31	388859	2.31447	1.05832	4.39358	FALSE	FALSE	1	heat_effects_no_sun_exposure_mapedfalse	7	TRUE	months	FALSE	10	5	denominator_cohort_10	0 to 150	Male	0	2017-01-01	2022-06-30	NA	NA	Pharmetrics	Male - 0 to 150
10	4550734	136521930	11	2020-04-01	2020-04-30	373777	2.94293	1.4691	5.26572	FALSE	FALSE	1	heat_effects_no_sun_exposure_mapedfalse	7	TRUE	months	FALSE	10	5	denominator_cohort_10	0 to 150	Male	0	2017-01-01	2022-06-30	NA	NA	Pharmetrics	Male - 0 to 150
10	3883400	120385093	50	2020-05-01	2020-05-31	329596	15.1701	11.2595	19.9998	FALSE	FALSE	1	heat_effects_no_sun_exposure_mapedfalse	7	TRUE	months	FALSE	10	5	denominator_cohort_10	0 to 150	Male	0	2017-01-01	2022-06-30	NA	NA	Pharmetrics	Male - 0 to 150
10	3883673	116508925	179	2020-06-01	2020-06-30	318984	56.1157	48.1959	64.9655	FALSE	FALSE	1	heat_effects_no_sun_exposure_mapedfalse	7	TRUE	months	FALSE	10	5	denominator_cohort_10	0 to 150	Male	0	2017-01-01	2022-06-30	NA	NA	Pharmetrics	Male - 0 to 150
10	3889506	120571991	351	2020-07-01	2020-07-31	330108	106.329	95.4948	118.055	FALSE	FALSE	1	heat_effects_no_sun_exposure_mapedfalse	7	TRUE	months	FALSE	10	5	denominator_cohort_10	0 to 150	Male	0	2017-01-01	2022-06-30	NA	NA	Pharmetrics	Male - 0 to 150
10	3721469	115363751	208	2020-08-01	2020-08-31	315849	65.8543	57.2083	75.438	FALSE	FALSE	1	heat_effects_no_sun_exposure_mapedfalse	7	TRUE	months	FALSE	10	5	denominator_cohort_10	0 to 150	Male	0	2017-01-01	2022-06-30	NA	NA	Pharmetrics	Male - 0 to 150
10	3704026	111119891	86	2020-09-01	2020-09-30	304230	28.2681	22.6108	34.9109	FALSE	FALSE	1	heat_effects_no_sun_exposure_mapedfalse	7	TRUE	months	FALSE	10	5	denominator_cohort_10	0 to 150	Male	0	2017-01-01	2022-06-30	NA	NA	Pharmetrics	Male - 0 to 150
10	3704231	114830983	21	2020-10-01	2020-10-31	314390	6.6796	4.13478	10.2105	FALSE	FALSE	1	heat_effects_no_sun_exposure_mapedfalse	7	TRUE	months	FALSE	10	5	denominator_cohort_10	0 to 150	Male	0	2017-01-01	2022-06-30	NA	NA	Pharmetrics	Male - 0 to 150
10	3702602	111077975	8	2020-11-01	2020-11-30	304115	2.63058	1.1357	5.1833	FALSE	FALSE	1	heat_effects_no_sun_exposure_mapedfalse	7	TRUE	months	FALSE	10	5	denominator_cohort_10	0 to 150	Male	0	2017-01-01	2022-06-30	NA	NA	Pharmetrics	Male - 0 to 150
10	3702758	114785476	NA	2020-12-01	2020-12-31	314266	NA	NA	NA	FALSE	TRUE	1	heat_effects_no_sun_exposure_mapedfalse	7	TRUE	months	FALSE	10	5	denominator_cohort_10	0 to 150	Male	0	2017-01-01	2022-06-30	NA	NA	Pharmetrics	Male - 0 to 150
10	3759903	116556975	NA	2021-01-01	2021-01-31	319116	NA	NA	NA	FALSE	TRUE	1	heat_effects_no_sun_exposure_mapedfalse	7	TRUE	months	FALSE	10	5	denominator_cohort_10	0 to 150	Male	0	2017-01-01	2022-06-30	NA	NA	Pharmetrics	Male - 0 to 150
10	3758844	105247600	NA	2021-02-01	2021-02-28	288152	NA	NA	NA	FALSE	TRUE	1	heat_effects_no_sun_exposure_mapedfalse	7	TRUE	months	FALSE	10	5	denominator_cohort_10	0 to 150	Male	0	2017-01-01	2022-06-30	NA	NA	Pharmetrics	Male - 0 to 150
10	3766734	116768728	7	2021-03-01	2021-03-31	319695	2.18958	0.880327	4.51138	FALSE	FALSE	1	heat_effects_no_sun_exposure_mapedfalse	7	TRUE	months	FALSE	10	5	denominator_cohort_10	0 to 150	Male	0	2017-01-01	2022-06-30	NA	NA	Pharmetrics	Male - 0 to 150
10	3770059	113101581	27	2021-04-01	2021-04-30	309655	8.71937	5.74612	12.6862	FALSE	FALSE	1	heat_effects_no_sun_exposure_mapedfalse	7	TRUE	months	FALSE	10	5	denominator_cohort_10	0 to 150	Male	0	2017-01-01	2022-06-30	NA	NA	Pharmetrics	Male - 0 to 150
10	3776025	117056366	55	2021-05-01	2021-05-31	320483	17.1616	12.9285	22.3382	FALSE	FALSE	1	heat_effects_no_sun_exposure_mapedfalse	7	TRUE	months	FALSE	10	5	denominator_cohort_10	0 to 150	Male	0	2017-01-01	2022-06-30	NA	NA	Pharmetrics	Male - 0 to 150
10	3787819	113632694	282	2021-06-01	2021-06-30	311109	90.6434	80.3717	101.864	FALSE	FALSE	1	heat_effects_no_sun_exposure_mapedfalse	7	TRUE	months	FALSE	10	5	denominator_cohort_10	0 to 150	Male	0	2017-01-01	2022-06-30	NA	NA	Pharmetrics	Male - 0 to 150
10	3807801	118039419	290	2021-07-01	2021-07-31	323174	89.7349	79.7031	100.68	FALSE	FALSE	1	heat_effects_no_sun_exposure_mapedfalse	7	TRUE	months	FALSE	10	5	denominator_cohort_10	0 to 150	Male	0	2017-01-01	2022-06-30	NA	NA	Pharmetrics	Male - 0 to 150
10	3837218	118951846	232	2021-08-01	2021-08-31	325672	71.2372	62.3648	81.018	FALSE	FALSE	1	heat_effects_no_sun_exposure_mapedfalse	7	TRUE	months	FALSE	10	5	denominator_cohort_10	0 to 150	Male	0	2017-01-01	2022-06-30	NA	NA	Pharmetrics	Male - 0 to 150
10	3857193	115714764	102	2021-09-01	2021-09-30	316810	32.196	26.252	39.0837	FALSE	FALSE	1	heat_effects_no_sun_exposure_mapedfalse	7	TRUE	months	FALSE	10	5	denominator_cohort_10	0 to 150	Male	0	2017-01-01	2022-06-30	NA	NA	Pharmetrics	Male - 0 to 150
10	3862815	119747025	20	2021-10-01	2021-10-31	327849	6.10036	3.72626	9.42151	FALSE	FALSE	1	heat_effects_no_sun_exposure_mapedfalse	7	TRUE	months	FALSE	10	5	denominator_cohort_10	0 to 150	Male	0	2017-01-01	2022-06-30	NA	NA	Pharmetrics	Male - 0 to 150
10	3867331	116019869	7	2021-11-01	2021-11-30	317645	2.20372	0.886009	4.5405	FALSE	FALSE	1	heat_effects_no_sun_exposure_mapedfalse	7	TRUE	months	FALSE	10	5	denominator_cohort_10	0 to 150	Male	0	2017-01-01	2022-06-30	NA	NA	Pharmetrics	Male - 0 to 150
10	3872154	120036704	10	2021-12-01	2021-12-31	328643	3.04282	1.45915	5.59585	FALSE	FALSE	1	heat_effects_no_sun_exposure_mapedfalse	7	TRUE	months	FALSE	10	5	denominator_cohort_10	0 to 150	Male	0	2017-01-01	2022-06-30	NA	NA	Pharmetrics	Male - 0 to 150
10	3855544	119521768	12	2022-01-01	2022-01-31	327233	3.66711	1.89485	6.40571	FALSE	FALSE	1	heat_effects_no_sun_exposure_mapedfalse	7	TRUE	months	FALSE	10	5	denominator_cohort_10	0 to 150	Male	0	2017-01-01	2022-06-30	NA	NA	Pharmetrics	Male - 0 to 150
10	3860473	108093225	NA	2022-02-01	2022-02-28	295943	NA	NA	NA	FALSE	TRUE	1	heat_effects_no_sun_exposure_mapedfalse	7	TRUE	months	FALSE	10	5	denominator_cohort_10	0 to 150	Male	0	2017-01-01	2022-06-30	NA	NA	Pharmetrics	Male - 0 to 150
10	3860955	119689480	18	2022-03-01	2022-03-31	327692	5.49296	3.25548	8.68125	FALSE	FALSE	1	heat_effects_no_sun_exposure_mapedfalse	7	TRUE	months	FALSE	10	5	denominator_cohort_10	0 to 150	Male	0	2017-01-01	2022-06-30	NA	NA	Pharmetrics	Male - 0 to 150
10	688412	20652352	NA	2022-04-01	2022-04-30	56543.1	NA	NA	NA	FALSE	TRUE	1	heat_effects_no_sun_exposure_mapedfalse	7	TRUE	months	FALSE	10	5	denominator_cohort_10	0 to 150	Male	0	2017-01-01	2022-06-30	NA	NA	Pharmetrics	Male - 0 to 150
10	688043	21329282	8	2022-05-01	2022-05-31	58396.4	13.6995	5.91446	26.9934	FALSE	FALSE	1	heat_effects_no_sun_exposure_mapedfalse	7	TRUE	months	FALSE	10	5	denominator_cohort_10	0 to 150	Male	0	2017-01-01	2022-06-30	NA	NA	Pharmetrics	Male - 0 to 150
10	686826	20604689	11	2022-06-01	2022-06-30	56412.6	19.4992	9.73393	34.8895	FALSE	FALSE	1	heat_effects_no_sun_exposure_mapedfalse	7	TRUE	months	FALSE	10	5	denominator_cohort_10	0 to 150	Male	0	2017-01-01	2022-06-30	NA	NA	Pharmetrics	Male - 0 to 150
11	10754725	333396328	21	2017-01-01	2017-01-31	912789	2.30064	1.42413	3.51677	FALSE	FALSE	1	heat_effects_no_sun_exposure_mapedfalse	7	TRUE	months	FALSE	11	5	denominator_cohort_11	0 to 150	Female	0	2017-01-01	2022-06-30	NA	NA	Pharmetrics	Female - 0 to 150
11	10786835	302031218	19	2017-02-01	2017-02-28	826916	2.29769	1.38336	3.58813	FALSE	FALSE	1	heat_effects_no_sun_exposure_mapedfalse	7	TRUE	months	FALSE	11	5	denominator_cohort_11	0 to 150	Female	0	2017-01-01	2022-06-30	NA	NA	Pharmetrics	Female - 0 to 150
11	10822294	335490854	41	2017-03-01	2017-03-31	918524	4.46368	3.20322	6.05549	FALSE	FALSE	1	heat_effects_no_sun_exposure_mapedfalse	7	TRUE	months	FALSE	11	5	denominator_cohort_11	0 to 150	Female	0	2017-01-01	2022-06-30	NA	NA	Pharmetrics	Female - 0 to 150
11	10419243	312576854	68	2017-04-01	2017-04-30	855789	7.94589	6.17029	10.0733	FALSE	FALSE	1	heat_effects_no_sun_exposure_mapedfalse	7	TRUE	months	FALSE	11	5	denominator_cohort_11	0 to 150	Female	0	2017-01-01	2022-06-30	NA	NA	Pharmetrics	Female - 0 to 150
11	9749367	302229360	128	2017-05-01	2017-05-31	827459	15.469	12.9055	18.3927	FALSE	FALSE	1	heat_effects_no_sun_exposure_mapedfalse	7	TRUE	months	FALSE	11	5	denominator_cohort_11	0 to 150	Female	0	2017-01-01	2022-06-30	NA	NA	Pharmetrics	Female - 0 to 150
11	7481631	224447196	234	2017-06-01	2017-06-30	614503	38.0796	33.3565	43.284	FALSE	FALSE	1	heat_effects_no_sun_exposure_mapedfalse	7	TRUE	months	FALSE	11	5	denominator_cohort_11	0 to 150	Female	0	2017-01-01	2022-06-30	NA	NA	Pharmetrics	Female - 0 to 150
11	7374537	228608525	261	2017-07-01	2017-07-31	625896	41.7002	36.7942	47.0783	FALSE	FALSE	1	heat_effects_no_sun_exposure_mapedfalse	7	TRUE	months	FALSE	11	5	denominator_cohort_11	0 to 150	Female	0	2017-01-01	2022-06-30	NA	NA	Pharmetrics	Female - 0 to 150
11	6924105	214646163	128	2017-08-01	2017-08-31	587669	21.781	18.1713	25.8976	FALSE	FALSE	1	heat_effects_no_sun_exposure_mapedfalse	7	TRUE	months	FALSE	11	5	denominator_cohort_11	0 to 150	Female	0	2017-01-01	2022-06-30	NA	NA	Pharmetrics	Female - 0 to 150
11	6785596	203566737	145	2017-09-01	2017-09-30	557335	26.0167	21.9544	30.6126	FALSE	FALSE	1	heat_effects_no_sun_exposure_mapedfalse	7	TRUE	months	FALSE	11	5	denominator_cohort_11	0 to 150	Female	0	2017-01-01	2022-06-30	NA	NA	Pharmetrics	Female - 0 to 150
11	6547824	202982167	34	2017-10-01	2017-10-31	555735	6.11803	4.23691	8.54933	FALSE	FALSE	1	heat_effects_no_sun_exposure_mapedfalse	7	TRUE	months	FALSE	11	5	denominator_cohort_11	0 to 150	Female	0	2017-01-01	2022-06-30	NA	NA	Pharmetrics	Female - 0 to 150
11	6457952	193738392	21	2017-11-01	2017-11-30	530427	3.95908	2.45073	6.05187	FALSE	FALSE	1	heat_effects_no_sun_exposure_mapedfalse	7	TRUE	months	FALSE	11	5	denominator_cohort_11	0 to 150	Female	0	2017-01-01	2022-06-30	NA	NA	Pharmetrics	Female - 0 to 150
11	6420680	199040968	12	2017-12-01	2017-12-31	544944	2.20206	1.13784	3.84655	FALSE	FALSE	1	heat_effects_no_sun_exposure_mapedfalse	7	TRUE	months	FALSE	11	5	denominator_cohort_11	0 to 150	Female	0	2017-01-01	2022-06-30	NA	NA	Pharmetrics	Female - 0 to 150
11	5946292	184334985	10	2018-01-01	2018-01-31	504682	1.98145	0.950181	3.64395	FALSE	FALSE	1	heat_effects_no_sun_exposure_mapedfalse	7	TRUE	months	FALSE	11	5	denominator_cohort_11	0 to 150	Female	0	2017-01-01	2022-06-30	NA	NA	Pharmetrics	Female - 0 to 150
11	5928123	165987346	11	2018-02-01	2018-02-28	454449	2.42052	1.20831	4.33097	FALSE	FALSE	1	heat_effects_no_sun_exposure_mapedfalse	7	TRUE	months	FALSE	11	5	denominator_cohort_11	0 to 150	Female	0	2017-01-01	2022-06-30	NA	NA	Pharmetrics	Female - 0 to 150
11	5916258	183403829	20	2018-03-01	2018-03-31	502132	3.98301	2.43293	6.15144	FALSE	FALSE	1	heat_effects_no_sun_exposure_mapedfalse	7	TRUE	months	FALSE	11	5	denominator_cohort_11	0 to 150	Female	0	2017-01-01	2022-06-30	NA	NA	Pharmetrics	Female - 0 to 150
11	5661909	169857111	26	2018-04-01	2018-04-30	465043	5.59088	3.65215	8.19193	FALSE	FALSE	1	heat_effects_no_sun_exposure_mapedfalse	7	TRUE	months	FALSE	11	5	denominator_cohort_11	0 to 150	Female	0	2017-01-01	2022-06-30	NA	NA	Pharmetrics	Female - 0 to 150
11	5648858	175114024	93	2018-05-01	2018-05-31	479436	19.3978	15.6565	23.7636	FALSE	FALSE	1	heat_effects_no_sun_exposure_mapedfalse	7	TRUE	months	FALSE	11	5	denominator_cohort_11	0 to 150	Female	0	2017-01-01	2022-06-30	NA	NA	Pharmetrics	Female - 0 to 150
11	5641931	169256488	192	2018-06-01	2018-06-30	463399	41.433	35.7793	47.7263	FALSE	FALSE	1	heat_effects_no_sun_exposure_mapedfalse	7	TRUE	months	FALSE	11	5	denominator_cohort_11	0 to 150	Female	0	2017-01-01	2022-06-30	NA	NA	Pharmetrics	Female - 0 to 150
11	5611367	173949962	287	2018-07-01	2018-07-31	476249	60.2626	53.4916	67.6534	FALSE	FALSE	1	heat_effects_no_sun_exposure_mapedfalse	7	TRUE	months	FALSE	11	5	denominator_cohort_11	0 to 150	Female	0	2017-01-01	2022-06-30	NA	NA	Pharmetrics	Female - 0 to 150
11	5590670	173309469	173	2018-08-01	2018-08-31	474495	36.4598	31.2291	42.316	FALSE	FALSE	1	heat_effects_no_sun_exposure_mapedfalse	7	TRUE	months	FALSE	11	5	denominator_cohort_11	0 to 150	Female	0	2017-01-01	2022-06-30	NA	NA	Pharmetrics	Female - 0 to 150
11	5594491	167833627	113	2018-09-01	2018-09-30	459503	24.5918	20.2671	29.5661	FALSE	FALSE	1	heat_effects_no_sun_exposure_mapedfalse	7	TRUE	months	FALSE	11	5	denominator_cohort_11	0 to 150	Female	0	2017-01-01	2022-06-30	NA	NA	Pharmetrics	Female - 0 to 150
11	5561604	172409413	31	2018-10-01	2018-10-31	472031	6.56736	4.4622	9.32185	FALSE	FALSE	1	heat_effects_no_sun_exposure_mapedfalse	7	TRUE	months	FALSE	11	5	denominator_cohort_11	0 to 150	Female	0	2017-01-01	2022-06-30	NA	NA	Pharmetrics	Female - 0 to 150
11	5562435	166872968	11	2018-11-01	2018-11-30	456873	2.40767	1.2019	4.30799	FALSE	FALSE	1	heat_effects_no_sun_exposure_mapedfalse	7	TRUE	months	FALSE	11	5	denominator_cohort_11	0 to 150	Female	0	2017-01-01	2022-06-30	NA	NA	Pharmetrics	Female - 0 to 150
11	5554798	172198679	7	2018-12-01	2018-12-31	471454	1.48477	0.596954	3.05919	FALSE	FALSE	1	heat_effects_no_sun_exposure_mapedfalse	7	TRUE	months	FALSE	11	5	denominator_cohort_11	0 to 150	Female	0	2017-01-01	2022-06-30	NA	NA	Pharmetrics	Female - 0 to 150
11	5681635	176130627	8	2019-01-01	2019-01-31	482219	1.659	0.716237	3.26888	FALSE	FALSE	1	heat_effects_no_sun_exposure_mapedfalse	7	TRUE	months	FALSE	11	5	denominator_cohort_11	0 to 150	Female	0	2017-01-01	2022-06-30	NA	NA	Pharmetrics	Female - 0 to 150
11	5675030	158900731	16	2019-02-01	2019-02-28	435046	3.67777	2.10216	5.97246	FALSE	FALSE	1	heat_effects_no_sun_exposure_mapedfalse	7	TRUE	months	FALSE	11	5	denominator_cohort_11	0 to 150	Female	0	2017-01-01	2022-06-30	NA	NA	Pharmetrics	Female - 0 to 150
11	5661049	175492435	9	2019-03-01	2019-03-31	480472	1.87316	0.856527	3.55584	FALSE	FALSE	1	heat_effects_no_sun_exposure_mapedfalse	7	TRUE	months	FALSE	11	5	denominator_cohort_11	0 to 150	Female	0	2017-01-01	2022-06-30	NA	NA	Pharmetrics	Female - 0 to 150
11	5446145	163384217	19	2019-04-01	2019-04-30	447322	4.2475	2.55727	6.633	FALSE	FALSE	1	heat_effects_no_sun_exposure_mapedfalse	7	TRUE	months	FALSE	11	5	denominator_cohort_11	0 to 150	Female	0	2017-01-01	2022-06-30	NA	NA	Pharmetrics	Female - 0 to 150
11	5441410	168683253	77	2019-05-01	2019-05-31	461830	16.6728	13.1579	20.8382	FALSE	FALSE	1	heat_effects_no_sun_exposure_mapedfalse	7	TRUE	months	FALSE	11	5	denominator_cohort_11	0 to 150	Female	0	2017-01-01	2022-06-30	NA	NA	Pharmetrics	Female - 0 to 150
11	5135882	154075694	100	2019-06-01	2019-06-30	421836	23.7059	19.2881	28.8327	FALSE	FALSE	1	heat_effects_no_sun_exposure_mapedfalse	7	TRUE	months	FALSE	11	5	denominator_cohort_11	0 to 150	Female	0	2017-01-01	2022-06-30	NA	NA	Pharmetrics	Female - 0 to 150
11	5075549	157340021	248	2019-07-01	2019-07-31	430774	57.5709	50.6281	65.1999	FALSE	FALSE	1	heat_effects_no_sun_exposure_mapedfalse	7	TRUE	months	FALSE	11	5	denominator_cohort_11	0 to 150	Female	0	2017-01-01	2022-06-30	NA	NA	Pharmetrics	Female - 0 to 150
11	5073243	157269168	162	2019-08-01	2019-08-31	430580	37.6237	32.0531	43.8842	FALSE	FALSE	1	heat_effects_no_sun_exposure_mapedfalse	7	TRUE	months	FALSE	11	5	denominator_cohort_11	0 to 150	Female	0	2017-01-01	2022-06-30	NA	NA	Pharmetrics	Female - 0 to 150
11	5062847	151884596	102	2019-09-01	2019-09-30	415837	24.5288	20.0003	29.7763	FALSE	FALSE	1	heat_effects_no_sun_exposure_mapedfalse	7	TRUE	months	FALSE	11	5	denominator_cohort_11	0 to 150	Female	0	2017-01-01	2022-06-30	NA	NA	Pharmetrics	Female - 0 to 150
11	5037506	156162369	26	2019-10-01	2019-10-31	427549	6.08117	3.97242	8.91032	FALSE	FALSE	1	heat_effects_no_sun_exposure_mapedfalse	7	TRUE	months	FALSE	11	5	denominator_cohort_11	0 to 150	Female	0	2017-01-01	2022-06-30	NA	NA	Pharmetrics	Female - 0 to 150
11	5028011	150840206	16	2019-11-01	2019-11-30	412978	3.8743	2.2145	6.29162	FALSE	FALSE	1	heat_effects_no_sun_exposure_mapedfalse	7	TRUE	months	FALSE	11	5	denominator_cohort_11	0 to 150	Female	0	2017-01-01	2022-06-30	NA	NA	Pharmetrics	Female - 0 to 150
11	5024908	155772050	11	2019-12-01	2019-12-31	426481	2.57925	1.28755	4.61499	FALSE	FALSE	1	heat_effects_no_sun_exposure_mapedfalse	7	TRUE	months	FALSE	11	5	denominator_cohort_11	0 to 150	Female	0	2017-01-01	2022-06-30	NA	NA	Pharmetrics	Female - 0 to 150
11	4981710	154432917	11	2020-01-01	2020-01-31	422814	2.60162	1.29872	4.65501	FALSE	FALSE	1	heat_effects_no_sun_exposure_mapedfalse	7	TRUE	months	FALSE	11	5	denominator_cohort_11	0 to 150	Female	0	2017-01-01	2022-06-30	NA	NA	Pharmetrics	Female - 0 to 150
11	4975631	144293181	14	2020-02-01	2020-02-29	395053	3.54383	1.93744	5.94594	FALSE	FALSE	1	heat_effects_no_sun_exposure_mapedfalse	7	TRUE	months	FALSE	11	5	denominator_cohort_11	0 to 150	Female	0	2017-01-01	2022-06-30	NA	NA	Pharmetrics	Female - 0 to 150
11	4974403	154206476	NA	2020-03-01	2020-03-31	422194	NA	NA	NA	FALSE	TRUE	1	heat_effects_no_sun_exposure_mapedfalse	7	TRUE	months	FALSE	11	5	denominator_cohort_11	0 to 150	Female	0	2017-01-01	2022-06-30	NA	NA	Pharmetrics	Female - 0 to 150
11	4940941	148228172	9	2020-04-01	2020-04-30	405827	2.2177	1.01407	4.20988	FALSE	FALSE	1	heat_effects_no_sun_exposure_mapedfalse	7	TRUE	months	FALSE	11	5	denominator_cohort_11	0 to 150	Female	0	2017-01-01	2022-06-30	NA	NA	Pharmetrics	Female - 0 to 150
11	4126080	127908279	29	2020-05-01	2020-05-31	350194	8.28113	5.546	11.8931	FALSE	FALSE	1	heat_effects_no_sun_exposure_mapedfalse	7	TRUE	months	FALSE	11	5	denominator_cohort_11	0 to 150	Female	0	2017-01-01	2022-06-30	NA	NA	Pharmetrics	Female - 0 to 150
11	4128084	123841854	93	2020-06-01	2020-06-30	339061	27.4287	22.1385	33.602	FALSE	FALSE	1	heat_effects_no_sun_exposure_mapedfalse	7	TRUE	months	FALSE	11	5	denominator_cohort_11	0 to 150	Female	0	2017-01-01	2022-06-30	NA	NA	Pharmetrics	Female - 0 to 150
11	4139913	128336127	153	2020-07-01	2020-07-31	351365	43.5444	36.9181	51.0168	FALSE	FALSE	1	heat_effects_no_sun_exposure_mapedfalse	7	TRUE	months	FALSE	11	5	denominator_cohort_11	0 to 150	Female	0	2017-01-01	2022-06-30	NA	NA	Pharmetrics	Female - 0 to 150
11	3993677	123803129	95	2020-08-01	2020-08-31	338954	28.0274	22.6758	34.262	FALSE	FALSE	1	heat_effects_no_sun_exposure_mapedfalse	7	TRUE	months	FALSE	11	5	denominator_cohort_11	0 to 150	Female	0	2017-01-01	2022-06-30	NA	NA	Pharmetrics	Female - 0 to 150
11	3978009	119339887	44	2020-09-01	2020-09-30	326735	13.4666	9.78484	18.0783	FALSE	FALSE	1	heat_effects_no_sun_exposure_mapedfalse	7	TRUE	months	FALSE	11	5	denominator_cohort_11	0 to 150	Female	0	2017-01-01	2022-06-30	NA	NA	Pharmetrics	Female - 0 to 150
11	3981145	123415358	12	2020-10-01	2020-10-31	337893	3.55142	1.83507	6.20362	FALSE	FALSE	1	heat_effects_no_sun_exposure_mapedfalse	7	TRUE	months	FALSE	11	5	denominator_cohort_11	0 to 150	Female	0	2017-01-01	2022-06-30	NA	NA	Pharmetrics	Female - 0 to 150
11	3979240	119377163	NA	2020-11-01	2020-11-30	326837	NA	NA	NA	FALSE	TRUE	1	heat_effects_no_sun_exposure_mapedfalse	7	TRUE	months	FALSE	11	5	denominator_cohort_11	0 to 150	Female	0	2017-01-01	2022-06-30	NA	NA	Pharmetrics	Female - 0 to 150
11	3976857	123282526	5	2020-12-01	2020-12-31	337529	1.48135	0.480991	3.45698	FALSE	FALSE	1	heat_effects_no_sun_exposure_mapedfalse	7	TRUE	months	FALSE	11	5	denominator_cohort_11	0 to 150	Female	0	2017-01-01	2022-06-30	NA	NA	Pharmetrics	Female - 0 to 150
11	4040762	125263574	6	2021-01-01	2021-01-31	342953	1.74951	0.64204	3.80795	FALSE	FALSE	1	heat_effects_no_sun_exposure_mapedfalse	7	TRUE	months	FALSE	11	5	denominator_cohort_11	0 to 150	Female	0	2017-01-01	2022-06-30	NA	NA	Pharmetrics	Female - 0 to 150
11	4039705	113111720	NA	2021-02-01	2021-02-28	309683	NA	NA	NA	FALSE	TRUE	1	heat_effects_no_sun_exposure_mapedfalse	7	TRUE	months	FALSE	11	5	denominator_cohort_11	0 to 150	Female	0	2017-01-01	2022-06-30	NA	NA	Pharmetrics	Female - 0 to 150
11	4048770	125511781	14	2021-03-01	2021-03-31	343633	4.07412	2.22736	6.83568	FALSE	FALSE	1	heat_effects_no_sun_exposure_mapedfalse	7	TRUE	months	FALSE	11	5	denominator_cohort_11	0 to 150	Female	0	2017-01-01	2022-06-30	NA	NA	Pharmetrics	Female - 0 to 150
11	4053779	121613297	9	2021-04-01	2021-04-30	332959	2.70304	1.236	5.1312	FALSE	FALSE	1	heat_effects_no_sun_exposure_mapedfalse	7	TRUE	months	FALSE	11	5	denominator_cohort_11	0 to 150	Female	0	2017-01-01	2022-06-30	NA	NA	Pharmetrics	Female - 0 to 150
11	4059778	125852765	52	2021-05-01	2021-05-31	344566	15.0914	11.271	19.7904	FALSE	FALSE	1	heat_effects_no_sun_exposure_mapedfalse	7	TRUE	months	FALSE	11	5	denominator_cohort_11	0 to 150	Female	0	2017-01-01	2022-06-30	NA	NA	Pharmetrics	Female - 0 to 150
11	4072233	122165788	169	2021-06-01	2021-06-30	334472	50.5274	43.1966	58.7459	FALSE	FALSE	1	heat_effects_no_sun_exposure_mapedfalse	7	TRUE	months	FALSE	11	5	denominator_cohort_11	0 to 150	Female	0	2017-01-01	2022-06-30	NA	NA	Pharmetrics	Female - 0 to 150
11	4089825	126783244	165	2021-07-01	2021-07-31	347114	47.5349	40.5585	55.3668	FALSE	FALSE	1	heat_effects_no_sun_exposure_mapedfalse	7	TRUE	months	FALSE	11	5	denominator_cohort_11	0 to 150	Female	0	2017-01-01	2022-06-30	NA	NA	Pharmetrics	Female - 0 to 150
11	4120307	127728407	127	2021-08-01	2021-08-31	349701	36.3167	30.2756	43.21	FALSE	FALSE	1	heat_effects_no_sun_exposure_mapedfalse	7	TRUE	months	FALSE	11	5	denominator_cohort_11	0 to 150	Female	0	2017-01-01	2022-06-30	NA	NA	Pharmetrics	Female - 0 to 150
11	4139677	124189864	44	2021-09-01	2021-09-30	340013	12.9407	9.40271	17.3722	FALSE	FALSE	1	heat_effects_no_sun_exposure_mapedfalse	7	TRUE	months	FALSE	11	5	denominator_cohort_11	0 to 150	Female	0	2017-01-01	2022-06-30	NA	NA	Pharmetrics	Female - 0 to 150
11	4147352	128567707	25	2021-10-01	2021-10-31	351999	7.10229	4.59623	10.4844	FALSE	FALSE	1	heat_effects_no_sun_exposure_mapedfalse	7	TRUE	months	FALSE	11	5	denominator_cohort_11	0 to 150	Female	0	2017-01-01	2022-06-30	NA	NA	Pharmetrics	Female - 0 to 150
11	4152943	124588207	8	2021-11-01	2021-11-30	341104	2.34533	1.01255	4.62123	FALSE	FALSE	1	heat_effects_no_sun_exposure_mapedfalse	7	TRUE	months	FALSE	11	5	denominator_cohort_11	0 to 150	Female	0	2017-01-01	2022-06-30	NA	NA	Pharmetrics	Female - 0 to 150
11	4157482	128881882	8	2021-12-01	2021-12-31	352859	2.26719	0.978813	4.46727	FALSE	FALSE	1	heat_effects_no_sun_exposure_mapedfalse	7	TRUE	months	FALSE	11	5	denominator_cohort_11	0 to 150	Female	0	2017-01-01	2022-06-30	NA	NA	Pharmetrics	Female - 0 to 150
11	4123541	127829700	10	2022-01-01	2022-01-31	349979	2.85732	1.37019	5.25471	FALSE	FALSE	1	heat_effects_no_sun_exposure_mapedfalse	7	TRUE	months	FALSE	11	5	denominator_cohort_11	0 to 150	Female	0	2017-01-01	2022-06-30	NA	NA	Pharmetrics	Female - 0 to 150
11	4129423	115623799	5	2022-02-01	2022-02-28	316561	1.57948	0.512852	3.68597	FALSE	FALSE	1	heat_effects_no_sun_exposure_mapedfalse	7	TRUE	months	FALSE	11	5	denominator_cohort_11	0 to 150	Female	0	2017-01-01	2022-06-30	NA	NA	Pharmetrics	Female - 0 to 150
11	4130567	128047504	10	2022-03-01	2022-03-31	350575	2.85246	1.36786	5.24577	FALSE	FALSE	1	heat_effects_no_sun_exposure_mapedfalse	7	TRUE	months	FALSE	11	5	denominator_cohort_11	0 to 150	Female	0	2017-01-01	2022-06-30	NA	NA	Pharmetrics	Female - 0 to 150
11	748323	22449667	NA	2022-04-01	2022-04-30	61463.8	NA	NA	NA	FALSE	TRUE	1	heat_effects_no_sun_exposure_mapedfalse	7	TRUE	months	FALSE	11	5	denominator_cohort_11	0 to 150	Female	0	2017-01-01	2022-06-30	NA	NA	Pharmetrics	Female - 0 to 150
11	747996	23187868	NA	2022-05-01	2022-05-31	63484.9	NA	NA	NA	FALSE	TRUE	1	heat_effects_no_sun_exposure_mapedfalse	7	TRUE	months	FALSE	11	5	denominator_cohort_11	0 to 150	Female	0	2017-01-01	2022-06-30	NA	NA	Pharmetrics	Female - 0 to 150
11	747098	22412876	8	2022-06-01	2022-06-30	61363.1	13.0371	5.62852	25.6884	FALSE	FALSE	1	heat_effects_no_sun_exposure_mapedfalse	7	TRUE	months	FALSE	11	5	denominator_cohort_11	0 to 150	Female	0	2017-01-01	2022-06-30	NA	NA	Pharmetrics	Female - 0 to 150
12	20523989	636243377	40	2017-01-01	2017-01-31	1.74194e+06	2.29629	1.6405	3.1269	FALSE	FALSE	1	heat_effects_no_sun_exposure_mapedfalse	7	TRUE	months	FALSE	12	5	denominator_cohort_12	0 to 150	Both	0	2017-01-01	2022-06-30	NA	NA	Pharmetrics	Both - 0 to 150
12	20578477	576197078	32	2017-02-01	2017-02-28	1.57754e+06	2.02847	1.38747	2.8636	FALSE	FALSE	1	heat_effects_no_sun_exposure_mapedfalse	7	TRUE	months	FALSE	12	5	denominator_cohort_12	0 to 150	Both	0	2017-01-01	2022-06-30	NA	NA	Pharmetrics	Both - 0 to 150
12	20644346	639974129	93	2017-03-01	2017-03-31	1.75215e+06	5.30775	4.28404	6.50236	FALSE	FALSE	1	heat_effects_no_sun_exposure_mapedfalse	7	TRUE	months	FALSE	12	5	denominator_cohort_12	0 to 150	Both	0	2017-01-01	2022-06-30	NA	NA	Pharmetrics	Both - 0 to 150
12	19868248	596046560	130	2017-04-01	2017-04-30	1.63189e+06	7.96624	6.65577	9.45926	FALSE	FALSE	1	heat_effects_no_sun_exposure_mapedfalse	7	TRUE	months	FALSE	12	5	denominator_cohort_12	0 to 150	Both	0	2017-01-01	2022-06-30	NA	NA	Pharmetrics	Both - 0 to 150
12	18520105	574121176	278	2017-05-01	2017-05-31	1.57186e+06	17.6861	15.668	19.892	FALSE	FALSE	1	heat_effects_no_sun_exposure_mapedfalse	7	TRUE	months	FALSE	12	5	denominator_cohort_12	0 to 150	Both	0	2017-01-01	2022-06-30	NA	NA	Pharmetrics	Both - 0 to 150
12	14279569	428382764	566	2017-06-01	2017-06-30	1.17285e+06	48.2586	44.3642	52.4032	FALSE	FALSE	1	heat_effects_no_sun_exposure_mapedfalse	7	TRUE	months	FALSE	12	5	denominator_cohort_12	0 to 150	Both	0	2017-01-01	2022-06-30	NA	NA	Pharmetrics	Both - 0 to 150
12	14082725	436558025	841	2017-07-01	2017-07-31	1.19523e+06	70.363	65.6872	75.2837	FALSE	FALSE	1	heat_effects_no_sun_exposure_mapedfalse	7	TRUE	months	FALSE	12	5	denominator_cohort_12	0 to 150	Both	0	2017-01-01	2022-06-30	NA	NA	Pharmetrics	Both - 0 to 150
12	13195550	409058586	389	2017-08-01	2017-08-31	1.11994e+06	34.734	31.3676	38.3631	FALSE	FALSE	1	heat_effects_no_sun_exposure_mapedfalse	7	TRUE	months	FALSE	12	5	denominator_cohort_12	0 to 150	Both	0	2017-01-01	2022-06-30	NA	NA	Pharmetrics	Both - 0 to 150
12	12939947	388196100	278	2017-09-01	2017-09-30	1.06282e+06	26.1568	23.1721	29.4192	FALSE	FALSE	1	heat_effects_no_sun_exposure_mapedfalse	7	TRUE	months	FALSE	12	5	denominator_cohort_12	0 to 150	Both	0	2017-01-01	2022-06-30	NA	NA	Pharmetrics	Both - 0 to 150
12	12500395	387511422	78	2017-10-01	2017-10-31	1.06095e+06	7.35191	5.81138	9.17552	FALSE	FALSE	1	heat_effects_no_sun_exposure_mapedfalse	7	TRUE	months	FALSE	12	5	denominator_cohort_12	0 to 150	Both	0	2017-01-01	2022-06-30	NA	NA	Pharmetrics	Both - 0 to 150
12	12339513	370185077	37	2017-11-01	2017-11-30	1.01351e+06	3.65067	2.57041	5.03197	FALSE	FALSE	1	heat_effects_no_sun_exposure_mapedfalse	7	TRUE	months	FALSE	12	5	denominator_cohort_12	0 to 150	Both	0	2017-01-01	2022-06-30	NA	NA	Pharmetrics	Both - 0 to 150
12	12271021	380401465	20	2017-12-01	2017-12-31	1.04148e+06	1.92034	1.17299	2.96581	FALSE	FALSE	1	heat_effects_no_sun_exposure_mapedfalse	7	TRUE	months	FALSE	12	5	denominator_cohort_12	0 to 150	Both	0	2017-01-01	2022-06-30	NA	NA	Pharmetrics	Both - 0 to 150
12	11352257	351919837	20	2018-01-01	2018-01-31	963504	2.07576	1.26793	3.20584	FALSE	FALSE	1	heat_effects_no_sun_exposure_mapedfalse	7	TRUE	months	FALSE	12	5	denominator_cohort_12	0 to 150	Both	0	2017-01-01	2022-06-30	NA	NA	Pharmetrics	Both - 0 to 150
12	11318077	316906014	18	2018-02-01	2018-02-28	867641	2.07459	1.22953	3.27875	FALSE	FALSE	1	heat_effects_no_sun_exposure_mapedfalse	7	TRUE	months	FALSE	12	5	denominator_cohort_12	0 to 150	Both	0	2017-01-01	2022-06-30	NA	NA	Pharmetrics	Both - 0 to 150
12	11289701	349980482	30	2018-03-01	2018-03-31	958194	3.13089	2.1124	4.46954	FALSE	FALSE	1	heat_effects_no_sun_exposure_mapedfalse	7	TRUE	months	FALSE	12	5	denominator_cohort_12	0 to 150	Both	0	2017-01-01	2022-06-30	NA	NA	Pharmetrics	Both - 0 to 150
12	10867307	326018814	58	2018-04-01	2018-04-30	892591	6.49794	4.93416	8.40009	FALSE	FALSE	1	heat_effects_no_sun_exposure_mapedfalse	7	TRUE	months	FALSE	12	5	denominator_cohort_12	0 to 150	Both	0	2017-01-01	2022-06-30	NA	NA	Pharmetrics	Both - 0 to 150
12	10841139	336073866	229	2018-05-01	2018-05-31	920120	24.8881	21.7687	28.3289	FALSE	FALSE	1	heat_effects_no_sun_exposure_mapedfalse	7	TRUE	months	FALSE	12	5	denominator_cohort_12	0 to 150	Both	0	2017-01-01	2022-06-30	NA	NA	Pharmetrics	Both - 0 to 150
12	10825424	324758889	518	2018-06-01	2018-06-30	889141	58.2585	53.3488	63.4984	FALSE	FALSE	1	heat_effects_no_sun_exposure_mapedfalse	7	TRUE	months	FALSE	12	5	denominator_cohort_12	0 to 150	Both	0	2017-01-01	2022-06-30	NA	NA	Pharmetrics	Both - 0 to 150
12	10771871	333921599	765	2018-07-01	2018-07-31	914228	83.6772	77.8519	89.823	FALSE	FALSE	1	heat_effects_no_sun_exposure_mapedfalse	7	TRUE	months	FALSE	12	5	denominator_cohort_12	0 to 150	Both	0	2017-01-01	2022-06-30	NA	NA	Pharmetrics	Both - 0 to 150
12	10734698	332771939	501	2018-08-01	2018-08-31	911080	54.9897	50.2793	60.0225	FALSE	FALSE	1	heat_effects_no_sun_exposure_mapedfalse	7	TRUE	months	FALSE	12	5	denominator_cohort_12	0 to 150	Both	0	2017-01-01	2022-06-30	NA	NA	Pharmetrics	Both - 0 to 150
12	10738026	322137959	270	2018-09-01	2018-09-30	881966	30.6134	27.0704	34.4913	FALSE	FALSE	1	heat_effects_no_sun_exposure_mapedfalse	7	TRUE	months	FALSE	12	5	denominator_cohort_12	0 to 150	Both	0	2017-01-01	2022-06-30	NA	NA	Pharmetrics	Both - 0 to 150
12	10676193	330961305	71	2018-10-01	2018-10-31	906123	7.83558	6.11966	9.88352	FALSE	FALSE	1	heat_effects_no_sun_exposure_mapedfalse	7	TRUE	months	FALSE	12	5	denominator_cohort_12	0 to 150	Both	0	2017-01-01	2022-06-30	NA	NA	Pharmetrics	Both - 0 to 150
12	10676030	320280750	20	2018-11-01	2018-11-30	876881	2.28081	1.39318	3.52253	FALSE	FALSE	1	heat_effects_no_sun_exposure_mapedfalse	7	TRUE	months	FALSE	12	5	denominator_cohort_12	0 to 150	Both	0	2017-01-01	2022-06-30	NA	NA	Pharmetrics	Both - 0 to 150
12	10660271	330468311	11	2018-12-01	2018-12-31	904773	1.21577	0.60691	2.17536	FALSE	FALSE	1	heat_effects_no_sun_exposure_mapedfalse	7	TRUE	months	FALSE	12	5	denominator_cohort_12	0 to 150	Both	0	2017-01-01	2022-06-30	NA	NA	Pharmetrics	Both - 0 to 150
12	10897257	337814810	22	2019-01-01	2019-01-31	924887	2.37867	1.4907	3.60134	FALSE	FALSE	1	heat_effects_no_sun_exposure_mapedfalse	7	TRUE	months	FALSE	12	5	denominator_cohort_12	0 to 150	Both	0	2017-01-01	2022-06-30	NA	NA	Pharmetrics	Both - 0 to 150
12	10882667	304714516	23	2019-02-01	2019-02-28	834263	2.75692	1.74765	4.13674	FALSE	FALSE	1	heat_effects_no_sun_exposure_mapedfalse	7	TRUE	months	FALSE	12	5	denominator_cohort_12	0 to 150	Both	0	2017-01-01	2022-06-30	NA	NA	Pharmetrics	Both - 0 to 150
12	10852336	336422223	24	2019-03-01	2019-03-31	921074	2.60565	1.66949	3.87701	FALSE	FALSE	1	heat_effects_no_sun_exposure_mapedfalse	7	TRUE	months	FALSE	12	5	denominator_cohort_12	0 to 150	Both	0	2017-01-01	2022-06-30	NA	NA	Pharmetrics	Both - 0 to 150
12	10437440	313122880	41	2019-04-01	2019-04-30	857284	4.78255	3.43204	6.48807	FALSE	FALSE	1	heat_effects_no_sun_exposure_mapedfalse	7	TRUE	months	FALSE	12	5	denominator_cohort_12	0 to 150	Both	0	2017-01-01	2022-06-30	NA	NA	Pharmetrics	Both - 0 to 150
12	10427451	323249984	171	2019-05-01	2019-05-31	885010	19.3218	16.5343	22.4448	FALSE	FALSE	1	heat_effects_no_sun_exposure_mapedfalse	7	TRUE	months	FALSE	12	5	denominator_cohort_12	0 to 150	Both	0	2017-01-01	2022-06-30	NA	NA	Pharmetrics	Both - 0 to 150
12	9848732	295459788	304	2019-06-01	2019-06-30	808925	37.5807	33.4745	42.0517	FALSE	FALSE	1	heat_effects_no_sun_exposure_mapedfalse	7	TRUE	months	FALSE	12	5	denominator_cohort_12	0 to 150	Both	0	2017-01-01	2022-06-30	NA	NA	Pharmetrics	Both - 0 to 150
12	9735828	301804577	747	2019-07-01	2019-07-31	826296	90.4035	84.0359	97.1256	FALSE	FALSE	1	heat_effects_no_sun_exposure_mapedfalse	7	TRUE	months	FALSE	12	5	denominator_cohort_12	0 to 150	Both	0	2017-01-01	2022-06-30	NA	NA	Pharmetrics	Both - 0 to 150
12	9725041	301472406	463	2019-08-01	2019-08-31	825386	56.0949	51.1011	61.4449	FALSE	FALSE	1	heat_effects_no_sun_exposure_mapedfalse	7	TRUE	months	FALSE	12	5	denominator_cohort_12	0 to 150	Both	0	2017-01-01	2022-06-30	NA	NA	Pharmetrics	Both - 0 to 150
12	9704748	291140330	255	2019-09-01	2019-09-30	797099	31.991	28.1847	36.1681	FALSE	FALSE	1	heat_effects_no_sun_exposure_mapedfalse	7	TRUE	months	FALSE	12	5	denominator_cohort_12	0 to 150	Both	0	2017-01-01	2022-06-30	NA	NA	Pharmetrics	Both - 0 to 150
12	9653285	299250972	75	2019-10-01	2019-10-31	819305	9.15411	7.20028	11.4748	FALSE	FALSE	1	heat_effects_no_sun_exposure_mapedfalse	7	TRUE	months	FALSE	12	5	denominator_cohort_12	0 to 150	Both	0	2017-01-01	2022-06-30	NA	NA	Pharmetrics	Both - 0 to 150
12	9636341	289089976	32	2019-11-01	2019-11-30	791485	4.04303	2.76543	5.70755	FALSE	FALSE	1	heat_effects_no_sun_exposure_mapedfalse	7	TRUE	months	FALSE	12	5	denominator_cohort_12	0 to 150	Both	0	2017-01-01	2022-06-30	NA	NA	Pharmetrics	Both - 0 to 150
12	9632732	298614509	21	2019-12-01	2019-12-31	817562	2.56861	1.59001	3.9264	FALSE	FALSE	1	heat_effects_no_sun_exposure_mapedfalse	7	TRUE	months	FALSE	12	5	denominator_cohort_12	0 to 150	Both	0	2017-01-01	2022-06-30	NA	NA	Pharmetrics	Both - 0 to 150
12	9572393	296744025	20	2020-01-01	2020-01-31	812441	2.46172	1.50368	3.80192	FALSE	FALSE	1	heat_effects_no_sun_exposure_mapedfalse	7	TRUE	months	FALSE	12	5	denominator_cohort_12	0 to 150	Both	0	2017-01-01	2022-06-30	NA	NA	Pharmetrics	Both - 0 to 150
12	9560781	277262403	31	2020-02-01	2020-02-29	759103	4.08377	2.77472	5.79658	FALSE	FALSE	1	heat_effects_no_sun_exposure_mapedfalse	7	TRUE	months	FALSE	12	5	denominator_cohort_12	0 to 150	Both	0	2017-01-01	2022-06-30	NA	NA	Pharmetrics	Both - 0 to 150
12	9556039	296237114	13	2020-03-01	2020-03-31	811053	1.60285	0.853453	2.74093	FALSE	FALSE	1	heat_effects_no_sun_exposure_mapedfalse	7	TRUE	months	FALSE	12	5	denominator_cohort_12	0 to 150	Both	0	2017-01-01	2022-06-30	NA	NA	Pharmetrics	Both - 0 to 150
12	9491675	284750102	20	2020-04-01	2020-04-30	779603	2.56541	1.56702	3.96206	FALSE	FALSE	1	heat_effects_no_sun_exposure_mapedfalse	7	TRUE	months	FALSE	12	5	denominator_cohort_12	0 to 150	Both	0	2017-01-01	2022-06-30	NA	NA	Pharmetrics	Both - 0 to 150
12	8009480	248293372	79	2020-05-01	2020-05-31	679790	11.6212	9.20064	14.4835	FALSE	FALSE	1	heat_effects_no_sun_exposure_mapedfalse	7	TRUE	months	FALSE	12	5	denominator_cohort_12	0 to 150	Both	0	2017-01-01	2022-06-30	NA	NA	Pharmetrics	Both - 0 to 150
12	8011757	240350779	272	2020-06-01	2020-06-30	658045	41.3346	36.5679	46.5501	FALSE	FALSE	1	heat_effects_no_sun_exposure_mapedfalse	7	TRUE	months	FALSE	12	5	denominator_cohort_12	0 to 150	Both	0	2017-01-01	2022-06-30	NA	NA	Pharmetrics	Both - 0 to 150
12	8029419	248908118	504	2020-07-01	2020-07-31	681473	73.9574	67.6407	80.7052	FALSE	FALSE	1	heat_effects_no_sun_exposure_mapedfalse	7	TRUE	months	FALSE	12	5	denominator_cohort_12	0 to 150	Both	0	2017-01-01	2022-06-30	NA	NA	Pharmetrics	Both - 0 to 150
12	7715146	239166880	303	2020-08-01	2020-08-31	654803	46.2734	41.2093	51.7881	FALSE	FALSE	1	heat_effects_no_sun_exposure_mapedfalse	7	TRUE	months	FALSE	12	5	denominator_cohort_12	0 to 150	Both	0	2017-01-01	2022-06-30	NA	NA	Pharmetrics	Both - 0 to 150
12	7682035	230459778	130	2020-09-01	2020-09-30	630964	20.6034	17.2141	24.4648	FALSE	FALSE	1	heat_effects_no_sun_exposure_mapedfalse	7	TRUE	months	FALSE	12	5	denominator_cohort_12	0 to 150	Both	0	2017-01-01	2022-06-30	NA	NA	Pharmetrics	Both - 0 to 150
12	7685376	238246341	33	2020-10-01	2020-10-31	652283	5.05915	3.48249	7.10493	FALSE	FALSE	1	heat_effects_no_sun_exposure_mapedfalse	7	TRUE	months	FALSE	12	5	denominator_cohort_12	0 to 150	Both	0	2017-01-01	2022-06-30	NA	NA	Pharmetrics	Both - 0 to 150
12	7681842	230455138	12	2020-11-01	2020-11-30	630952	1.90189	0.982734	3.32222	FALSE	FALSE	1	heat_effects_no_sun_exposure_mapedfalse	7	TRUE	months	FALSE	12	5	denominator_cohort_12	0 to 150	Both	0	2017-01-01	2022-06-30	NA	NA	Pharmetrics	Both - 0 to 150
12	7679615	238068002	7	2020-12-01	2020-12-31	651795	1.07396	0.431787	2.21276	FALSE	FALSE	1	heat_effects_no_sun_exposure_mapedfalse	7	TRUE	months	FALSE	12	5	denominator_cohort_12	0 to 150	Both	0	2017-01-01	2022-06-30	NA	NA	Pharmetrics	Both - 0 to 150
12	7800665	241820549	9	2021-01-01	2021-01-31	662069	1.35938	0.621593	2.58052	FALSE	FALSE	1	heat_effects_no_sun_exposure_mapedfalse	7	TRUE	months	FALSE	12	5	denominator_cohort_12	0 to 150	Both	0	2017-01-01	2022-06-30	NA	NA	Pharmetrics	Both - 0 to 150
12	7798549	218359320	7	2021-02-01	2021-02-28	597835	1.17089	0.470759	2.41248	FALSE	FALSE	1	heat_effects_no_sun_exposure_mapedfalse	7	TRUE	months	FALSE	12	5	denominator_cohort_12	0 to 150	Both	0	2017-01-01	2022-06-30	NA	NA	Pharmetrics	Both - 0 to 150
12	7815504	242280509	21	2021-03-01	2021-03-31	663328	3.16586	1.95971	4.83935	FALSE	FALSE	1	heat_effects_no_sun_exposure_mapedfalse	7	TRUE	months	FALSE	12	5	denominator_cohort_12	0 to 150	Both	0	2017-01-01	2022-06-30	NA	NA	Pharmetrics	Both - 0 to 150
12	7823838	234714878	36	2021-04-01	2021-04-30	642614	5.60212	3.92365	7.75569	FALSE	FALSE	1	heat_effects_no_sun_exposure_mapedfalse	7	TRUE	months	FALSE	12	5	denominator_cohort_12	0 to 150	Both	0	2017-01-01	2022-06-30	NA	NA	Pharmetrics	Both - 0 to 150
12	7835803	242909131	107	2021-05-01	2021-05-31	665049	16.089	13.1854	19.442	FALSE	FALSE	1	heat_effects_no_sun_exposure_mapedfalse	7	TRUE	months	FALSE	12	5	denominator_cohort_12	0 to 150	Both	0	2017-01-01	2022-06-30	NA	NA	Pharmetrics	Both - 0 to 150
12	7860052	235798482	451	2021-06-01	2021-06-30	645581	69.8595	63.5601	76.6144	FALSE	FALSE	1	heat_effects_no_sun_exposure_mapedfalse	7	TRUE	months	FALSE	12	5	denominator_cohort_12	0 to 150	Both	0	2017-01-01	2022-06-30	NA	NA	Pharmetrics	Both - 0 to 150
12	7897626	244822663	455	2021-07-01	2021-07-31	670288	67.8813	61.7865	74.4146	FALSE	FALSE	1	heat_effects_no_sun_exposure_mapedfalse	7	TRUE	months	FALSE	12	5	denominator_cohort_12	0 to 150	Both	0	2017-01-01	2022-06-30	NA	NA	Pharmetrics	Both - 0 to 150
12	7957525	246680253	359	2021-08-01	2021-08-31	675374	53.1558	47.7987	58.9489	FALSE	FALSE	1	heat_effects_no_sun_exposure_mapedfalse	7	TRUE	months	FALSE	12	5	denominator_cohort_12	0 to 150	Both	0	2017-01-01	2022-06-30	NA	NA	Pharmetrics	Both - 0 to 150
12	7996870	239904628	146	2021-09-01	2021-09-30	656823	22.2282	18.7689	26.1403	FALSE	FALSE	1	heat_effects_no_sun_exposure_mapedfalse	7	TRUE	months	FALSE	12	5	denominator_cohort_12	0 to 150	Both	0	2017-01-01	2022-06-30	NA	NA	Pharmetrics	Both - 0 to 150
12	8010167	248314732	45	2021-10-01	2021-10-31	679849	6.61912	4.82803	8.8569	FALSE	FALSE	1	heat_effects_no_sun_exposure_mapedfalse	7	TRUE	months	FALSE	12	5	denominator_cohort_12	0 to 150	Both	0	2017-01-01	2022-06-30	NA	NA	Pharmetrics	Both - 0 to 150
12	8020274	240608076	15	2021-11-01	2021-11-30	658749	2.27704	1.27444	3.75564	FALSE	FALSE	1	heat_effects_no_sun_exposure_mapedfalse	7	TRUE	months	FALSE	12	5	denominator_cohort_12	0 to 150	Both	0	2017-01-01	2022-06-30	NA	NA	Pharmetrics	Both - 0 to 150
12	8029636	248918586	18	2021-12-01	2021-12-31	681502	2.64123	1.56536	4.17427	FALSE	FALSE	1	heat_effects_no_sun_exposure_mapedfalse	7	TRUE	months	FALSE	12	5	denominator_cohort_12	0 to 150	Both	0	2017-01-01	2022-06-30	NA	NA	Pharmetrics	Both - 0 to 150
12	7979085	247351468	22	2022-01-01	2022-01-31	677211	3.24862	2.03589	4.91844	FALSE	FALSE	1	heat_effects_no_sun_exposure_mapedfalse	7	TRUE	months	FALSE	12	5	denominator_cohort_12	0 to 150	Both	0	2017-01-01	2022-06-30	NA	NA	Pharmetrics	Both - 0 to 150
12	7989896	223717024	7	2022-02-01	2022-02-28	612504	1.14285	0.459485	2.35471	FALSE	FALSE	1	heat_effects_no_sun_exposure_mapedfalse	7	TRUE	months	FALSE	12	5	denominator_cohort_12	0 to 150	Both	0	2017-01-01	2022-06-30	NA	NA	Pharmetrics	Both - 0 to 150
12	7991522	247736984	28	2022-03-01	2022-03-31	678267	4.12817	2.74314	5.96635	FALSE	FALSE	1	heat_effects_no_sun_exposure_mapedfalse	7	TRUE	months	FALSE	12	5	denominator_cohort_12	0 to 150	Both	0	2017-01-01	2022-06-30	NA	NA	Pharmetrics	Both - 0 to 150
12	1436735	43102019	NA	2022-04-01	2022-04-30	118007	NA	NA	NA	FALSE	TRUE	1	heat_effects_no_sun_exposure_mapedfalse	7	TRUE	months	FALSE	12	5	denominator_cohort_12	0 to 150	Both	0	2017-01-01	2022-06-30	NA	NA	Pharmetrics	Both - 0 to 150
12	1436039	44517150	9	2022-05-01	2022-05-31	121881	7.38423	3.37654	14.0176	FALSE	FALSE	1	heat_effects_no_sun_exposure_mapedfalse	7	TRUE	months	FALSE	12	5	denominator_cohort_12	0 to 150	Both	0	2017-01-01	2022-06-30	NA	NA	Pharmetrics	Both - 0 to 150
12	1433924	43017565	19	2022-06-01	2022-06-30	117776	16.1324	9.71274	25.1927	FALSE	FALSE	1	heat_effects_no_sun_exposure_mapedfalse	7	TRUE	months	FALSE	12	5	denominator_cohort_12	0 to 150	Both	0	2017-01-01	2022-06-30	NA	NA	Pharmetrics	Both - 0 to 150
13	2363479	73268016	NA	2017-01-01	2017-01-31	200597	NA	NA	NA	FALSE	TRUE	2	heat_effects_non_exposure_sunlight_repeated_outcomes_mapedfalse	7	TRUE	months	FALSE	1	5	denominator_cohort_1	0 to 17	Male	0	2017-01-01	2022-06-30	NA	NA	Pharmetrics	Male - 0 to 17
13	2373576	66460275	NA	2017-02-01	2017-02-28	181958	NA	NA	NA	FALSE	TRUE	2	heat_effects_non_exposure_sunlight_repeated_outcomes_mapedfalse	7	TRUE	months	FALSE	1	5	denominator_cohort_1	0 to 17	Male	0	2017-01-01	2022-06-30	NA	NA	Pharmetrics	Male - 0 to 17
13	2382608	73860981	8	2017-03-01	2017-03-31	202220	3.95608	1.70795	7.79506	FALSE	FALSE	2	heat_effects_non_exposure_sunlight_repeated_outcomes_mapedfalse	7	TRUE	months	FALSE	1	5	denominator_cohort_1	0 to 17	Male	0	2017-01-01	2022-06-30	NA	NA	Pharmetrics	Male - 0 to 17
13	2296361	68890949	8	2017-04-01	2017-04-30	188613	4.24149	1.83117	8.35742	FALSE	FALSE	2	heat_effects_non_exposure_sunlight_repeated_outcomes_mapedfalse	7	TRUE	months	FALSE	1	5	denominator_cohort_1	0 to 17	Male	0	2017-01-01	2022-06-30	NA	NA	Pharmetrics	Male - 0 to 17
13	2164329	67094251	19	2017-05-01	2017-05-31	183694	10.3433	6.22733	16.1523	FALSE	FALSE	2	heat_effects_non_exposure_sunlight_repeated_outcomes_mapedfalse	7	TRUE	months	FALSE	1	5	denominator_cohort_1	0 to 17	Male	0	2017-01-01	2022-06-30	NA	NA	Pharmetrics	Male - 0 to 17
13	1303249	39097360	36	2017-06-01	2017-06-30	107043	33.6314	23.555	46.5601	FALSE	FALSE	2	heat_effects_non_exposure_sunlight_repeated_outcomes_mapedfalse	7	TRUE	months	FALSE	1	5	denominator_cohort_1	0 to 17	Male	0	2017-01-01	2022-06-30	NA	NA	Pharmetrics	Male - 0 to 17
13	1289349	39969611	56	2017-07-01	2017-07-31	109431	51.1739	38.6562	66.4535	FALSE	FALSE	2	heat_effects_non_exposure_sunlight_repeated_outcomes_mapedfalse	7	TRUE	months	FALSE	1	5	denominator_cohort_1	0 to 17	Male	0	2017-01-01	2022-06-30	NA	NA	Pharmetrics	Male - 0 to 17
13	1192968	36981977	27	2017-08-01	2017-08-31	101251	26.6664	17.5733	38.7982	FALSE	FALSE	2	heat_effects_non_exposure_sunlight_repeated_outcomes_mapedfalse	7	TRUE	months	FALSE	1	5	denominator_cohort_1	0 to 17	Male	0	2017-01-01	2022-06-30	NA	NA	Pharmetrics	Male - 0 to 17
13	1176846	35305441	22	2017-09-01	2017-09-30	96661	22.7599	14.2635	34.4588	FALSE	FALSE	2	heat_effects_non_exposure_sunlight_repeated_outcomes_mapedfalse	7	TRUE	months	FALSE	1	5	denominator_cohort_1	0 to 17	Male	0	2017-01-01	2022-06-30	NA	NA	Pharmetrics	Male - 0 to 17
13	1139890	35336717	7	2017-10-01	2017-10-31	96746.7	7.23539	2.909	14.9077	FALSE	FALSE	2	heat_effects_non_exposure_sunlight_repeated_outcomes_mapedfalse	7	TRUE	months	FALSE	1	5	denominator_cohort_1	0 to 17	Male	0	2017-01-01	2022-06-30	NA	NA	Pharmetrics	Male - 0 to 17
13	1135833	34075188	NA	2017-11-01	2017-11-30	93292.8	NA	NA	NA	FALSE	TRUE	2	heat_effects_non_exposure_sunlight_repeated_outcomes_mapedfalse	7	TRUE	months	FALSE	1	5	denominator_cohort_1	0 to 17	Male	0	2017-01-01	2022-06-30	NA	NA	Pharmetrics	Male - 0 to 17
13	1133024	35123961	0	2017-12-01	2017-12-31	96164.2	0	0	3.83602	FALSE	FALSE	2	heat_effects_non_exposure_sunlight_repeated_outcomes_mapedfalse	7	TRUE	months	FALSE	1	5	denominator_cohort_1	0 to 17	Male	0	2017-01-01	2022-06-30	NA	NA	Pharmetrics	Male - 0 to 17
13	997774	30931180	0	2018-01-01	2018-01-31	84685	0	0	4.356	FALSE	FALSE	2	heat_effects_non_exposure_sunlight_repeated_outcomes_mapedfalse	7	TRUE	months	FALSE	1	5	denominator_cohort_1	0 to 17	Male	0	2017-01-01	2022-06-30	NA	NA	Pharmetrics	Male - 0 to 17
13	1003383	28094892	0	2018-02-01	2018-02-28	76919.6	0	0	4.79576	FALSE	FALSE	2	heat_effects_non_exposure_sunlight_repeated_outcomes_mapedfalse	7	TRUE	months	FALSE	1	5	denominator_cohort_1	0 to 17	Male	0	2017-01-01	2022-06-30	NA	NA	Pharmetrics	Male - 0 to 17
13	1004968	31154184	NA	2018-03-01	2018-03-31	85295.5	NA	NA	NA	FALSE	TRUE	2	heat_effects_non_exposure_sunlight_repeated_outcomes_mapedfalse	7	TRUE	months	FALSE	1	5	denominator_cohort_1	0 to 17	Male	0	2017-01-01	2022-06-30	NA	NA	Pharmetrics	Male - 0 to 17
13	972564	29177062	NA	2018-04-01	2018-04-30	79882.4	NA	NA	NA	FALSE	TRUE	2	heat_effects_non_exposure_sunlight_repeated_outcomes_mapedfalse	7	TRUE	months	FALSE	1	5	denominator_cohort_1	0 to 17	Male	0	2017-01-01	2022-06-30	NA	NA	Pharmetrics	Male - 0 to 17
13	975285	30233983	8	2018-05-01	2018-05-31	82776.1	9.66462	4.1725	19.0432	FALSE	FALSE	2	heat_effects_non_exposure_sunlight_repeated_outcomes_mapedfalse	7	TRUE	months	FALSE	1	5	denominator_cohort_1	0 to 17	Male	0	2017-01-01	2022-06-30	NA	NA	Pharmetrics	Male - 0 to 17
13	977406	29322094	42	2018-06-01	2018-06-30	80279.5	52.3172	37.7056	70.7177	FALSE	FALSE	2	heat_effects_non_exposure_sunlight_repeated_outcomes_mapedfalse	7	TRUE	months	FALSE	1	5	denominator_cohort_1	0 to 17	Male	0	2017-01-01	2022-06-30	NA	NA	Pharmetrics	Male - 0 to 17
13	973847	30189040	43	2018-07-01	2018-07-31	82653.1	52.0247	37.6505	70.0769	FALSE	FALSE	2	heat_effects_non_exposure_sunlight_repeated_outcomes_mapedfalse	7	TRUE	months	FALSE	1	5	denominator_cohort_1	0 to 17	Male	0	2017-01-01	2022-06-30	NA	NA	Pharmetrics	Male - 0 to 17
13	973250	30170597	44	2018-08-01	2018-08-31	82602.6	53.2671	38.704	71.5086	FALSE	FALSE	2	heat_effects_non_exposure_sunlight_repeated_outcomes_mapedfalse	7	TRUE	months	FALSE	1	5	denominator_cohort_1	0 to 17	Male	0	2017-01-01	2022-06-30	NA	NA	Pharmetrics	Male - 0 to 17
13	978155	29344647	15	2018-09-01	2018-09-30	80341.3	18.6704	10.4497	30.7939	FALSE	FALSE	2	heat_effects_non_exposure_sunlight_repeated_outcomes_mapedfalse	7	TRUE	months	FALSE	1	5	denominator_cohort_1	0 to 17	Male	0	2017-01-01	2022-06-30	NA	NA	Pharmetrics	Male - 0 to 17
13	976798	30280901	NA	2018-10-01	2018-10-31	82904.6	NA	NA	NA	FALSE	TRUE	2	heat_effects_non_exposure_sunlight_repeated_outcomes_mapedfalse	7	TRUE	months	FALSE	1	5	denominator_cohort_1	0 to 17	Male	0	2017-01-01	2022-06-30	NA	NA	Pharmetrics	Male - 0 to 17
13	980790	29423861	NA	2018-11-01	2018-11-30	80558.1	NA	NA	NA	FALSE	TRUE	2	heat_effects_non_exposure_sunlight_repeated_outcomes_mapedfalse	7	TRUE	months	FALSE	1	5	denominator_cohort_1	0 to 17	Male	0	2017-01-01	2022-06-30	NA	NA	Pharmetrics	Male - 0 to 17
13	982669	30462916	NA	2018-12-01	2018-12-31	83402.9	NA	NA	NA	FALSE	TRUE	2	heat_effects_non_exposure_sunlight_repeated_outcomes_mapedfalse	7	TRUE	months	FALSE	1	5	denominator_cohort_1	0 to 17	Male	0	2017-01-01	2022-06-30	NA	NA	Pharmetrics	Male - 0 to 17
13	938614	29097117	NA	2019-01-01	2019-01-31	79663.6	NA	NA	NA	FALSE	TRUE	2	heat_effects_non_exposure_sunlight_repeated_outcomes_mapedfalse	7	TRUE	months	FALSE	1	5	denominator_cohort_1	0 to 17	Male	0	2017-01-01	2022-06-30	NA	NA	Pharmetrics	Male - 0 to 17
13	940534	26335030	NA	2019-02-01	2019-02-28	72101.4	NA	NA	NA	FALSE	TRUE	2	heat_effects_non_exposure_sunlight_repeated_outcomes_mapedfalse	7	TRUE	months	FALSE	1	5	denominator_cohort_1	0 to 17	Male	0	2017-01-01	2022-06-30	NA	NA	Pharmetrics	Male - 0 to 17
13	941145	29175572	NA	2019-03-01	2019-03-31	79878.4	NA	NA	NA	FALSE	TRUE	2	heat_effects_non_exposure_sunlight_repeated_outcomes_mapedfalse	7	TRUE	months	FALSE	1	5	denominator_cohort_1	0 to 17	Male	0	2017-01-01	2022-06-30	NA	NA	Pharmetrics	Male - 0 to 17
13	900603	27018164	NA	2019-04-01	2019-04-30	73971.7	NA	NA	NA	FALSE	TRUE	2	heat_effects_non_exposure_sunlight_repeated_outcomes_mapedfalse	7	TRUE	months	FALSE	1	5	denominator_cohort_1	0 to 17	Male	0	2017-01-01	2022-06-30	NA	NA	Pharmetrics	Male - 0 to 17
13	902852	27988462	9	2019-05-01	2019-05-31	76628.2	11.745	5.37057	22.2957	FALSE	FALSE	2	heat_effects_non_exposure_sunlight_repeated_outcomes_mapedfalse	7	TRUE	months	FALSE	1	5	denominator_cohort_1	0 to 17	Male	0	2017-01-01	2022-06-30	NA	NA	Pharmetrics	Male - 0 to 17
13	834480	25034330	21	2019-06-01	2019-06-30	68540.3	30.6389	18.966	46.8349	FALSE	FALSE	2	heat_effects_non_exposure_sunlight_repeated_outcomes_mapedfalse	7	TRUE	months	FALSE	1	5	denominator_cohort_1	0 to 17	Male	0	2017-01-01	2022-06-30	NA	NA	Pharmetrics	Male - 0 to 17
13	825353	25585759	33	2019-07-01	2019-07-31	70050	47.1092	32.4278	66.1589	FALSE	FALSE	2	heat_effects_non_exposure_sunlight_repeated_outcomes_mapedfalse	7	TRUE	months	FALSE	1	5	denominator_cohort_1	0 to 17	Male	0	2017-01-01	2022-06-30	NA	NA	Pharmetrics	Male - 0 to 17
13	828513	25683732	33	2019-08-01	2019-08-31	70318.2	46.9295	32.3041	65.9065	FALSE	FALSE	2	heat_effects_non_exposure_sunlight_repeated_outcomes_mapedfalse	7	TRUE	months	FALSE	1	5	denominator_cohort_1	0 to 17	Male	0	2017-01-01	2022-06-30	NA	NA	Pharmetrics	Male - 0 to 17
13	829786	24893494	20	2019-09-01	2019-09-30	68154.7	29.345	17.9247	45.321	FALSE	FALSE	2	heat_effects_non_exposure_sunlight_repeated_outcomes_mapedfalse	7	TRUE	months	FALSE	1	5	denominator_cohort_1	0 to 17	Male	0	2017-01-01	2022-06-30	NA	NA	Pharmetrics	Male - 0 to 17
13	827636	25656736	6	2019-10-01	2019-10-31	70244.3	8.54162	3.13462	18.5915	FALSE	FALSE	2	heat_effects_non_exposure_sunlight_repeated_outcomes_mapedfalse	7	TRUE	months	FALSE	1	5	denominator_cohort_1	0 to 17	Male	0	2017-01-01	2022-06-30	NA	NA	Pharmetrics	Male - 0 to 17
13	828894	24866883	NA	2019-11-01	2019-11-30	68081.8	NA	NA	NA	FALSE	TRUE	2	heat_effects_non_exposure_sunlight_repeated_outcomes_mapedfalse	7	TRUE	months	FALSE	1	5	denominator_cohort_1	0 to 17	Male	0	2017-01-01	2022-06-30	NA	NA	Pharmetrics	Male - 0 to 17
13	830748	25753276	0	2019-12-01	2019-12-31	70508.6	0	0	5.23181	FALSE	FALSE	2	heat_effects_non_exposure_sunlight_repeated_outcomes_mapedfalse	7	TRUE	months	FALSE	1	5	denominator_cohort_1	0 to 17	Male	0	2017-01-01	2022-06-30	NA	NA	Pharmetrics	Male - 0 to 17
13	764687	23705351	NA	2020-01-01	2020-01-31	64901.7	NA	NA	NA	FALSE	TRUE	2	heat_effects_non_exposure_sunlight_repeated_outcomes_mapedfalse	7	TRUE	months	FALSE	1	5	denominator_cohort_1	0 to 17	Male	0	2017-01-01	2022-06-30	NA	NA	Pharmetrics	Male - 0 to 17
13	765631	22203336	NA	2020-02-01	2020-02-29	60789.4	NA	NA	NA	FALSE	TRUE	2	heat_effects_non_exposure_sunlight_repeated_outcomes_mapedfalse	7	TRUE	months	FALSE	1	5	denominator_cohort_1	0 to 17	Male	0	2017-01-01	2022-06-30	NA	NA	Pharmetrics	Male - 0 to 17
13	768135	23812244	0	2020-03-01	2020-03-31	65194.4	0	0	5.65828	FALSE	FALSE	2	heat_effects_non_exposure_sunlight_repeated_outcomes_mapedfalse	7	TRUE	months	FALSE	1	5	denominator_cohort_1	0 to 17	Male	0	2017-01-01	2022-06-30	NA	NA	Pharmetrics	Male - 0 to 17
13	765895	22976910	0	2020-04-01	2020-04-30	62907.4	0	0	5.86399	FALSE	FALSE	2	heat_effects_non_exposure_sunlight_repeated_outcomes_mapedfalse	7	TRUE	months	FALSE	1	5	denominator_cohort_1	0 to 17	Male	0	2017-01-01	2022-06-30	NA	NA	Pharmetrics	Male - 0 to 17
13	610320	18919969	NA	2020-05-01	2020-05-31	51800.1	NA	NA	NA	FALSE	TRUE	2	heat_effects_non_exposure_sunlight_repeated_outcomes_mapedfalse	7	TRUE	months	FALSE	1	5	denominator_cohort_1	0 to 17	Male	0	2017-01-01	2022-06-30	NA	NA	Pharmetrics	Male - 0 to 17
13	613450	18403517	6	2020-06-01	2020-06-30	50386.1	11.908	4.37004	25.9188	FALSE	FALSE	2	heat_effects_non_exposure_sunlight_repeated_outcomes_mapedfalse	7	TRUE	months	FALSE	1	5	denominator_cohort_1	0 to 17	Male	0	2017-01-01	2022-06-30	NA	NA	Pharmetrics	Male - 0 to 17
13	618632	19177527	16	2020-07-01	2020-07-31	52505.2	30.4732	17.418	49.4865	FALSE	FALSE	2	heat_effects_non_exposure_sunlight_repeated_outcomes_mapedfalse	7	TRUE	months	FALSE	1	5	denominator_cohort_1	0 to 17	Male	0	2017-01-01	2022-06-30	NA	NA	Pharmetrics	Male - 0 to 17
13	587362	18208208	9	2020-08-01	2020-08-31	49851.4	18.0537	8.25529	34.2715	FALSE	FALSE	2	heat_effects_non_exposure_sunlight_repeated_outcomes_mapedfalse	7	TRUE	months	FALSE	1	5	denominator_cohort_1	0 to 17	Male	0	2017-01-01	2022-06-30	NA	NA	Pharmetrics	Male - 0 to 17
13	586345	17590385	NA	2020-09-01	2020-09-30	48159.8	NA	NA	NA	FALSE	TRUE	2	heat_effects_non_exposure_sunlight_repeated_outcomes_mapedfalse	7	TRUE	months	FALSE	1	5	denominator_cohort_1	0 to 17	Male	0	2017-01-01	2022-06-30	NA	NA	Pharmetrics	Male - 0 to 17
13	589129	18263053	NA	2020-10-01	2020-10-31	50001.5	NA	NA	NA	FALSE	TRUE	2	heat_effects_non_exposure_sunlight_repeated_outcomes_mapedfalse	7	TRUE	months	FALSE	1	5	denominator_cohort_1	0 to 17	Male	0	2017-01-01	2022-06-30	NA	NA	Pharmetrics	Male - 0 to 17
13	590973	17729242	NA	2020-11-01	2020-11-30	48540	NA	NA	NA	FALSE	TRUE	2	heat_effects_non_exposure_sunlight_repeated_outcomes_mapedfalse	7	TRUE	months	FALSE	1	5	denominator_cohort_1	0 to 17	Male	0	2017-01-01	2022-06-30	NA	NA	Pharmetrics	Male - 0 to 17
13	592906	18380148	0	2020-12-01	2020-12-31	50322.1	0	0	7.33054	FALSE	FALSE	2	heat_effects_non_exposure_sunlight_repeated_outcomes_mapedfalse	7	TRUE	months	FALSE	1	5	denominator_cohort_1	0 to 17	Male	0	2017-01-01	2022-06-30	NA	NA	Pharmetrics	Male - 0 to 17
13	562567	17439608	0	2021-01-01	2021-01-31	47747	0	0	7.72588	FALSE	FALSE	2	heat_effects_non_exposure_sunlight_repeated_outcomes_mapedfalse	7	TRUE	months	FALSE	1	5	denominator_cohort_1	0 to 17	Male	0	2017-01-01	2022-06-30	NA	NA	Pharmetrics	Male - 0 to 17
13	564824	15815100	0	2021-02-01	2021-02-28	43299.4	0	0	8.51947	FALSE	FALSE	2	heat_effects_non_exposure_sunlight_repeated_outcomes_mapedfalse	7	TRUE	months	FALSE	1	5	denominator_cohort_1	0 to 17	Male	0	2017-01-01	2022-06-30	NA	NA	Pharmetrics	Male - 0 to 17
13	568827	17633668	0	2021-03-01	2021-03-31	48278.4	0	0	7.64086	FALSE	FALSE	2	heat_effects_non_exposure_sunlight_repeated_outcomes_mapedfalse	7	TRUE	months	FALSE	1	5	denominator_cohort_1	0 to 17	Male	0	2017-01-01	2022-06-30	NA	NA	Pharmetrics	Male - 0 to 17
13	571126	17133793	NA	2021-04-01	2021-04-30	46909.8	NA	NA	NA	FALSE	TRUE	2	heat_effects_non_exposure_sunlight_repeated_outcomes_mapedfalse	7	TRUE	months	FALSE	1	5	denominator_cohort_1	0 to 17	Male	0	2017-01-01	2022-06-30	NA	NA	Pharmetrics	Male - 0 to 17
13	574241	17801487	NA	2021-05-01	2021-05-31	48737.8	NA	NA	NA	FALSE	TRUE	2	heat_effects_non_exposure_sunlight_repeated_outcomes_mapedfalse	7	TRUE	months	FALSE	1	5	denominator_cohort_1	0 to 17	Male	0	2017-01-01	2022-06-30	NA	NA	Pharmetrics	Male - 0 to 17
13	578882	17366308	24	2021-06-01	2021-06-30	47546.4	50.4771	32.3416	75.1058	FALSE	FALSE	2	heat_effects_non_exposure_sunlight_repeated_outcomes_mapedfalse	7	TRUE	months	FALSE	1	5	denominator_cohort_1	0 to 17	Male	0	2017-01-01	2022-06-30	NA	NA	Pharmetrics	Male - 0 to 17
13	584285	18112705	19	2021-07-01	2021-07-31	49589.9	38.3143	23.0677	59.8325	FALSE	FALSE	2	heat_effects_non_exposure_sunlight_repeated_outcomes_mapedfalse	7	TRUE	months	FALSE	1	5	denominator_cohort_1	0 to 17	Male	0	2017-01-01	2022-06-30	NA	NA	Pharmetrics	Male - 0 to 17
13	589626	18278293	17	2021-08-01	2021-08-31	50043.2	33.9706	19.7891	54.3903	FALSE	FALSE	2	heat_effects_non_exposure_sunlight_repeated_outcomes_mapedfalse	7	TRUE	months	FALSE	1	5	denominator_cohort_1	0 to 17	Male	0	2017-01-01	2022-06-30	NA	NA	Pharmetrics	Male - 0 to 17
13	595361	17860755	10	2021-09-01	2021-09-30	48900.1	20.4499	9.8065	37.608	FALSE	FALSE	2	heat_effects_non_exposure_sunlight_repeated_outcomes_mapedfalse	7	TRUE	months	FALSE	1	5	denominator_cohort_1	0 to 17	Male	0	2017-01-01	2022-06-30	NA	NA	Pharmetrics	Male - 0 to 17
13	599516	18585003	NA	2021-10-01	2021-10-31	50883	NA	NA	NA	FALSE	TRUE	2	heat_effects_non_exposure_sunlight_repeated_outcomes_mapedfalse	7	TRUE	months	FALSE	1	5	denominator_cohort_1	0 to 17	Male	0	2017-01-01	2022-06-30	NA	NA	Pharmetrics	Male - 0 to 17
13	603163	18094905	NA	2021-11-01	2021-11-30	49541.1	NA	NA	NA	FALSE	TRUE	2	heat_effects_non_exposure_sunlight_repeated_outcomes_mapedfalse	7	TRUE	months	FALSE	1	5	denominator_cohort_1	0 to 17	Male	0	2017-01-01	2022-06-30	NA	NA	Pharmetrics	Male - 0 to 17
13	606136	18790243	NA	2021-12-01	2021-12-31	51444.9	NA	NA	NA	FALSE	TRUE	2	heat_effects_non_exposure_sunlight_repeated_outcomes_mapedfalse	7	TRUE	months	FALSE	1	5	denominator_cohort_1	0 to 17	Male	0	2017-01-01	2022-06-30	NA	NA	Pharmetrics	Male - 0 to 17
13	564481	17498906	0	2022-01-01	2022-01-31	47909.4	0	0	7.6997	FALSE	FALSE	2	heat_effects_non_exposure_sunlight_repeated_outcomes_mapedfalse	7	TRUE	months	FALSE	1	5	denominator_cohort_1	0 to 17	Male	0	2017-01-01	2022-06-30	NA	NA	Pharmetrics	Male - 0 to 17
13	567641	15893948	0	2022-02-01	2022-02-28	43515.3	0	0	8.47721	FALSE	FALSE	2	heat_effects_non_exposure_sunlight_repeated_outcomes_mapedfalse	7	TRUE	months	FALSE	1	5	denominator_cohort_1	0 to 17	Male	0	2017-01-01	2022-06-30	NA	NA	Pharmetrics	Male - 0 to 17
13	570024	17670728	NA	2022-03-01	2022-03-31	48379.8	NA	NA	NA	FALSE	TRUE	2	heat_effects_non_exposure_sunlight_repeated_outcomes_mapedfalse	7	TRUE	months	FALSE	1	5	denominator_cohort_1	0 to 17	Male	0	2017-01-01	2022-06-30	NA	NA	Pharmetrics	Male - 0 to 17
13	157696	4730880	0	2022-04-01	2022-04-30	12952.4	0	0	28.4802	FALSE	FALSE	2	heat_effects_non_exposure_sunlight_repeated_outcomes_mapedfalse	7	TRUE	months	FALSE	1	5	denominator_cohort_1	0 to 17	Male	0	2017-01-01	2022-06-30	NA	NA	Pharmetrics	Male - 0 to 17
13	158111	4901433	NA	2022-05-01	2022-05-31	13419.4	NA	NA	NA	FALSE	TRUE	2	heat_effects_non_exposure_sunlight_repeated_outcomes_mapedfalse	7	TRUE	months	FALSE	1	5	denominator_cohort_1	0 to 17	Male	0	2017-01-01	2022-06-30	NA	NA	Pharmetrics	Male - 0 to 17
13	157975	4739237	NA	2022-06-01	2022-06-30	12975.3	NA	NA	NA	FALSE	TRUE	2	heat_effects_non_exposure_sunlight_repeated_outcomes_mapedfalse	7	TRUE	months	FALSE	1	5	denominator_cohort_1	0 to 17	Male	0	2017-01-01	2022-06-30	NA	NA	Pharmetrics	Male - 0 to 17
14	2262422	70135153	NA	2017-01-01	2017-01-31	192020	NA	NA	NA	FALSE	TRUE	2	heat_effects_non_exposure_sunlight_repeated_outcomes_mapedfalse	7	TRUE	months	FALSE	2	5	denominator_cohort_2	0 to 17	Female	0	2017-01-01	2022-06-30	NA	NA	Pharmetrics	Female - 0 to 17
14	2272937	63642294	NA	2017-02-01	2017-02-28	174243	NA	NA	NA	FALSE	TRUE	2	heat_effects_non_exposure_sunlight_repeated_outcomes_mapedfalse	7	TRUE	months	FALSE	2	5	denominator_cohort_2	0 to 17	Female	0	2017-01-01	2022-06-30	NA	NA	Pharmetrics	Female - 0 to 17
14	2281219	70717844	5	2017-03-01	2017-03-31	193615	2.58245	0.838513	6.02657	FALSE	FALSE	2	heat_effects_non_exposure_sunlight_repeated_outcomes_mapedfalse	7	TRUE	months	FALSE	2	5	denominator_cohort_2	0 to 17	Female	0	2017-01-01	2022-06-30	NA	NA	Pharmetrics	Female - 0 to 17
14	2198232	65946972	15	2017-04-01	2017-04-30	180553	8.30781	4.64982	13.7025	FALSE	FALSE	2	heat_effects_non_exposure_sunlight_repeated_outcomes_mapedfalse	7	TRUE	months	FALSE	2	5	denominator_cohort_2	0 to 17	Female	0	2017-01-01	2022-06-30	NA	NA	Pharmetrics	Female - 0 to 17
14	2071297	64210051	35	2017-05-01	2017-05-31	175798	19.9093	13.8675	27.689	FALSE	FALSE	2	heat_effects_non_exposure_sunlight_repeated_outcomes_mapedfalse	7	TRUE	months	FALSE	2	5	denominator_cohort_2	0 to 17	Female	0	2017-01-01	2022-06-30	NA	NA	Pharmetrics	Female - 0 to 17
14	1246027	37380604	40	2017-06-01	2017-06-30	102343	39.0844	27.9225	53.2219	FALSE	FALSE	2	heat_effects_non_exposure_sunlight_repeated_outcomes_mapedfalse	7	TRUE	months	FALSE	2	5	denominator_cohort_2	0 to 17	Female	0	2017-01-01	2022-06-30	NA	NA	Pharmetrics	Female - 0 to 17
14	1232567	38209405	36	2017-07-01	2017-07-31	104612	34.413	24.1024	47.6421	FALSE	FALSE	2	heat_effects_non_exposure_sunlight_repeated_outcomes_mapedfalse	7	TRUE	months	FALSE	2	5	denominator_cohort_2	0 to 17	Female	0	2017-01-01	2022-06-30	NA	NA	Pharmetrics	Female - 0 to 17
14	1141155	35375767	20	2017-08-01	2017-08-31	96853.6	20.6497	12.6134	31.8918	FALSE	FALSE	2	heat_effects_non_exposure_sunlight_repeated_outcomes_mapedfalse	7	TRUE	months	FALSE	2	5	denominator_cohort_2	0 to 17	Female	0	2017-01-01	2022-06-30	NA	NA	Pharmetrics	Female - 0 to 17
14	1126006	33780058	31	2017-09-01	2017-09-30	92484.8	33.519	22.7746	47.5776	FALSE	FALSE	2	heat_effects_non_exposure_sunlight_repeated_outcomes_mapedfalse	7	TRUE	months	FALSE	2	5	denominator_cohort_2	0 to 17	Female	0	2017-01-01	2022-06-30	NA	NA	Pharmetrics	Female - 0 to 17
14	1090839	33816051	8	2017-10-01	2017-10-31	92583.3	8.64087	3.73051	17.026	FALSE	FALSE	2	heat_effects_non_exposure_sunlight_repeated_outcomes_mapedfalse	7	TRUE	months	FALSE	2	5	denominator_cohort_2	0 to 17	Female	0	2017-01-01	2022-06-30	NA	NA	Pharmetrics	Female - 0 to 17
14	1087286	32618670	NA	2017-11-01	2017-11-30	89305.1	NA	NA	NA	FALSE	TRUE	2	heat_effects_non_exposure_sunlight_repeated_outcomes_mapedfalse	7	TRUE	months	FALSE	2	5	denominator_cohort_2	0 to 17	Female	0	2017-01-01	2022-06-30	NA	NA	Pharmetrics	Female - 0 to 17
14	1084260	33612152	NA	2017-12-01	2017-12-31	92025.1	NA	NA	NA	FALSE	TRUE	2	heat_effects_non_exposure_sunlight_repeated_outcomes_mapedfalse	7	TRUE	months	FALSE	2	5	denominator_cohort_2	0 to 17	Female	0	2017-01-01	2022-06-30	NA	NA	Pharmetrics	Female - 0 to 17
14	954336	29584540	NA	2018-01-01	2018-01-31	80998.1	NA	NA	NA	FALSE	TRUE	2	heat_effects_non_exposure_sunlight_repeated_outcomes_mapedfalse	7	TRUE	months	FALSE	2	5	denominator_cohort_2	0 to 17	Female	0	2017-01-01	2022-06-30	NA	NA	Pharmetrics	Female - 0 to 17
14	959310	26860784	0	2018-02-01	2018-02-28	73540.8	0	0	5.0161	FALSE	FALSE	2	heat_effects_non_exposure_sunlight_repeated_outcomes_mapedfalse	7	TRUE	months	FALSE	2	5	denominator_cohort_2	0 to 17	Female	0	2017-01-01	2022-06-30	NA	NA	Pharmetrics	Female - 0 to 17
14	960652	29780320	NA	2018-03-01	2018-03-31	81534.1	NA	NA	NA	FALSE	TRUE	2	heat_effects_non_exposure_sunlight_repeated_outcomes_mapedfalse	7	TRUE	months	FALSE	2	5	denominator_cohort_2	0 to 17	Female	0	2017-01-01	2022-06-30	NA	NA	Pharmetrics	Female - 0 to 17
14	928913	27867467	6	2018-04-01	2018-04-30	76297	7.86401	2.88595	17.1166	FALSE	FALSE	2	heat_effects_non_exposure_sunlight_repeated_outcomes_mapedfalse	7	TRUE	months	FALSE	2	5	denominator_cohort_2	0 to 17	Female	0	2017-01-01	2022-06-30	NA	NA	Pharmetrics	Female - 0 to 17
14	931263	28869187	16	2018-05-01	2018-05-31	79039.5	20.243	11.5706	32.8734	FALSE	FALSE	2	heat_effects_non_exposure_sunlight_repeated_outcomes_mapedfalse	7	TRUE	months	FALSE	2	5	denominator_cohort_2	0 to 17	Female	0	2017-01-01	2022-06-30	NA	NA	Pharmetrics	Female - 0 to 17
14	933271	27997946	41	2018-06-01	2018-06-30	76654.2	53.487	38.3832	72.5611	FALSE	FALSE	2	heat_effects_non_exposure_sunlight_repeated_outcomes_mapedfalse	7	TRUE	months	FALSE	2	5	denominator_cohort_2	0 to 17	Female	0	2017-01-01	2022-06-30	NA	NA	Pharmetrics	Female - 0 to 17
14	929678	28819757	41	2018-07-01	2018-07-31	78904.2	51.9617	37.2886	70.492	FALSE	FALSE	2	heat_effects_non_exposure_sunlight_repeated_outcomes_mapedfalse	7	TRUE	months	FALSE	2	5	denominator_cohort_2	0 to 17	Female	0	2017-01-01	2022-06-30	NA	NA	Pharmetrics	Female - 0 to 17
14	929051	28800485	35	2018-08-01	2018-08-31	78851.4	44.3873	30.9174	61.732	FALSE	FALSE	2	heat_effects_non_exposure_sunlight_repeated_outcomes_mapedfalse	7	TRUE	months	FALSE	2	5	denominator_cohort_2	0 to 17	Female	0	2017-01-01	2022-06-30	NA	NA	Pharmetrics	Female - 0 to 17
14	933791	28013626	18	2018-09-01	2018-09-30	76697.1	23.4689	13.9092	37.091	FALSE	FALSE	2	heat_effects_non_exposure_sunlight_repeated_outcomes_mapedfalse	7	TRUE	months	FALSE	2	5	denominator_cohort_2	0 to 17	Female	0	2017-01-01	2022-06-30	NA	NA	Pharmetrics	Female - 0 to 17
14	933058	28924886	NA	2018-10-01	2018-10-31	79192	NA	NA	NA	FALSE	TRUE	2	heat_effects_non_exposure_sunlight_repeated_outcomes_mapedfalse	7	TRUE	months	FALSE	2	5	denominator_cohort_2	0 to 17	Female	0	2017-01-01	2022-06-30	NA	NA	Pharmetrics	Female - 0 to 17
14	936939	28108287	NA	2018-11-01	2018-11-30	76956.3	NA	NA	NA	FALSE	TRUE	2	heat_effects_non_exposure_sunlight_repeated_outcomes_mapedfalse	7	TRUE	months	FALSE	2	5	denominator_cohort_2	0 to 17	Female	0	2017-01-01	2022-06-30	NA	NA	Pharmetrics	Female - 0 to 17
14	938545	29095014	0	2018-12-01	2018-12-31	79657.8	0	0	4.63091	FALSE	FALSE	2	heat_effects_non_exposure_sunlight_repeated_outcomes_mapedfalse	7	TRUE	months	FALSE	2	5	denominator_cohort_2	0 to 17	Female	0	2017-01-01	2022-06-30	NA	NA	Pharmetrics	Female - 0 to 17
14	895797	27769859	NA	2019-01-01	2019-01-31	76029.7	NA	NA	NA	FALSE	TRUE	2	heat_effects_non_exposure_sunlight_repeated_outcomes_mapedfalse	7	TRUE	months	FALSE	2	5	denominator_cohort_2	0 to 17	Female	0	2017-01-01	2022-06-30	NA	NA	Pharmetrics	Female - 0 to 17
14	897595	25132779	NA	2019-02-01	2019-02-28	68809.8	NA	NA	NA	FALSE	TRUE	2	heat_effects_non_exposure_sunlight_repeated_outcomes_mapedfalse	7	TRUE	months	FALSE	2	5	denominator_cohort_2	0 to 17	Female	0	2017-01-01	2022-06-30	NA	NA	Pharmetrics	Female - 0 to 17
14	898120	27841875	0	2019-03-01	2019-03-31	76226.9	0	0	4.83934	FALSE	FALSE	2	heat_effects_non_exposure_sunlight_repeated_outcomes_mapedfalse	7	TRUE	months	FALSE	2	5	denominator_cohort_2	0 to 17	Female	0	2017-01-01	2022-06-30	NA	NA	Pharmetrics	Female - 0 to 17
14	858864	25766048	NA	2019-04-01	2019-04-30	70543.6	NA	NA	NA	FALSE	TRUE	2	heat_effects_non_exposure_sunlight_repeated_outcomes_mapedfalse	7	TRUE	months	FALSE	2	5	denominator_cohort_2	0 to 17	Female	0	2017-01-01	2022-06-30	NA	NA	Pharmetrics	Female - 0 to 17
14	860996	26690971	9	2019-05-01	2019-05-31	73075.9	12.316	5.63164	23.3795	FALSE	FALSE	2	heat_effects_non_exposure_sunlight_repeated_outcomes_mapedfalse	7	TRUE	months	FALSE	2	5	denominator_cohort_2	0 to 17	Female	0	2017-01-01	2022-06-30	NA	NA	Pharmetrics	Female - 0 to 17
14	796281	23888470	14	2019-06-01	2019-06-30	65403.1	21.4057	11.7027	35.9152	FALSE	FALSE	2	heat_effects_non_exposure_sunlight_repeated_outcomes_mapedfalse	7	TRUE	months	FALSE	2	5	denominator_cohort_2	0 to 17	Female	0	2017-01-01	2022-06-30	NA	NA	Pharmetrics	Female - 0 to 17
14	787659	24417367	28	2019-07-01	2019-07-31	66851.1	41.8841	27.8317	60.5342	FALSE	FALSE	2	heat_effects_non_exposure_sunlight_repeated_outcomes_mapedfalse	7	TRUE	months	FALSE	2	5	denominator_cohort_2	0 to 17	Female	0	2017-01-01	2022-06-30	NA	NA	Pharmetrics	Female - 0 to 17
14	791028	24521795	30	2019-08-01	2019-08-31	67137	44.6847	30.1486	63.7902	FALSE	FALSE	2	heat_effects_non_exposure_sunlight_repeated_outcomes_mapedfalse	7	TRUE	months	FALSE	2	5	denominator_cohort_2	0 to 17	Female	0	2017-01-01	2022-06-30	NA	NA	Pharmetrics	Female - 0 to 17
14	792321	23769621	17	2019-09-01	2019-09-30	65077.7	26.1226	15.2174	41.8249	FALSE	FALSE	2	heat_effects_non_exposure_sunlight_repeated_outcomes_mapedfalse	7	TRUE	months	FALSE	2	5	denominator_cohort_2	0 to 17	Female	0	2017-01-01	2022-06-30	NA	NA	Pharmetrics	Female - 0 to 17
14	790565	24507635	NA	2019-10-01	2019-10-31	67098.2	NA	NA	NA	FALSE	TRUE	2	heat_effects_non_exposure_sunlight_repeated_outcomes_mapedfalse	7	TRUE	months	FALSE	2	5	denominator_cohort_2	0 to 17	Female	0	2017-01-01	2022-06-30	NA	NA	Pharmetrics	Female - 0 to 17
14	791450	23743637	NA	2019-11-01	2019-11-30	65006.5	NA	NA	NA	FALSE	TRUE	2	heat_effects_non_exposure_sunlight_repeated_outcomes_mapedfalse	7	TRUE	months	FALSE	2	5	denominator_cohort_2	0 to 17	Female	0	2017-01-01	2022-06-30	NA	NA	Pharmetrics	Female - 0 to 17
14	793301	24592486	0	2019-12-01	2019-12-31	67330.6	0	0	5.47876	FALSE	FALSE	2	heat_effects_non_exposure_sunlight_repeated_outcomes_mapedfalse	7	TRUE	months	FALSE	2	5	denominator_cohort_2	0 to 17	Female	0	2017-01-01	2022-06-30	NA	NA	Pharmetrics	Female - 0 to 17
14	730340	22640617	NA	2020-01-01	2020-01-31	61986.6	NA	NA	NA	FALSE	TRUE	2	heat_effects_non_exposure_sunlight_repeated_outcomes_mapedfalse	7	TRUE	months	FALSE	2	5	denominator_cohort_2	0 to 17	Female	0	2017-01-01	2022-06-30	NA	NA	Pharmetrics	Female - 0 to 17
14	731196	21204763	NA	2020-02-01	2020-02-29	58055.5	NA	NA	NA	FALSE	TRUE	2	heat_effects_non_exposure_sunlight_repeated_outcomes_mapedfalse	7	TRUE	months	FALSE	2	5	denominator_cohort_2	0 to 17	Female	0	2017-01-01	2022-06-30	NA	NA	Pharmetrics	Female - 0 to 17
14	733424	22736237	0	2020-03-01	2020-03-31	62248.4	0	0	5.92606	FALSE	FALSE	2	heat_effects_non_exposure_sunlight_repeated_outcomes_mapedfalse	7	TRUE	months	FALSE	2	5	denominator_cohort_2	0 to 17	Female	0	2017-01-01	2022-06-30	NA	NA	Pharmetrics	Female - 0 to 17
14	731905	21957240	0	2020-04-01	2020-04-30	60115.6	0	0	6.13631	FALSE	FALSE	2	heat_effects_non_exposure_sunlight_repeated_outcomes_mapedfalse	7	TRUE	months	FALSE	2	5	denominator_cohort_2	0 to 17	Female	0	2017-01-01	2022-06-30	NA	NA	Pharmetrics	Female - 0 to 17
14	582746	18065211	NA	2020-05-01	2020-05-31	49459.9	NA	NA	NA	FALSE	TRUE	2	heat_effects_non_exposure_sunlight_repeated_outcomes_mapedfalse	7	TRUE	months	FALSE	2	5	denominator_cohort_2	0 to 17	Female	0	2017-01-01	2022-06-30	NA	NA	Pharmetrics	Female - 0 to 17
14	585724	17571738	10	2020-06-01	2020-06-30	48108.8	20.7862	9.9678	38.2266	FALSE	FALSE	2	heat_effects_non_exposure_sunlight_repeated_outcomes_mapedfalse	7	TRUE	months	FALSE	2	5	denominator_cohort_2	0 to 17	Female	0	2017-01-01	2022-06-30	NA	NA	Pharmetrics	Female - 0 to 17
14	590874	18317134	6	2020-07-01	2020-07-31	50149.6	11.9642	4.39065	26.041	FALSE	FALSE	2	heat_effects_non_exposure_sunlight_repeated_outcomes_mapedfalse	7	TRUE	months	FALSE	2	5	denominator_cohort_2	0 to 17	Female	0	2017-01-01	2022-06-30	NA	NA	Pharmetrics	Female - 0 to 17
14	560962	17389883	5	2020-08-01	2020-08-31	47610.9	10.5018	3.4099	24.5077	FALSE	FALSE	2	heat_effects_non_exposure_sunlight_repeated_outcomes_mapedfalse	7	TRUE	months	FALSE	2	5	denominator_cohort_2	0 to 17	Female	0	2017-01-01	2022-06-30	NA	NA	Pharmetrics	Female - 0 to 17
14	559802	16794115	NA	2020-09-01	2020-09-30	45979.8	NA	NA	NA	FALSE	TRUE	2	heat_effects_non_exposure_sunlight_repeated_outcomes_mapedfalse	7	TRUE	months	FALSE	2	5	denominator_cohort_2	0 to 17	Female	0	2017-01-01	2022-06-30	NA	NA	Pharmetrics	Female - 0 to 17
14	561921	17419621	NA	2020-10-01	2020-10-31	47692.3	NA	NA	NA	FALSE	TRUE	2	heat_effects_non_exposure_sunlight_repeated_outcomes_mapedfalse	7	TRUE	months	FALSE	2	5	denominator_cohort_2	0 to 17	Female	0	2017-01-01	2022-06-30	NA	NA	Pharmetrics	Female - 0 to 17
14	563837	16915192	NA	2020-11-01	2020-11-30	46311.3	NA	NA	NA	FALSE	TRUE	2	heat_effects_non_exposure_sunlight_repeated_outcomes_mapedfalse	7	TRUE	months	FALSE	2	5	denominator_cohort_2	0 to 17	Female	0	2017-01-01	2022-06-30	NA	NA	Pharmetrics	Female - 0 to 17
14	565767	17538870	0	2020-12-01	2020-12-31	48018.8	0	0	7.68216	FALSE	FALSE	2	heat_effects_non_exposure_sunlight_repeated_outcomes_mapedfalse	7	TRUE	months	FALSE	2	5	denominator_cohort_2	0 to 17	Female	0	2017-01-01	2022-06-30	NA	NA	Pharmetrics	Female - 0 to 17
14	536004	16616178	NA	2021-01-01	2021-01-31	45492.6	NA	NA	NA	FALSE	TRUE	2	heat_effects_non_exposure_sunlight_repeated_outcomes_mapedfalse	7	TRUE	months	FALSE	2	5	denominator_cohort_2	0 to 17	Female	0	2017-01-01	2022-06-30	NA	NA	Pharmetrics	Female - 0 to 17
14	538617	15081324	NA	2021-02-01	2021-02-28	41290.4	NA	NA	NA	FALSE	TRUE	2	heat_effects_non_exposure_sunlight_repeated_outcomes_mapedfalse	7	TRUE	months	FALSE	2	5	denominator_cohort_2	0 to 17	Female	0	2017-01-01	2022-06-30	NA	NA	Pharmetrics	Female - 0 to 17
14	542344	16812726	0	2021-03-01	2021-03-31	46030.7	0	0	8.01395	FALSE	FALSE	2	heat_effects_non_exposure_sunlight_repeated_outcomes_mapedfalse	7	TRUE	months	FALSE	2	5	denominator_cohort_2	0 to 17	Female	0	2017-01-01	2022-06-30	NA	NA	Pharmetrics	Female - 0 to 17
14	544298	16328992	NA	2021-04-01	2021-04-30	44706.3	NA	NA	NA	FALSE	TRUE	2	heat_effects_non_exposure_sunlight_repeated_outcomes_mapedfalse	7	TRUE	months	FALSE	2	5	denominator_cohort_2	0 to 17	Female	0	2017-01-01	2022-06-30	NA	NA	Pharmetrics	Female - 0 to 17
14	547211	16963553	6	2021-05-01	2021-05-31	46443.7	12.9189	4.741	28.1189	FALSE	FALSE	2	heat_effects_non_exposure_sunlight_repeated_outcomes_mapedfalse	7	TRUE	months	FALSE	2	5	denominator_cohort_2	0 to 17	Female	0	2017-01-01	2022-06-30	NA	NA	Pharmetrics	Female - 0 to 17
14	551637	16549020	21	2021-06-01	2021-06-30	45308.7	46.3487	28.6906	70.8489	FALSE	FALSE	2	heat_effects_non_exposure_sunlight_repeated_outcomes_mapedfalse	7	TRUE	months	FALSE	2	5	denominator_cohort_2	0 to 17	Female	0	2017-01-01	2022-06-30	NA	NA	Pharmetrics	Female - 0 to 17
14	556639	17255752	15	2021-07-01	2021-07-31	47243.7	31.7503	17.7704	52.3673	FALSE	FALSE	2	heat_effects_non_exposure_sunlight_repeated_outcomes_mapedfalse	7	TRUE	months	FALSE	2	5	denominator_cohort_2	0 to 17	Female	0	2017-01-01	2022-06-30	NA	NA	Pharmetrics	Female - 0 to 17
14	561615	17410066	7	2021-08-01	2021-08-31	47666.2	14.6855	5.90432	30.2577	FALSE	FALSE	2	heat_effects_non_exposure_sunlight_repeated_outcomes_mapedfalse	7	TRUE	months	FALSE	2	5	denominator_cohort_2	0 to 17	Female	0	2017-01-01	2022-06-30	NA	NA	Pharmetrics	Female - 0 to 17
14	566692	17000789	NA	2021-09-01	2021-09-30	46545.6	NA	NA	NA	FALSE	TRUE	2	heat_effects_non_exposure_sunlight_repeated_outcomes_mapedfalse	7	TRUE	months	FALSE	2	5	denominator_cohort_2	0 to 17	Female	0	2017-01-01	2022-06-30	NA	NA	Pharmetrics	Female - 0 to 17
14	570785	17694381	NA	2021-10-01	2021-10-31	48444.6	NA	NA	NA	FALSE	TRUE	2	heat_effects_non_exposure_sunlight_repeated_outcomes_mapedfalse	7	TRUE	months	FALSE	2	5	denominator_cohort_2	0 to 17	Female	0	2017-01-01	2022-06-30	NA	NA	Pharmetrics	Female - 0 to 17
14	574361	17230882	NA	2021-11-01	2021-11-30	47175.6	NA	NA	NA	FALSE	TRUE	2	heat_effects_non_exposure_sunlight_repeated_outcomes_mapedfalse	7	TRUE	months	FALSE	2	5	denominator_cohort_2	0 to 17	Female	0	2017-01-01	2022-06-30	NA	NA	Pharmetrics	Female - 0 to 17
14	577735	17909831	NA	2021-12-01	2021-12-31	49034.4	NA	NA	NA	FALSE	TRUE	2	heat_effects_non_exposure_sunlight_repeated_outcomes_mapedfalse	7	TRUE	months	FALSE	2	5	denominator_cohort_2	0 to 17	Female	0	2017-01-01	2022-06-30	NA	NA	Pharmetrics	Female - 0 to 17
14	537517	16663027	0	2022-01-01	2022-01-31	45620.9	0	0	8.08595	FALSE	FALSE	2	heat_effects_non_exposure_sunlight_repeated_outcomes_mapedfalse	7	TRUE	months	FALSE	2	5	denominator_cohort_2	0 to 17	Female	0	2017-01-01	2022-06-30	NA	NA	Pharmetrics	Female - 0 to 17
14	540371	15130380	NA	2022-02-01	2022-02-28	41424.7	NA	NA	NA	FALSE	TRUE	2	heat_effects_non_exposure_sunlight_repeated_outcomes_mapedfalse	7	TRUE	months	FALSE	2	5	denominator_cohort_2	0 to 17	Female	0	2017-01-01	2022-06-30	NA	NA	Pharmetrics	Female - 0 to 17
14	542771	16825877	NA	2022-03-01	2022-03-31	46066.7	NA	NA	NA	FALSE	TRUE	2	heat_effects_non_exposure_sunlight_repeated_outcomes_mapedfalse	7	TRUE	months	FALSE	2	5	denominator_cohort_2	0 to 17	Female	0	2017-01-01	2022-06-30	NA	NA	Pharmetrics	Female - 0 to 17
14	150790	4523700	0	2022-04-01	2022-04-30	12385.2	0	0	29.7845	FALSE	FALSE	2	heat_effects_non_exposure_sunlight_repeated_outcomes_mapedfalse	7	TRUE	months	FALSE	2	5	denominator_cohort_2	0 to 17	Female	0	2017-01-01	2022-06-30	NA	NA	Pharmetrics	Female - 0 to 17
14	151238	4688370	NA	2022-05-01	2022-05-31	12836.1	NA	NA	NA	FALSE	TRUE	2	heat_effects_non_exposure_sunlight_repeated_outcomes_mapedfalse	7	TRUE	months	FALSE	2	5	denominator_cohort_2	0 to 17	Female	0	2017-01-01	2022-06-30	NA	NA	Pharmetrics	Female - 0 to 17
14	151223	4536674	NA	2022-06-01	2022-06-30	12420.7	NA	NA	NA	FALSE	TRUE	2	heat_effects_non_exposure_sunlight_repeated_outcomes_mapedfalse	7	TRUE	months	FALSE	2	5	denominator_cohort_2	0 to 17	Female	0	2017-01-01	2022-06-30	NA	NA	Pharmetrics	Female - 0 to 17
15	4625901	143403169	6	2017-01-01	2017-01-31	392616	1.52821	0.560826	3.32627	FALSE	FALSE	2	heat_effects_non_exposure_sunlight_repeated_outcomes_mapedfalse	7	TRUE	months	FALSE	3	5	denominator_cohort_3	0 to 17	Both	0	2017-01-01	2022-06-30	NA	NA	Pharmetrics	Both - 0 to 17
15	4646513	130102569	5	2017-02-01	2017-02-28	356201	1.4037	0.455778	3.27577	FALSE	FALSE	2	heat_effects_non_exposure_sunlight_repeated_outcomes_mapedfalse	7	TRUE	months	FALSE	3	5	denominator_cohort_3	0 to 17	Both	0	2017-01-01	2022-06-30	NA	NA	Pharmetrics	Both - 0 to 17
15	4663827	144578825	13	2017-03-01	2017-03-31	395835	3.28419	1.7487	5.61607	FALSE	FALSE	2	heat_effects_non_exposure_sunlight_repeated_outcomes_mapedfalse	7	TRUE	months	FALSE	3	5	denominator_cohort_3	0 to 17	Both	0	2017-01-01	2022-06-30	NA	NA	Pharmetrics	Both - 0 to 17
15	4494593	134837921	23	2017-04-01	2017-04-30	369166	6.23026	3.94945	9.34845	FALSE	FALSE	2	heat_effects_non_exposure_sunlight_repeated_outcomes_mapedfalse	7	TRUE	months	FALSE	3	5	denominator_cohort_3	0 to 17	Both	0	2017-01-01	2022-06-30	NA	NA	Pharmetrics	Both - 0 to 17
15	4235626	131304302	54	2017-05-01	2017-05-31	359492	15.0212	11.2844	19.5994	FALSE	FALSE	2	heat_effects_non_exposure_sunlight_repeated_outcomes_mapedfalse	7	TRUE	months	FALSE	3	5	denominator_cohort_3	0 to 17	Both	0	2017-01-01	2022-06-30	NA	NA	Pharmetrics	Both - 0 to 17
15	2549276	76477964	76	2017-06-01	2017-06-30	209385	36.2967	28.5977	45.4308	FALSE	FALSE	2	heat_effects_non_exposure_sunlight_repeated_outcomes_mapedfalse	7	TRUE	months	FALSE	3	5	denominator_cohort_3	0 to 17	Both	0	2017-01-01	2022-06-30	NA	NA	Pharmetrics	Both - 0 to 17
15	2521916	78179016	92	2017-07-01	2017-07-31	214042	42.9821	34.6497	52.7138	FALSE	FALSE	2	heat_effects_non_exposure_sunlight_repeated_outcomes_mapedfalse	7	TRUE	months	FALSE	3	5	denominator_cohort_3	0 to 17	Both	0	2017-01-01	2022-06-30	NA	NA	Pharmetrics	Both - 0 to 17
15	2334123	72357744	47	2017-08-01	2017-08-31	198105	23.7248	17.4321	31.549	FALSE	FALSE	2	heat_effects_non_exposure_sunlight_repeated_outcomes_mapedfalse	7	TRUE	months	FALSE	3	5	denominator_cohort_3	0 to 17	Both	0	2017-01-01	2022-06-30	NA	NA	Pharmetrics	Both - 0 to 17
15	2302852	69085499	53	2017-09-01	2017-09-30	189146	28.0207	20.9894	36.6518	FALSE	FALSE	2	heat_effects_non_exposure_sunlight_repeated_outcomes_mapedfalse	7	TRUE	months	FALSE	3	5	denominator_cohort_3	0 to 17	Both	0	2017-01-01	2022-06-30	NA	NA	Pharmetrics	Both - 0 to 17
15	2230729	69152768	15	2017-10-01	2017-10-31	189330	7.92268	4.43426	13.0672	FALSE	FALSE	2	heat_effects_non_exposure_sunlight_repeated_outcomes_mapedfalse	7	TRUE	months	FALSE	3	5	denominator_cohort_3	0 to 17	Both	0	2017-01-01	2022-06-30	NA	NA	Pharmetrics	Both - 0 to 17
15	2223119	66693858	NA	2017-11-01	2017-11-30	182598	NA	NA	NA	FALSE	TRUE	2	heat_effects_non_exposure_sunlight_repeated_outcomes_mapedfalse	7	TRUE	months	FALSE	3	5	denominator_cohort_3	0 to 17	Both	0	2017-01-01	2022-06-30	NA	NA	Pharmetrics	Both - 0 to 17
15	2217284	68736113	NA	2017-12-01	2017-12-31	188189	NA	NA	NA	FALSE	TRUE	2	heat_effects_non_exposure_sunlight_repeated_outcomes_mapedfalse	7	TRUE	months	FALSE	3	5	denominator_cohort_3	0 to 17	Both	0	2017-01-01	2022-06-30	NA	NA	Pharmetrics	Both - 0 to 17
15	1952110	60515720	NA	2018-01-01	2018-01-31	165683	NA	NA	NA	FALSE	TRUE	2	heat_effects_non_exposure_sunlight_repeated_outcomes_mapedfalse	7	TRUE	months	FALSE	3	5	denominator_cohort_3	0 to 17	Both	0	2017-01-01	2022-06-30	NA	NA	Pharmetrics	Both - 0 to 17
15	1962693	54955676	0	2018-02-01	2018-02-28	150460	0	0	2.45173	FALSE	FALSE	2	heat_effects_non_exposure_sunlight_repeated_outcomes_mapedfalse	7	TRUE	months	FALSE	3	5	denominator_cohort_3	0 to 17	Both	0	2017-01-01	2022-06-30	NA	NA	Pharmetrics	Both - 0 to 17
15	1965620	60934504	NA	2018-03-01	2018-03-31	166830	NA	NA	NA	FALSE	TRUE	2	heat_effects_non_exposure_sunlight_repeated_outcomes_mapedfalse	7	TRUE	months	FALSE	3	5	denominator_cohort_3	0 to 17	Both	0	2017-01-01	2022-06-30	NA	NA	Pharmetrics	Both - 0 to 17
15	1901477	57044529	10	2018-04-01	2018-04-30	156179	6.40289	3.07044	11.7751	FALSE	FALSE	2	heat_effects_non_exposure_sunlight_repeated_outcomes_mapedfalse	7	TRUE	months	FALSE	3	5	denominator_cohort_3	0 to 17	Both	0	2017-01-01	2022-06-30	NA	NA	Pharmetrics	Both - 0 to 17
15	1906548	59103170	24	2018-05-01	2018-05-31	161816	14.8317	9.50294	22.0684	FALSE	FALSE	2	heat_effects_non_exposure_sunlight_repeated_outcomes_mapedfalse	7	TRUE	months	FALSE	3	5	denominator_cohort_3	0 to 17	Both	0	2017-01-01	2022-06-30	NA	NA	Pharmetrics	Both - 0 to 17
15	1910677	57320040	83	2018-06-01	2018-06-30	156934	52.8886	42.1255	65.5633	FALSE	FALSE	2	heat_effects_non_exposure_sunlight_repeated_outcomes_mapedfalse	7	TRUE	months	FALSE	3	5	denominator_cohort_3	0 to 17	Both	0	2017-01-01	2022-06-30	NA	NA	Pharmetrics	Both - 0 to 17
15	1903525	59008797	84	2018-07-01	2018-07-31	161557	51.9939	41.4724	64.372	FALSE	FALSE	2	heat_effects_non_exposure_sunlight_repeated_outcomes_mapedfalse	7	TRUE	months	FALSE	3	5	denominator_cohort_3	0 to 17	Both	0	2017-01-01	2022-06-30	NA	NA	Pharmetrics	Both - 0 to 17
15	1902301	58971082	79	2018-08-01	2018-08-31	161454	48.9303	38.7386	60.9818	FALSE	FALSE	2	heat_effects_non_exposure_sunlight_repeated_outcomes_mapedfalse	7	TRUE	months	FALSE	3	5	denominator_cohort_3	0 to 17	Both	0	2017-01-01	2022-06-30	NA	NA	Pharmetrics	Both - 0 to 17
15	1911946	57358273	33	2018-09-01	2018-09-30	157038	21.014	14.465	29.5114	FALSE	FALSE	2	heat_effects_non_exposure_sunlight_repeated_outcomes_mapedfalse	7	TRUE	months	FALSE	3	5	denominator_cohort_3	0 to 17	Both	0	2017-01-01	2022-06-30	NA	NA	Pharmetrics	Both - 0 to 17
15	1909856	59205787	5	2018-10-01	2018-10-31	162097	3.08458	1.00155	7.19838	FALSE	FALSE	2	heat_effects_non_exposure_sunlight_repeated_outcomes_mapedfalse	7	TRUE	months	FALSE	3	5	denominator_cohort_3	0 to 17	Both	0	2017-01-01	2022-06-30	NA	NA	Pharmetrics	Both - 0 to 17
15	1917729	57532148	NA	2018-11-01	2018-11-30	157514	NA	NA	NA	FALSE	TRUE	2	heat_effects_non_exposure_sunlight_repeated_outcomes_mapedfalse	7	TRUE	months	FALSE	3	5	denominator_cohort_3	0 to 17	Both	0	2017-01-01	2022-06-30	NA	NA	Pharmetrics	Both - 0 to 17
15	1921214	59557930	NA	2018-12-01	2018-12-31	163061	NA	NA	NA	FALSE	TRUE	2	heat_effects_non_exposure_sunlight_repeated_outcomes_mapedfalse	7	TRUE	months	FALSE	3	5	denominator_cohort_3	0 to 17	Both	0	2017-01-01	2022-06-30	NA	NA	Pharmetrics	Both - 0 to 17
15	1834411	56866976	NA	2019-01-01	2019-01-31	155693	NA	NA	NA	FALSE	TRUE	2	heat_effects_non_exposure_sunlight_repeated_outcomes_mapedfalse	7	TRUE	months	FALSE	3	5	denominator_cohort_3	0 to 17	Both	0	2017-01-01	2022-06-30	NA	NA	Pharmetrics	Both - 0 to 17
15	1838129	51467809	NA	2019-02-01	2019-02-28	140911	NA	NA	NA	FALSE	TRUE	2	heat_effects_non_exposure_sunlight_repeated_outcomes_mapedfalse	7	TRUE	months	FALSE	3	5	denominator_cohort_3	0 to 17	Both	0	2017-01-01	2022-06-30	NA	NA	Pharmetrics	Both - 0 to 17
15	1839265	57017447	NA	2019-03-01	2019-03-31	156105	NA	NA	NA	FALSE	TRUE	2	heat_effects_non_exposure_sunlight_repeated_outcomes_mapedfalse	7	TRUE	months	FALSE	3	5	denominator_cohort_3	0 to 17	Both	0	2017-01-01	2022-06-30	NA	NA	Pharmetrics	Both - 0 to 17
15	1759467	52784212	5	2019-04-01	2019-04-30	144515	3.45984	1.1234	8.07412	FALSE	FALSE	2	heat_effects_non_exposure_sunlight_repeated_outcomes_mapedfalse	7	TRUE	months	FALSE	3	5	denominator_cohort_3	0 to 17	Both	0	2017-01-01	2022-06-30	NA	NA	Pharmetrics	Both - 0 to 17
15	1763848	54679433	18	2019-05-01	2019-05-31	149704	12.0237	7.12602	19.0027	FALSE	FALSE	2	heat_effects_non_exposure_sunlight_repeated_outcomes_mapedfalse	7	TRUE	months	FALSE	3	5	denominator_cohort_3	0 to 17	Both	0	2017-01-01	2022-06-30	NA	NA	Pharmetrics	Both - 0 to 17
15	1630761	48922800	35	2019-06-01	2019-06-30	133943	26.1305	18.2008	36.3411	FALSE	FALSE	2	heat_effects_non_exposure_sunlight_repeated_outcomes_mapedfalse	7	TRUE	months	FALSE	3	5	denominator_cohort_3	0 to 17	Both	0	2017-01-01	2022-06-30	NA	NA	Pharmetrics	Both - 0 to 17
15	1613012	50003126	61	2019-07-01	2019-07-31	136901	44.5577	34.0831	57.2362	FALSE	FALSE	2	heat_effects_non_exposure_sunlight_repeated_outcomes_mapedfalse	7	TRUE	months	FALSE	3	5	denominator_cohort_3	0 to 17	Both	0	2017-01-01	2022-06-30	NA	NA	Pharmetrics	Both - 0 to 17
15	1619541	50205527	63	2019-08-01	2019-08-31	137455	45.8331	35.2194	58.6404	FALSE	FALSE	2	heat_effects_non_exposure_sunlight_repeated_outcomes_mapedfalse	7	TRUE	months	FALSE	3	5	denominator_cohort_3	0 to 17	Both	0	2017-01-01	2022-06-30	NA	NA	Pharmetrics	Both - 0 to 17
15	1622107	48663115	37	2019-09-01	2019-09-30	133232	27.771	19.5534	38.2787	FALSE	FALSE	2	heat_effects_non_exposure_sunlight_repeated_outcomes_mapedfalse	7	TRUE	months	FALSE	3	5	denominator_cohort_3	0 to 17	Both	0	2017-01-01	2022-06-30	NA	NA	Pharmetrics	Both - 0 to 17
15	1618201	50164371	10	2019-10-01	2019-10-31	137343	7.28106	3.49155	13.3901	FALSE	FALSE	2	heat_effects_non_exposure_sunlight_repeated_outcomes_mapedfalse	7	TRUE	months	FALSE	3	5	denominator_cohort_3	0 to 17	Both	0	2017-01-01	2022-06-30	NA	NA	Pharmetrics	Both - 0 to 17
15	1620344	48610520	5	2019-11-01	2019-11-30	133088	3.7569	1.21986	8.76736	FALSE	FALSE	2	heat_effects_non_exposure_sunlight_repeated_outcomes_mapedfalse	7	TRUE	months	FALSE	3	5	denominator_cohort_3	0 to 17	Both	0	2017-01-01	2022-06-30	NA	NA	Pharmetrics	Both - 0 to 17
15	1624049	50345762	0	2019-12-01	2019-12-31	137839	0	0	2.67622	FALSE	FALSE	2	heat_effects_non_exposure_sunlight_repeated_outcomes_mapedfalse	7	TRUE	months	FALSE	3	5	denominator_cohort_3	0 to 17	Both	0	2017-01-01	2022-06-30	NA	NA	Pharmetrics	Both - 0 to 17
15	1495027	46345968	NA	2020-01-01	2020-01-31	126888	NA	NA	NA	FALSE	TRUE	2	heat_effects_non_exposure_sunlight_repeated_outcomes_mapedfalse	7	TRUE	months	FALSE	3	5	denominator_cohort_3	0 to 17	Both	0	2017-01-01	2022-06-30	NA	NA	Pharmetrics	Both - 0 to 17
15	1496827	43408099	NA	2020-02-01	2020-02-29	118845	NA	NA	NA	FALSE	TRUE	2	heat_effects_non_exposure_sunlight_repeated_outcomes_mapedfalse	7	TRUE	months	FALSE	3	5	denominator_cohort_3	0 to 17	Both	0	2017-01-01	2022-06-30	NA	NA	Pharmetrics	Both - 0 to 17
15	1501559	46548481	0	2020-03-01	2020-03-31	127443	0	0	2.89454	FALSE	FALSE	2	heat_effects_non_exposure_sunlight_repeated_outcomes_mapedfalse	7	TRUE	months	FALSE	3	5	denominator_cohort_3	0 to 17	Both	0	2017-01-01	2022-06-30	NA	NA	Pharmetrics	Both - 0 to 17
15	1497800	44934150	0	2020-04-01	2020-04-30	123023	0	0	2.99853	FALSE	FALSE	2	heat_effects_non_exposure_sunlight_repeated_outcomes_mapedfalse	7	TRUE	months	FALSE	3	5	denominator_cohort_3	0 to 17	Both	0	2017-01-01	2022-06-30	NA	NA	Pharmetrics	Both - 0 to 17
15	1193066	36985180	NA	2020-05-01	2020-05-31	101260	NA	NA	NA	FALSE	TRUE	2	heat_effects_non_exposure_sunlight_repeated_outcomes_mapedfalse	7	TRUE	months	FALSE	3	5	denominator_cohort_3	0 to 17	Both	0	2017-01-01	2022-06-30	NA	NA	Pharmetrics	Both - 0 to 17
15	1199174	35975255	16	2020-06-01	2020-06-30	98494.9	16.2445	9.28513	26.38	FALSE	FALSE	2	heat_effects_non_exposure_sunlight_repeated_outcomes_mapedfalse	7	TRUE	months	FALSE	3	5	denominator_cohort_3	0 to 17	Both	0	2017-01-01	2022-06-30	NA	NA	Pharmetrics	Both - 0 to 17
15	1209506	37494661	22	2020-07-01	2020-07-31	102655	21.4311	13.4307	32.4469	FALSE	FALSE	2	heat_effects_non_exposure_sunlight_repeated_outcomes_mapedfalse	7	TRUE	months	FALSE	3	5	denominator_cohort_3	0 to 17	Both	0	2017-01-01	2022-06-30	NA	NA	Pharmetrics	Both - 0 to 17
15	1148324	35598091	14	2020-08-01	2020-08-31	97462.3	14.3645	7.85322	24.1012	FALSE	FALSE	2	heat_effects_non_exposure_sunlight_repeated_outcomes_mapedfalse	7	TRUE	months	FALSE	3	5	denominator_cohort_3	0 to 17	Both	0	2017-01-01	2022-06-30	NA	NA	Pharmetrics	Both - 0 to 17
15	1146147	34384500	5	2020-09-01	2020-09-30	94139.6	5.31126	1.72455	12.3947	FALSE	FALSE	2	heat_effects_non_exposure_sunlight_repeated_outcomes_mapedfalse	7	TRUE	months	FALSE	3	5	denominator_cohort_3	0 to 17	Both	0	2017-01-01	2022-06-30	NA	NA	Pharmetrics	Both - 0 to 17
15	1151050	35682674	NA	2020-10-01	2020-10-31	97693.8	NA	NA	NA	FALSE	TRUE	2	heat_effects_non_exposure_sunlight_repeated_outcomes_mapedfalse	7	TRUE	months	FALSE	3	5	denominator_cohort_3	0 to 17	Both	0	2017-01-01	2022-06-30	NA	NA	Pharmetrics	Both - 0 to 17
15	1154810	34644434	NA	2020-11-01	2020-11-30	94851.3	NA	NA	NA	FALSE	TRUE	2	heat_effects_non_exposure_sunlight_repeated_outcomes_mapedfalse	7	TRUE	months	FALSE	3	5	denominator_cohort_3	0 to 17	Both	0	2017-01-01	2022-06-30	NA	NA	Pharmetrics	Both - 0 to 17
15	1158673	35919018	0	2020-12-01	2020-12-31	98340.9	0	0	3.75111	FALSE	FALSE	2	heat_effects_non_exposure_sunlight_repeated_outcomes_mapedfalse	7	TRUE	months	FALSE	3	5	denominator_cohort_3	0 to 17	Both	0	2017-01-01	2022-06-30	NA	NA	Pharmetrics	Both - 0 to 17
15	1098571	34055786	NA	2021-01-01	2021-01-31	93239.7	NA	NA	NA	FALSE	TRUE	2	heat_effects_non_exposure_sunlight_repeated_outcomes_mapedfalse	7	TRUE	months	FALSE	3	5	denominator_cohort_3	0 to 17	Both	0	2017-01-01	2022-06-30	NA	NA	Pharmetrics	Both - 0 to 17
15	1103441	30896424	NA	2021-02-01	2021-02-28	84589.8	NA	NA	NA	FALSE	TRUE	2	heat_effects_non_exposure_sunlight_repeated_outcomes_mapedfalse	7	TRUE	months	FALSE	3	5	denominator_cohort_3	0 to 17	Both	0	2017-01-01	2022-06-30	NA	NA	Pharmetrics	Both - 0 to 17
15	1111171	34446394	0	2021-03-01	2021-03-31	94309.1	0	0	3.91148	FALSE	FALSE	2	heat_effects_non_exposure_sunlight_repeated_outcomes_mapedfalse	7	TRUE	months	FALSE	3	5	denominator_cohort_3	0 to 17	Both	0	2017-01-01	2022-06-30	NA	NA	Pharmetrics	Both - 0 to 17
15	1115424	33462785	5	2021-04-01	2021-04-30	91616.1	5.45756	1.77205	12.7361	FALSE	FALSE	2	heat_effects_non_exposure_sunlight_repeated_outcomes_mapedfalse	7	TRUE	months	FALSE	3	5	denominator_cohort_3	0 to 17	Both	0	2017-01-01	2022-06-30	NA	NA	Pharmetrics	Both - 0 to 17
15	1121452	34765040	9	2021-05-01	2021-05-31	95181.5	9.45562	4.32371	17.9497	FALSE	FALSE	2	heat_effects_non_exposure_sunlight_repeated_outcomes_mapedfalse	7	TRUE	months	FALSE	3	5	denominator_cohort_3	0 to 17	Both	0	2017-01-01	2022-06-30	NA	NA	Pharmetrics	Both - 0 to 17
15	1130519	33915328	45	2021-06-01	2021-06-30	92855.1	48.4626	35.349	64.8468	FALSE	FALSE	2	heat_effects_non_exposure_sunlight_repeated_outcomes_mapedfalse	7	TRUE	months	FALSE	3	5	denominator_cohort_3	0 to 17	Both	0	2017-01-01	2022-06-30	NA	NA	Pharmetrics	Both - 0 to 17
15	1140924	35368457	34	2021-07-01	2021-07-31	96833.6	35.1118	24.3159	49.0652	FALSE	FALSE	2	heat_effects_non_exposure_sunlight_repeated_outcomes_mapedfalse	7	TRUE	months	FALSE	3	5	denominator_cohort_3	0 to 17	Both	0	2017-01-01	2022-06-30	NA	NA	Pharmetrics	Both - 0 to 17
15	1151241	35688359	24	2021-08-01	2021-08-31	97709.4	24.5626	15.7377	36.5472	FALSE	FALSE	2	heat_effects_non_exposure_sunlight_repeated_outcomes_mapedfalse	7	TRUE	months	FALSE	3	5	denominator_cohort_3	0 to 17	Both	0	2017-01-01	2022-06-30	NA	NA	Pharmetrics	Both - 0 to 17
15	1162053	34861544	12	2021-09-01	2021-09-30	95445.7	12.5726	6.49644	21.9618	FALSE	FALSE	2	heat_effects_non_exposure_sunlight_repeated_outcomes_mapedfalse	7	TRUE	months	FALSE	3	5	denominator_cohort_3	0 to 17	Both	0	2017-01-01	2022-06-30	NA	NA	Pharmetrics	Both - 0 to 17
15	1170301	36279384	5	2021-10-01	2021-10-31	99327.5	5.03385	1.63448	11.7473	FALSE	FALSE	2	heat_effects_non_exposure_sunlight_repeated_outcomes_mapedfalse	7	TRUE	months	FALSE	3	5	denominator_cohort_3	0 to 17	Both	0	2017-01-01	2022-06-30	NA	NA	Pharmetrics	Both - 0 to 17
15	1177524	35325787	NA	2021-11-01	2021-11-30	96716.7	NA	NA	NA	FALSE	TRUE	2	heat_effects_non_exposure_sunlight_repeated_outcomes_mapedfalse	7	TRUE	months	FALSE	3	5	denominator_cohort_3	0 to 17	Both	0	2017-01-01	2022-06-30	NA	NA	Pharmetrics	Both - 0 to 17
15	1183871	36700074	NA	2021-12-01	2021-12-31	100479	NA	NA	NA	FALSE	TRUE	2	heat_effects_non_exposure_sunlight_repeated_outcomes_mapedfalse	7	TRUE	months	FALSE	3	5	denominator_cohort_3	0 to 17	Both	0	2017-01-01	2022-06-30	NA	NA	Pharmetrics	Both - 0 to 17
15	1101998	34161933	0	2022-01-01	2022-01-31	93530.3	0	0	3.94405	FALSE	FALSE	2	heat_effects_non_exposure_sunlight_repeated_outcomes_mapedfalse	7	TRUE	months	FALSE	3	5	denominator_cohort_3	0 to 17	Both	0	2017-01-01	2022-06-30	NA	NA	Pharmetrics	Both - 0 to 17
15	1108012	31024328	NA	2022-02-01	2022-02-28	84940	NA	NA	NA	FALSE	TRUE	2	heat_effects_non_exposure_sunlight_repeated_outcomes_mapedfalse	7	TRUE	months	FALSE	3	5	denominator_cohort_3	0 to 17	Both	0	2017-01-01	2022-06-30	NA	NA	Pharmetrics	Both - 0 to 17
15	1112795	34496605	NA	2022-03-01	2022-03-31	94446.6	NA	NA	NA	FALSE	TRUE	2	heat_effects_non_exposure_sunlight_repeated_outcomes_mapedfalse	7	TRUE	months	FALSE	3	5	denominator_cohort_3	0 to 17	Both	0	2017-01-01	2022-06-30	NA	NA	Pharmetrics	Both - 0 to 17
15	308486	9254580	0	2022-04-01	2022-04-30	25337.7	0	0	14.5589	FALSE	FALSE	2	heat_effects_non_exposure_sunlight_repeated_outcomes_mapedfalse	7	TRUE	months	FALSE	3	5	denominator_cohort_3	0 to 17	Both	0	2017-01-01	2022-06-30	NA	NA	Pharmetrics	Both - 0 to 17
15	309349	9589803	NA	2022-05-01	2022-05-31	26255.4	NA	NA	NA	FALSE	TRUE	2	heat_effects_non_exposure_sunlight_repeated_outcomes_mapedfalse	7	TRUE	months	FALSE	3	5	denominator_cohort_3	0 to 17	Both	0	2017-01-01	2022-06-30	NA	NA	Pharmetrics	Both - 0 to 17
15	309198	9275911	NA	2022-06-01	2022-06-30	25396.1	NA	NA	NA	FALSE	TRUE	2	heat_effects_non_exposure_sunlight_repeated_outcomes_mapedfalse	7	TRUE	months	FALSE	3	5	denominator_cohort_3	0 to 17	Both	0	2017-01-01	2022-06-30	NA	NA	Pharmetrics	Both - 0 to 17
16	6396674	198297182	9	2017-01-01	2017-01-31	542908	1.65774	0.758024	3.14691	FALSE	FALSE	2	heat_effects_non_exposure_sunlight_repeated_outcomes_mapedfalse	7	TRUE	months	FALSE	4	5	denominator_cohort_4	18 to 64	Male	0	2017-01-01	2022-06-30	NA	NA	Pharmetrics	Male - 18 to 64
16	6415664	179638843	9	2017-02-01	2017-02-28	491824	1.82992	0.836757	3.47376	FALSE	FALSE	2	heat_effects_non_exposure_sunlight_repeated_outcomes_mapedfalse	7	TRUE	months	FALSE	4	5	denominator_cohort_4	18 to 64	Male	0	2017-01-01	2022-06-30	NA	NA	Pharmetrics	Male - 18 to 64
16	6443542	199749933	34	2017-03-01	2017-03-31	546886	6.21702	4.30547	8.68767	FALSE	FALSE	2	heat_effects_non_exposure_sunlight_repeated_outcomes_mapedfalse	7	TRUE	months	FALSE	4	5	denominator_cohort_4	18 to 64	Male	0	2017-01-01	2022-06-30	NA	NA	Pharmetrics	Male - 18 to 64
16	6180562	185416917	44	2017-04-01	2017-04-30	507644	8.66749	6.29781	11.6357	FALSE	FALSE	2	heat_effects_non_exposure_sunlight_repeated_outcomes_mapedfalse	7	TRUE	months	FALSE	4	5	denominator_cohort_4	18 to 64	Male	0	2017-01-01	2022-06-30	NA	NA	Pharmetrics	Male - 18 to 64
16	5664789	175607995	115	2017-05-01	2017-05-31	480788	23.919	19.7476	28.7112	FALSE	FALSE	2	heat_effects_non_exposure_sunlight_repeated_outcomes_mapedfalse	7	TRUE	months	FALSE	4	5	denominator_cohort_4	18 to 64	Male	0	2017-01-01	2022-06-30	NA	NA	Pharmetrics	Male - 18 to 64
16	4608640	138257599	252	2017-06-01	2017-06-30	378529	66.5736	58.607	75.3209	FALSE	FALSE	2	heat_effects_non_exposure_sunlight_repeated_outcomes_mapedfalse	7	TRUE	months	FALSE	4	5	denominator_cohort_4	18 to 64	Male	0	2017-01-01	2022-06-30	NA	NA	Pharmetrics	Male - 18 to 64
16	4542928	140827669	445	2017-07-01	2017-07-31	385565	115.415	104.939	126.653	FALSE	FALSE	2	heat_effects_non_exposure_sunlight_repeated_outcomes_mapedfalse	7	TRUE	months	FALSE	4	5	denominator_cohort_4	18 to 64	Male	0	2017-01-01	2022-06-30	NA	NA	Pharmetrics	Male - 18 to 64
16	4238540	131393278	186	2017-08-01	2017-08-31	359735	51.7047	44.5408	59.6929	FALSE	FALSE	2	heat_effects_non_exposure_sunlight_repeated_outcomes_mapedfalse	7	TRUE	months	FALSE	4	5	denominator_cohort_4	18 to 64	Male	0	2017-01-01	2022-06-30	NA	NA	Pharmetrics	Male - 18 to 64
16	4169254	125077263	82	2017-09-01	2017-09-30	342443	23.9456	19.0446	29.7228	FALSE	FALSE	2	heat_effects_non_exposure_sunlight_repeated_outcomes_mapedfalse	7	TRUE	months	FALSE	4	5	denominator_cohort_4	18 to 64	Male	0	2017-01-01	2022-06-30	NA	NA	Pharmetrics	Male - 18 to 64
16	4017232	124534271	25	2017-10-01	2017-10-31	340956	7.33232	4.74509	10.8239	FALSE	FALSE	2	heat_effects_non_exposure_sunlight_repeated_outcomes_mapedfalse	7	TRUE	months	FALSE	4	5	denominator_cohort_4	18 to 64	Male	0	2017-01-01	2022-06-30	NA	NA	Pharmetrics	Male - 18 to 64
16	3965198	118956222	8	2017-11-01	2017-11-30	325684	2.45637	1.06048	4.84002	FALSE	FALSE	2	heat_effects_non_exposure_sunlight_repeated_outcomes_mapedfalse	7	TRUE	months	FALSE	4	5	denominator_cohort_4	18 to 64	Male	0	2017-01-01	2022-06-30	NA	NA	Pharmetrics	Male - 18 to 64
16	3940931	122169150	7	2017-12-01	2017-12-31	334481	2.0928	0.841412	4.31196	FALSE	FALSE	2	heat_effects_non_exposure_sunlight_repeated_outcomes_mapedfalse	7	TRUE	months	FALSE	4	5	denominator_cohort_4	18 to 64	Male	0	2017-01-01	2022-06-30	NA	NA	Pharmetrics	Male - 18 to 64
16	3577599	110905846	6	2018-01-01	2018-01-31	303644	1.976	0.725157	4.30092	FALSE	FALSE	2	heat_effects_non_exposure_sunlight_repeated_outcomes_mapedfalse	7	TRUE	months	FALSE	4	5	denominator_cohort_4	18 to 64	Male	0	2017-01-01	2022-06-30	NA	NA	Pharmetrics	Male - 18 to 64
16	3560761	99701564	NA	2018-02-01	2018-02-28	272968	NA	NA	NA	FALSE	TRUE	2	heat_effects_non_exposure_sunlight_repeated_outcomes_mapedfalse	7	TRUE	months	FALSE	4	5	denominator_cohort_4	18 to 64	Male	0	2017-01-01	2022-06-30	NA	NA	Pharmetrics	Male - 18 to 64
16	3545878	109922487	5	2018-03-01	2018-03-31	300951	1.6614	0.539451	3.87715	FALSE	FALSE	2	heat_effects_non_exposure_sunlight_repeated_outcomes_mapedfalse	7	TRUE	months	FALSE	4	5	denominator_cohort_4	18 to 64	Male	0	2017-01-01	2022-06-30	NA	NA	Pharmetrics	Male - 18 to 64
16	3437159	103114947	18	2018-04-01	2018-04-30	282313	6.37589	3.77876	10.0767	FALSE	FALSE	2	heat_effects_non_exposure_sunlight_repeated_outcomes_mapedfalse	7	TRUE	months	FALSE	4	5	denominator_cohort_4	18 to 64	Male	0	2017-01-01	2022-06-30	NA	NA	Pharmetrics	Male - 18 to 64
16	3424547	106160610	102	2018-05-01	2018-05-31	290652	35.0935	28.6146	42.6011	FALSE	FALSE	2	heat_effects_non_exposure_sunlight_repeated_outcomes_mapedfalse	7	TRUE	months	FALSE	4	5	denominator_cohort_4	18 to 64	Male	0	2017-01-01	2022-06-30	NA	NA	Pharmetrics	Male - 18 to 64
16	3416024	102479196	235	2018-06-01	2018-06-30	280573	83.7572	73.39	95.1786	FALSE	FALSE	2	heat_effects_non_exposure_sunlight_repeated_outcomes_mapedfalse	7	TRUE	months	FALSE	4	5	denominator_cohort_4	18 to 64	Male	0	2017-01-01	2022-06-30	NA	NA	Pharmetrics	Male - 18 to 64
16	3385322	104942339	344	2018-07-01	2018-07-31	287316	119.729	107.409	133.074	FALSE	FALSE	2	heat_effects_non_exposure_sunlight_repeated_outcomes_mapedfalse	7	TRUE	months	FALSE	4	5	denominator_cohort_4	18 to 64	Male	0	2017-01-01	2022-06-30	NA	NA	Pharmetrics	Male - 18 to 64
16	3372764	104554305	229	2018-08-01	2018-08-31	286254	79.9989	69.9723	91.0589	FALSE	FALSE	2	heat_effects_non_exposure_sunlight_repeated_outcomes_mapedfalse	7	TRUE	months	FALSE	4	5	denominator_cohort_4	18 to 64	Male	0	2017-01-01	2022-06-30	NA	NA	Pharmetrics	Male - 18 to 64
16	3369039	101070298	106	2018-09-01	2018-09-30	276715	38.3065	31.3622	46.3306	FALSE	FALSE	2	heat_effects_non_exposure_sunlight_repeated_outcomes_mapedfalse	7	TRUE	months	FALSE	4	5	denominator_cohort_4	18 to 64	Male	0	2017-01-01	2022-06-30	NA	NA	Pharmetrics	Male - 18 to 64
16	3344272	103672461	26	2018-10-01	2018-10-31	283840	9.1601	5.98368	13.4217	FALSE	FALSE	2	heat_effects_non_exposure_sunlight_repeated_outcomes_mapedfalse	7	TRUE	months	FALSE	4	5	denominator_cohort_4	18 to 64	Male	0	2017-01-01	2022-06-30	NA	NA	Pharmetrics	Male - 18 to 64
16	3341371	100241398	NA	2018-11-01	2018-11-30	274446	NA	NA	NA	FALSE	TRUE	2	heat_effects_non_exposure_sunlight_repeated_outcomes_mapedfalse	7	TRUE	months	FALSE	4	5	denominator_cohort_4	18 to 64	Male	0	2017-01-01	2022-06-30	NA	NA	Pharmetrics	Male - 18 to 64
16	3333007	103323481	NA	2018-12-01	2018-12-31	282884	NA	NA	NA	FALSE	TRUE	2	heat_effects_non_exposure_sunlight_repeated_outcomes_mapedfalse	7	TRUE	months	FALSE	4	5	denominator_cohort_4	18 to 64	Male	0	2017-01-01	2022-06-30	NA	NA	Pharmetrics	Male - 18 to 64
16	3388513	105044127	7	2019-01-01	2019-01-31	287595	2.43398	0.978585	5.01492	FALSE	FALSE	2	heat_effects_non_exposure_sunlight_repeated_outcomes_mapedfalse	7	TRUE	months	FALSE	4	5	denominator_cohort_4	18 to 64	Male	0	2017-01-01	2022-06-30	NA	NA	Pharmetrics	Male - 18 to 64
16	3381808	94690834	NA	2019-02-01	2019-02-28	259249	NA	NA	NA	FALSE	TRUE	2	heat_effects_non_exposure_sunlight_repeated_outcomes_mapedfalse	7	TRUE	months	FALSE	4	5	denominator_cohort_4	18 to 64	Male	0	2017-01-01	2022-06-30	NA	NA	Pharmetrics	Male - 18 to 64
16	3365833	104341058	7	2019-03-01	2019-03-31	285670	2.45038	0.985179	5.04871	FALSE	FALSE	2	heat_effects_non_exposure_sunlight_repeated_outcomes_mapedfalse	7	TRUE	months	FALSE	4	5	denominator_cohort_4	18 to 64	Male	0	2017-01-01	2022-06-30	NA	NA	Pharmetrics	Male - 18 to 64
16	3217563	96527015	16	2019-04-01	2019-04-30	264277	6.05426	3.46053	9.83174	FALSE	FALSE	2	heat_effects_non_exposure_sunlight_repeated_outcomes_mapedfalse	7	TRUE	months	FALSE	4	5	denominator_cohort_4	18 to 64	Male	0	2017-01-01	2022-06-30	NA	NA	Pharmetrics	Male - 18 to 64
16	3210861	99536530	74	2019-05-01	2019-05-31	272516	27.1544	21.322	34.0898	FALSE	FALSE	2	heat_effects_non_exposure_sunlight_repeated_outcomes_mapedfalse	7	TRUE	months	FALSE	4	5	denominator_cohort_4	18 to 64	Male	0	2017-01-01	2022-06-30	NA	NA	Pharmetrics	Male - 18 to 64
16	3043952	91317842	135	2019-06-01	2019-06-30	250015	53.9968	45.2728	63.9118	FALSE	FALSE	2	heat_effects_non_exposure_sunlight_repeated_outcomes_mapedfalse	7	TRUE	months	FALSE	4	5	denominator_cohort_4	18 to 64	Male	0	2017-01-01	2022-06-30	NA	NA	Pharmetrics	Male - 18 to 64
16	3003557	93107278	397	2019-07-01	2019-07-31	254914	155.739	140.794	171.838	FALSE	FALSE	2	heat_effects_non_exposure_sunlight_repeated_outcomes_mapedfalse	7	TRUE	months	FALSE	4	5	denominator_cohort_4	18 to 64	Male	0	2017-01-01	2022-06-30	NA	NA	Pharmetrics	Male - 18 to 64
16	2992289	92759304	224	2019-08-01	2019-08-31	253961	88.2025	77.0292	100.541	FALSE	FALSE	2	heat_effects_non_exposure_sunlight_repeated_outcomes_mapedfalse	7	TRUE	months	FALSE	4	5	denominator_cohort_4	18 to 64	Male	0	2017-01-01	2022-06-30	NA	NA	Pharmetrics	Male - 18 to 64
16	2981478	89443676	104	2019-09-01	2019-09-30	244883	42.4692	34.7004	51.4585	FALSE	FALSE	2	heat_effects_non_exposure_sunlight_repeated_outcomes_mapedfalse	7	TRUE	months	FALSE	4	5	denominator_cohort_4	18 to 64	Male	0	2017-01-01	2022-06-30	NA	NA	Pharmetrics	Male - 18 to 64
16	2959432	91742296	34	2019-10-01	2019-10-31	251177	13.5363	9.37427	18.9156	FALSE	FALSE	2	heat_effects_non_exposure_sunlight_repeated_outcomes_mapedfalse	7	TRUE	months	FALSE	4	5	denominator_cohort_4	18 to 64	Male	0	2017-01-01	2022-06-30	NA	NA	Pharmetrics	Male - 18 to 64
16	2952547	88576607	8	2019-11-01	2019-11-30	242510	3.29884	1.4242	6.50003	FALSE	FALSE	2	heat_effects_non_exposure_sunlight_repeated_outcomes_mapedfalse	7	TRUE	months	FALSE	4	5	denominator_cohort_4	18 to 64	Male	0	2017-01-01	2022-06-30	NA	NA	Pharmetrics	Male - 18 to 64
16	2952064	91514233	NA	2019-12-01	2019-12-31	250552	NA	NA	NA	FALSE	TRUE	2	heat_effects_non_exposure_sunlight_repeated_outcomes_mapedfalse	7	TRUE	months	FALSE	4	5	denominator_cohort_4	18 to 64	Male	0	2017-01-01	2022-06-30	NA	NA	Pharmetrics	Male - 18 to 64
16	2924916	90672504	7	2020-01-01	2020-01-31	248248	2.81976	1.13369	5.80979	FALSE	FALSE	2	heat_effects_non_exposure_sunlight_repeated_outcomes_mapedfalse	7	TRUE	months	FALSE	4	5	denominator_cohort_4	18 to 64	Male	0	2017-01-01	2022-06-30	NA	NA	Pharmetrics	Male - 18 to 64
16	2921121	84712594	7	2020-02-01	2020-02-29	231930	3.01815	1.21345	6.21853	FALSE	FALSE	2	heat_effects_non_exposure_sunlight_repeated_outcomes_mapedfalse	7	TRUE	months	FALSE	4	5	denominator_cohort_4	18 to 64	Male	0	2017-01-01	2022-06-30	NA	NA	Pharmetrics	Male - 18 to 64
16	2917269	90435430	6	2020-03-01	2020-03-31	247599	2.42328	0.8893	5.27445	FALSE	FALSE	2	heat_effects_non_exposure_sunlight_repeated_outcomes_mapedfalse	7	TRUE	months	FALSE	4	5	denominator_cohort_4	18 to 64	Male	0	2017-01-01	2022-06-30	NA	NA	Pharmetrics	Male - 18 to 64
16	2891901	86757115	8	2020-04-01	2020-04-30	237528	3.36802	1.45407	6.63635	FALSE	FALSE	2	heat_effects_non_exposure_sunlight_repeated_outcomes_mapedfalse	7	TRUE	months	FALSE	4	5	denominator_cohort_4	18 to 64	Male	0	2017-01-01	2022-06-30	NA	NA	Pharmetrics	Male - 18 to 64
16	2410776	74734037	31	2020-05-01	2020-05-31	204611	15.1507	10.2942	21.5052	FALSE	FALSE	2	heat_effects_non_exposure_sunlight_repeated_outcomes_mapedfalse	7	TRUE	months	FALSE	4	5	denominator_cohort_4	18 to 64	Male	0	2017-01-01	2022-06-30	NA	NA	Pharmetrics	Male - 18 to 64
16	2408941	72267497	123	2020-06-01	2020-06-30	197858	62.1659	51.666	74.1727	FALSE	FALSE	2	heat_effects_non_exposure_sunlight_repeated_outcomes_mapedfalse	7	TRUE	months	FALSE	4	5	denominator_cohort_4	18 to 64	Male	0	2017-01-01	2022-06-30	NA	NA	Pharmetrics	Male - 18 to 64
16	2408410	74658922	261	2020-07-01	2020-07-31	204405	127.688	112.665	144.156	FALSE	FALSE	2	heat_effects_non_exposure_sunlight_repeated_outcomes_mapedfalse	7	TRUE	months	FALSE	4	5	denominator_cohort_4	18 to 64	Male	0	2017-01-01	2022-06-30	NA	NA	Pharmetrics	Male - 18 to 64
16	2277031	70586917	139	2020-08-01	2020-08-31	193256	71.9252	60.4656	84.9249	FALSE	FALSE	2	heat_effects_non_exposure_sunlight_repeated_outcomes_mapedfalse	7	TRUE	months	FALSE	4	5	denominator_cohort_4	18 to 64	Male	0	2017-01-01	2022-06-30	NA	NA	Pharmetrics	Male - 18 to 64
16	2261803	67853692	56	2020-09-01	2020-09-30	185773	30.1443	22.7707	39.1448	FALSE	FALSE	2	heat_effects_non_exposure_sunlight_repeated_outcomes_mapedfalse	7	TRUE	months	FALSE	4	5	denominator_cohort_4	18 to 64	Male	0	2017-01-01	2022-06-30	NA	NA	Pharmetrics	Male - 18 to 64
16	2259763	70052732	15	2020-10-01	2020-10-31	191794	7.82089	4.3773	12.8994	FALSE	FALSE	2	heat_effects_non_exposure_sunlight_repeated_outcomes_mapedfalse	7	TRUE	months	FALSE	4	5	denominator_cohort_4	18 to 64	Male	0	2017-01-01	2022-06-30	NA	NA	Pharmetrics	Male - 18 to 64
16	2258018	67740713	NA	2020-11-01	2020-11-30	185464	NA	NA	NA	FALSE	TRUE	2	heat_effects_non_exposure_sunlight_repeated_outcomes_mapedfalse	7	TRUE	months	FALSE	4	5	denominator_cohort_4	18 to 64	Male	0	2017-01-01	2022-06-30	NA	NA	Pharmetrics	Male - 18 to 64
16	2258481	70013111	NA	2020-12-01	2020-12-31	191685	NA	NA	NA	FALSE	TRUE	2	heat_effects_non_exposure_sunlight_repeated_outcomes_mapedfalse	7	TRUE	months	FALSE	4	5	denominator_cohort_4	18 to 64	Male	0	2017-01-01	2022-06-30	NA	NA	Pharmetrics	Male - 18 to 64
16	2272894	70459869	0	2021-01-01	2021-01-31	192909	0	0	1.91224	FALSE	FALSE	2	heat_effects_non_exposure_sunlight_repeated_outcomes_mapedfalse	7	TRUE	months	FALSE	4	5	denominator_cohort_4	18 to 64	Male	0	2017-01-01	2022-06-30	NA	NA	Pharmetrics	Male - 18 to 64
16	2273611	63661238	NA	2021-02-01	2021-02-28	174295	NA	NA	NA	FALSE	TRUE	2	heat_effects_non_exposure_sunlight_repeated_outcomes_mapedfalse	7	TRUE	months	FALSE	4	5	denominator_cohort_4	18 to 64	Male	0	2017-01-01	2022-06-30	NA	NA	Pharmetrics	Male - 18 to 64
16	2279143	70653577	NA	2021-03-01	2021-03-31	193439	NA	NA	NA	FALSE	TRUE	2	heat_effects_non_exposure_sunlight_repeated_outcomes_mapedfalse	7	TRUE	months	FALSE	4	5	denominator_cohort_4	18 to 64	Male	0	2017-01-01	2022-06-30	NA	NA	Pharmetrics	Male - 18 to 64
16	2281005	68430185	14	2021-04-01	2021-04-30	187352	7.47258	4.08533	12.5377	FALSE	FALSE	2	heat_effects_non_exposure_sunlight_repeated_outcomes_mapedfalse	7	TRUE	months	FALSE	4	5	denominator_cohort_4	18 to 64	Male	0	2017-01-01	2022-06-30	NA	NA	Pharmetrics	Male - 18 to 64
16	2285444	70848653	39	2021-05-01	2021-05-31	193973	20.1059	14.2973	27.4854	FALSE	FALSE	2	heat_effects_non_exposure_sunlight_repeated_outcomes_mapedfalse	7	TRUE	months	FALSE	4	5	denominator_cohort_4	18 to 64	Male	0	2017-01-01	2022-06-30	NA	NA	Pharmetrics	Male - 18 to 64
16	2293402	68800997	185	2021-06-01	2021-06-30	188367	98.2126	84.5696	113.43	FALSE	FALSE	2	heat_effects_non_exposure_sunlight_repeated_outcomes_mapedfalse	7	TRUE	months	FALSE	4	5	denominator_cohort_4	18 to 64	Male	0	2017-01-01	2022-06-30	NA	NA	Pharmetrics	Male - 18 to 64
16	2307410	71528171	191	2021-07-01	2021-07-31	195833	97.5319	84.1899	112.388	FALSE	FALSE	2	heat_effects_non_exposure_sunlight_repeated_outcomes_mapedfalse	7	TRUE	months	FALSE	4	5	denominator_cohort_4	18 to 64	Male	0	2017-01-01	2022-06-30	NA	NA	Pharmetrics	Male - 18 to 64
16	2331904	72287896	148	2021-08-01	2021-08-31	197913	74.7802	63.2179	87.845	FALSE	FALSE	2	heat_effects_non_exposure_sunlight_repeated_outcomes_mapedfalse	7	TRUE	months	FALSE	4	5	denominator_cohort_4	18 to 64	Male	0	2017-01-01	2022-06-30	NA	NA	Pharmetrics	Male - 18 to 64
16	2345619	70368106	56	2021-09-01	2021-09-30	192657	29.0671	21.957	37.7461	FALSE	FALSE	2	heat_effects_non_exposure_sunlight_repeated_outcomes_mapedfalse	7	TRUE	months	FALSE	4	5	denominator_cohort_4	18 to 64	Male	0	2017-01-01	2022-06-30	NA	NA	Pharmetrics	Male - 18 to 64
16	2348081	72790578	5	2021-10-01	2021-10-31	199290	2.50891	0.814636	5.85496	FALSE	FALSE	2	heat_effects_non_exposure_sunlight_repeated_outcomes_mapedfalse	7	TRUE	months	FALSE	4	5	denominator_cohort_4	18 to 64	Male	0	2017-01-01	2022-06-30	NA	NA	Pharmetrics	Male - 18 to 64
16	2350988	70529774	NA	2021-11-01	2021-11-30	193100	NA	NA	NA	FALSE	TRUE	2	heat_effects_non_exposure_sunlight_repeated_outcomes_mapedfalse	7	TRUE	months	FALSE	4	5	denominator_cohort_4	18 to 64	Male	0	2017-01-01	2022-06-30	NA	NA	Pharmetrics	Male - 18 to 64
16	2354977	73004426	NA	2021-12-01	2021-12-31	199875	NA	NA	NA	FALSE	TRUE	2	heat_effects_non_exposure_sunlight_repeated_outcomes_mapedfalse	7	TRUE	months	FALSE	4	5	denominator_cohort_4	18 to 64	Male	0	2017-01-01	2022-06-30	NA	NA	Pharmetrics	Male - 18 to 64
16	2333089	72325737	NA	2022-01-01	2022-01-31	198017	NA	NA	NA	FALSE	TRUE	2	heat_effects_non_exposure_sunlight_repeated_outcomes_mapedfalse	7	TRUE	months	FALSE	4	5	denominator_cohort_4	18 to 64	Male	0	2017-01-01	2022-06-30	NA	NA	Pharmetrics	Male - 18 to 64
16	2337559	65451646	NA	2022-02-01	2022-02-28	179197	NA	NA	NA	FALSE	TRUE	2	heat_effects_non_exposure_sunlight_repeated_outcomes_mapedfalse	7	TRUE	months	FALSE	4	5	denominator_cohort_4	18 to 64	Male	0	2017-01-01	2022-06-30	NA	NA	Pharmetrics	Male - 18 to 64
16	2336834	72441822	5	2022-03-01	2022-03-31	198335	2.52099	0.818558	5.88315	FALSE	FALSE	2	heat_effects_non_exposure_sunlight_repeated_outcomes_mapedfalse	7	TRUE	months	FALSE	4	5	denominator_cohort_4	18 to 64	Male	0	2017-01-01	2022-06-30	NA	NA	Pharmetrics	Male - 18 to 64
16	455439	13663170	0	2022-04-01	2022-04-30	37407.7	0	0	9.86128	FALSE	FALSE	2	heat_effects_non_exposure_sunlight_repeated_outcomes_mapedfalse	7	TRUE	months	FALSE	4	5	denominator_cohort_4	18 to 64	Male	0	2017-01-01	2022-06-30	NA	NA	Pharmetrics	Male - 18 to 64
16	455065	14106971	7	2022-05-01	2022-05-31	38622.8	18.124	7.2868	37.3424	FALSE	FALSE	2	heat_effects_non_exposure_sunlight_repeated_outcomes_mapedfalse	7	TRUE	months	FALSE	4	5	denominator_cohort_4	18 to 64	Male	0	2017-01-01	2022-06-30	NA	NA	Pharmetrics	Male - 18 to 64
16	454298	13628862	9	2022-06-01	2022-06-30	37313.8	24.1198	11.0291	45.7868	FALSE	FALSE	2	heat_effects_non_exposure_sunlight_repeated_outcomes_mapedfalse	7	TRUE	months	FALSE	4	5	denominator_cohort_4	18 to 64	Male	0	2017-01-01	2022-06-30	NA	NA	Pharmetrics	Male - 18 to 64
17	7196822	223101411	14	2017-01-01	2017-01-31	610818	2.29201	1.25306	3.8456	FALSE	FALSE	2	heat_effects_non_exposure_sunlight_repeated_outcomes_mapedfalse	7	TRUE	months	FALSE	5	5	denominator_cohort_5	18 to 64	Female	0	2017-01-01	2022-06-30	NA	NA	Pharmetrics	Female - 18 to 64
17	7226270	202335487	11	2017-02-01	2017-02-28	553964	1.98569	0.991248	3.55294	FALSE	FALSE	2	heat_effects_non_exposure_sunlight_repeated_outcomes_mapedfalse	7	TRUE	months	FALSE	5	5	denominator_cohort_5	18 to 64	Female	0	2017-01-01	2022-06-30	NA	NA	Pharmetrics	Female - 18 to 64
17	7260972	225089976	31	2017-03-01	2017-03-31	616263	5.03032	3.41786	7.14014	FALSE	FALSE	2	heat_effects_non_exposure_sunlight_repeated_outcomes_mapedfalse	7	TRUE	months	FALSE	5	5	denominator_cohort_5	18 to 64	Female	0	2017-01-01	2022-06-30	NA	NA	Pharmetrics	Female - 18 to 64
17	6968983	209069244	40	2017-04-01	2017-04-30	572400	6.98812	4.99241	9.51583	FALSE	FALSE	2	heat_effects_non_exposure_sunlight_repeated_outcomes_mapedfalse	7	TRUE	months	FALSE	5	5	denominator_cohort_5	18 to 64	Female	0	2017-01-01	2022-06-30	NA	NA	Pharmetrics	Female - 18 to 64
17	6455888	200132011	69	2017-05-01	2017-05-31	547932	12.5928	9.79796	15.937	FALSE	FALSE	2	heat_effects_non_exposure_sunlight_repeated_outcomes_mapedfalse	7	TRUE	months	FALSE	5	5	denominator_cohort_5	18 to 64	Female	0	2017-01-01	2022-06-30	NA	NA	Pharmetrics	Female - 18 to 64
17	5093317	152798459	143	2017-06-01	2017-06-30	418339	34.1828	28.8099	40.2668	FALSE	FALSE	2	heat_effects_non_exposure_sunlight_repeated_outcomes_mapedfalse	7	TRUE	months	FALSE	5	5	denominator_cohort_5	18 to 64	Female	0	2017-01-01	2022-06-30	NA	NA	Pharmetrics	Female - 18 to 64
17	5011507	155355221	187	2017-07-01	2017-07-31	425339	43.9649	37.8891	50.7378	FALSE	FALSE	2	heat_effects_non_exposure_sunlight_repeated_outcomes_mapedfalse	7	TRUE	months	FALSE	5	5	denominator_cohort_5	18 to 64	Female	0	2017-01-01	2022-06-30	NA	NA	Pharmetrics	Female - 18 to 64
17	4685127	145238277	73	2017-08-01	2017-08-31	397641	18.3583	14.39	23.0828	FALSE	FALSE	2	heat_effects_non_exposure_sunlight_repeated_outcomes_mapedfalse	7	TRUE	months	FALSE	5	5	denominator_cohort_5	18 to 64	Female	0	2017-01-01	2022-06-30	NA	NA	Pharmetrics	Female - 18 to 64
17	4603618	138108060	65	2017-09-01	2017-09-30	378119	17.1903	13.2671	21.9105	FALSE	FALSE	2	heat_effects_non_exposure_sunlight_repeated_outcomes_mapedfalse	7	TRUE	months	FALSE	5	5	denominator_cohort_5	18 to 64	Female	0	2017-01-01	2022-06-30	NA	NA	Pharmetrics	Female - 18 to 64
17	4414705	136855681	17	2017-10-01	2017-10-31	374690	4.53708	2.64302	7.2643	FALSE	FALSE	2	heat_effects_non_exposure_sunlight_repeated_outcomes_mapedfalse	7	TRUE	months	FALSE	5	5	denominator_cohort_5	18 to 64	Female	0	2017-01-01	2022-06-30	NA	NA	Pharmetrics	Female - 18 to 64
17	4352834	130584963	10	2017-11-01	2017-11-30	357522	2.79703	1.34128	5.14384	FALSE	FALSE	2	heat_effects_non_exposure_sunlight_repeated_outcomes_mapedfalse	7	TRUE	months	FALSE	5	5	denominator_cohort_5	18 to 64	Female	0	2017-01-01	2022-06-30	NA	NA	Pharmetrics	Female - 18 to 64
17	4323953	134042547	NA	2017-12-01	2017-12-31	366988	NA	NA	NA	FALSE	TRUE	2	heat_effects_non_exposure_sunlight_repeated_outcomes_mapedfalse	7	TRUE	months	FALSE	5	5	denominator_cohort_5	18 to 64	Female	0	2017-01-01	2022-06-30	NA	NA	Pharmetrics	Female - 18 to 64
17	3919671	121509773	8	2018-01-01	2018-01-31	332676	2.40474	1.0382	4.73831	FALSE	FALSE	2	heat_effects_non_exposure_sunlight_repeated_outcomes_mapedfalse	7	TRUE	months	FALSE	5	5	denominator_cohort_5	18 to 64	Female	0	2017-01-01	2022-06-30	NA	NA	Pharmetrics	Female - 18 to 64
17	3902026	109256711	6	2018-02-01	2018-02-28	299129	2.00583	0.736103	4.36584	FALSE	FALSE	2	heat_effects_non_exposure_sunlight_repeated_outcomes_mapedfalse	7	TRUE	months	FALSE	5	5	denominator_cohort_5	18 to 64	Female	0	2017-01-01	2022-06-30	NA	NA	Pharmetrics	Female - 18 to 64
17	3892683	120673083	14	2018-03-01	2018-03-31	330385	4.23748	2.31667	7.10977	FALSE	FALSE	2	heat_effects_non_exposure_sunlight_repeated_outcomes_mapedfalse	7	TRUE	months	FALSE	5	5	denominator_cohort_5	18 to 64	Female	0	2017-01-01	2022-06-30	NA	NA	Pharmetrics	Female - 18 to 64
17	3717225	111516673	18	2018-04-01	2018-04-30	305316	5.89553	3.49407	9.31748	FALSE	FALSE	2	heat_effects_non_exposure_sunlight_repeated_outcomes_mapedfalse	7	TRUE	months	FALSE	5	5	denominator_cohort_5	18 to 64	Female	0	2017-01-01	2022-06-30	NA	NA	Pharmetrics	Female - 18 to 64
17	3705087	114857340	59	2018-05-01	2018-05-31	314462	18.7622	14.2826	24.2019	FALSE	FALSE	2	heat_effects_non_exposure_sunlight_repeated_outcomes_mapedfalse	7	TRUE	months	FALSE	5	5	denominator_cohort_5	18 to 64	Female	0	2017-01-01	2022-06-30	NA	NA	Pharmetrics	Female - 18 to 64
17	3698891	110965897	112	2018-06-01	2018-06-30	303808	36.8654	30.3548	44.3586	FALSE	FALSE	2	heat_effects_non_exposure_sunlight_repeated_outcomes_mapedfalse	7	TRUE	months	FALSE	5	5	denominator_cohort_5	18 to 64	Female	0	2017-01-01	2022-06-30	NA	NA	Pharmetrics	Female - 18 to 64
17	3658994	113427364	173	2018-07-01	2018-07-31	310547	55.7081	47.7159	64.656	FALSE	FALSE	2	heat_effects_non_exposure_sunlight_repeated_outcomes_mapedfalse	7	TRUE	months	FALSE	5	5	denominator_cohort_5	18 to 64	Female	0	2017-01-01	2022-06-30	NA	NA	Pharmetrics	Female - 18 to 64
17	3642339	112911784	92	2018-08-01	2018-08-31	309136	29.7604	23.9911	36.4985	FALSE	FALSE	2	heat_effects_non_exposure_sunlight_repeated_outcomes_mapedfalse	7	TRUE	months	FALSE	5	5	denominator_cohort_5	18 to 64	Female	0	2017-01-01	2022-06-30	NA	NA	Pharmetrics	Female - 18 to 64
17	3643411	109301845	57	2018-09-01	2018-09-30	299252	19.0475	14.4264	24.6782	FALSE	FALSE	2	heat_effects_non_exposure_sunlight_repeated_outcomes_mapedfalse	7	TRUE	months	FALSE	5	5	denominator_cohort_5	18 to 64	Female	0	2017-01-01	2022-06-30	NA	NA	Pharmetrics	Female - 18 to 64
17	3614233	112041178	9	2018-10-01	2018-10-31	306752	2.93397	1.3416	5.56958	FALSE	FALSE	2	heat_effects_non_exposure_sunlight_repeated_outcomes_mapedfalse	7	TRUE	months	FALSE	5	5	denominator_cohort_5	18 to 64	Female	0	2017-01-01	2022-06-30	NA	NA	Pharmetrics	Female - 18 to 64
17	3613292	108398786	5	2018-11-01	2018-11-30	296780	1.68475	0.547034	3.93165	FALSE	FALSE	2	heat_effects_non_exposure_sunlight_repeated_outcomes_mapedfalse	7	TRUE	months	FALSE	5	5	denominator_cohort_5	18 to 64	Female	0	2017-01-01	2022-06-30	NA	NA	Pharmetrics	Female - 18 to 64
17	3606018	111786572	6	2018-12-01	2018-12-31	306055	1.96043	0.719444	4.26704	FALSE	FALSE	2	heat_effects_non_exposure_sunlight_repeated_outcomes_mapedfalse	7	TRUE	months	FALSE	5	5	denominator_cohort_5	18 to 64	Female	0	2017-01-01	2022-06-30	NA	NA	Pharmetrics	Female - 18 to 64
17	3652111	113215464	5	2019-01-01	2019-01-31	309967	1.61307	0.523761	3.76438	FALSE	FALSE	2	heat_effects_non_exposure_sunlight_repeated_outcomes_mapedfalse	7	TRUE	months	FALSE	5	5	denominator_cohort_5	18 to 64	Female	0	2017-01-01	2022-06-30	NA	NA	Pharmetrics	Female - 18 to 64
17	3646953	102114667	10	2019-02-01	2019-02-28	279575	3.57686	1.71524	6.57798	FALSE	FALSE	2	heat_effects_non_exposure_sunlight_repeated_outcomes_mapedfalse	7	TRUE	months	FALSE	5	5	denominator_cohort_5	18 to 64	Female	0	2017-01-01	2022-06-30	NA	NA	Pharmetrics	Female - 18 to 64
17	3633336	112633411	8	2019-03-01	2019-03-31	308373	2.59426	1.12002	5.11172	FALSE	FALSE	2	heat_effects_non_exposure_sunlight_repeated_outcomes_mapedfalse	7	TRUE	months	FALSE	5	5	denominator_cohort_5	18 to 64	Female	0	2017-01-01	2022-06-30	NA	NA	Pharmetrics	Female - 18 to 64
17	3468668	104060029	10	2019-04-01	2019-04-30	284901	3.50999	1.68318	6.455	FALSE	FALSE	2	heat_effects_non_exposure_sunlight_repeated_outcomes_mapedfalse	7	TRUE	months	FALSE	5	5	denominator_cohort_5	18 to 64	Female	0	2017-01-01	2022-06-30	NA	NA	Pharmetrics	Female - 18 to 64
17	3462036	107322897	48	2019-05-01	2019-05-31	293834	16.3357	12.0447	21.6588	FALSE	FALSE	2	heat_effects_non_exposure_sunlight_repeated_outcomes_mapedfalse	7	TRUE	months	FALSE	5	5	denominator_cohort_5	18 to 64	Female	0	2017-01-01	2022-06-30	NA	NA	Pharmetrics	Female - 18 to 64
17	3266245	97986875	71	2019-06-01	2019-06-30	268273	26.4655	20.6698	33.3827	FALSE	FALSE	2	heat_effects_non_exposure_sunlight_repeated_outcomes_mapedfalse	7	TRUE	months	FALSE	5	5	denominator_cohort_5	18 to 64	Female	0	2017-01-01	2022-06-30	NA	NA	Pharmetrics	Female - 18 to 64
17	3216773	99718806	146	2019-07-01	2019-07-31	273015	53.4769	45.1545	62.8887	FALSE	FALSE	2	heat_effects_non_exposure_sunlight_repeated_outcomes_mapedfalse	7	TRUE	months	FALSE	5	5	denominator_cohort_5	18 to 64	Female	0	2017-01-01	2022-06-30	NA	NA	Pharmetrics	Female - 18 to 64
17	3210482	99524263	82	2019-08-01	2019-08-31	272483	30.0937	23.9344	37.3542	FALSE	FALSE	2	heat_effects_non_exposure_sunlight_repeated_outcomes_mapedfalse	7	TRUE	months	FALSE	5	5	denominator_cohort_5	18 to 64	Female	0	2017-01-01	2022-06-30	NA	NA	Pharmetrics	Female - 18 to 64
17	3198721	95961289	50	2019-09-01	2019-09-30	262728	19.0311	14.1253	25.0901	FALSE	FALSE	2	heat_effects_non_exposure_sunlight_repeated_outcomes_mapedfalse	7	TRUE	months	FALSE	5	5	denominator_cohort_5	18 to 64	Female	0	2017-01-01	2022-06-30	NA	NA	Pharmetrics	Female - 18 to 64
17	3176328	98466080	12	2019-10-01	2019-10-31	269585	4.45128	2.30004	7.77549	FALSE	FALSE	2	heat_effects_non_exposure_sunlight_repeated_outcomes_mapedfalse	7	TRUE	months	FALSE	5	5	denominator_cohort_5	18 to 64	Female	0	2017-01-01	2022-06-30	NA	NA	Pharmetrics	Female - 18 to 64
17	3167919	95037568	8	2019-11-01	2019-11-30	260199	3.07457	1.32738	6.05814	FALSE	FALSE	2	heat_effects_non_exposure_sunlight_repeated_outcomes_mapedfalse	7	TRUE	months	FALSE	5	5	denominator_cohort_5	18 to 64	Female	0	2017-01-01	2022-06-30	NA	NA	Pharmetrics	Female - 18 to 64
17	3165131	98119111	6	2019-12-01	2019-12-31	268635	2.23351	0.819659	4.86141	FALSE	FALSE	2	heat_effects_non_exposure_sunlight_repeated_outcomes_mapedfalse	7	TRUE	months	FALSE	5	5	denominator_cohort_5	18 to 64	Female	0	2017-01-01	2022-06-30	NA	NA	Pharmetrics	Female - 18 to 64
17	3097380	96018851	NA	2020-01-01	2020-01-31	262885	NA	NA	NA	FALSE	TRUE	2	heat_effects_non_exposure_sunlight_repeated_outcomes_mapedfalse	7	TRUE	months	FALSE	5	5	denominator_cohort_5	18 to 64	Female	0	2017-01-01	2022-06-30	NA	NA	Pharmetrics	Female - 18 to 64
17	3093333	89706704	5	2020-02-01	2020-02-29	245604	2.0358	0.661019	4.75088	FALSE	FALSE	2	heat_effects_non_exposure_sunlight_repeated_outcomes_mapedfalse	7	TRUE	months	FALSE	5	5	denominator_cohort_5	18 to 64	Female	0	2017-01-01	2022-06-30	NA	NA	Pharmetrics	Female - 18 to 64
17	3092117	95855711	NA	2020-03-01	2020-03-31	262439	NA	NA	NA	FALSE	TRUE	2	heat_effects_non_exposure_sunlight_repeated_outcomes_mapedfalse	7	TRUE	months	FALSE	5	5	denominator_cohort_5	18 to 64	Female	0	2017-01-01	2022-06-30	NA	NA	Pharmetrics	Female - 18 to 64
17	3063338	91900193	NA	2020-04-01	2020-04-30	251609	NA	NA	NA	FALSE	TRUE	2	heat_effects_non_exposure_sunlight_repeated_outcomes_mapedfalse	7	TRUE	months	FALSE	5	5	denominator_cohort_5	18 to 64	Female	0	2017-01-01	2022-06-30	NA	NA	Pharmetrics	Female - 18 to 64
17	2428962	75297818	15	2020-05-01	2020-05-31	206154	7.27611	4.07238	12.0008	FALSE	FALSE	2	heat_effects_non_exposure_sunlight_repeated_outcomes_mapedfalse	7	TRUE	months	FALSE	5	5	denominator_cohort_5	18 to 64	Female	0	2017-01-01	2022-06-30	NA	NA	Pharmetrics	Female - 18 to 64
17	2428633	72858654	60	2020-06-01	2020-06-30	199476	30.0788	22.9533	38.7174	FALSE	FALSE	2	heat_effects_non_exposure_sunlight_repeated_outcomes_mapedfalse	7	TRUE	months	FALSE	5	5	denominator_cohort_5	18 to 64	Female	0	2017-01-01	2022-06-30	NA	NA	Pharmetrics	Female - 18 to 64
17	2433612	75441212	102	2020-07-01	2020-07-31	206547	49.3835	40.2663	59.9482	FALSE	FALSE	2	heat_effects_non_exposure_sunlight_repeated_outcomes_mapedfalse	7	TRUE	months	FALSE	5	5	denominator_cohort_5	18 to 64	Female	0	2017-01-01	2022-06-30	NA	NA	Pharmetrics	Female - 18 to 64
17	2320834	71945443	57	2020-08-01	2020-08-31	196976	28.9376	21.917	37.492	FALSE	FALSE	2	heat_effects_non_exposure_sunlight_repeated_outcomes_mapedfalse	7	TRUE	months	FALSE	5	5	denominator_cohort_5	18 to 64	Female	0	2017-01-01	2022-06-30	NA	NA	Pharmetrics	Female - 18 to 64
17	2307022	69210548	20	2020-09-01	2020-09-30	189488	10.5547	6.44712	16.301	FALSE	FALSE	2	heat_effects_non_exposure_sunlight_repeated_outcomes_mapedfalse	7	TRUE	months	FALSE	5	5	denominator_cohort_5	18 to 64	Female	0	2017-01-01	2022-06-30	NA	NA	Pharmetrics	Female - 18 to 64
17	2307977	71547322	6	2020-10-01	2020-10-31	195886	3.06301	1.12407	6.66688	FALSE	FALSE	2	heat_effects_non_exposure_sunlight_repeated_outcomes_mapedfalse	7	TRUE	months	FALSE	5	5	denominator_cohort_5	18 to 64	Female	0	2017-01-01	2022-06-30	NA	NA	Pharmetrics	Female - 18 to 64
17	2306176	69185356	NA	2020-11-01	2020-11-30	189419	NA	NA	NA	FALSE	TRUE	2	heat_effects_non_exposure_sunlight_repeated_outcomes_mapedfalse	7	TRUE	months	FALSE	5	5	denominator_cohort_5	18 to 64	Female	0	2017-01-01	2022-06-30	NA	NA	Pharmetrics	Female - 18 to 64
17	2304120	71427797	NA	2020-12-01	2020-12-31	195559	NA	NA	NA	FALSE	TRUE	2	heat_effects_non_exposure_sunlight_repeated_outcomes_mapedfalse	7	TRUE	months	FALSE	5	5	denominator_cohort_5	18 to 64	Female	0	2017-01-01	2022-06-30	NA	NA	Pharmetrics	Female - 18 to 64
17	2316054	71797705	0	2021-01-01	2021-01-31	196571	0	0	1.87661	FALSE	FALSE	2	heat_effects_non_exposure_sunlight_repeated_outcomes_mapedfalse	7	TRUE	months	FALSE	5	5	denominator_cohort_5	18 to 64	Female	0	2017-01-01	2022-06-30	NA	NA	Pharmetrics	Female - 18 to 64
17	2316721	64868208	NA	2021-02-01	2021-02-28	177599	NA	NA	NA	FALSE	TRUE	2	heat_effects_non_exposure_sunlight_repeated_outcomes_mapedfalse	7	TRUE	months	FALSE	5	5	denominator_cohort_5	18 to 64	Female	0	2017-01-01	2022-06-30	NA	NA	Pharmetrics	Female - 18 to 64
17	2323553	72030127	8	2021-03-01	2021-03-31	197208	4.05664	1.75137	7.99319	FALSE	FALSE	2	heat_effects_non_exposure_sunlight_repeated_outcomes_mapedfalse	7	TRUE	months	FALSE	5	5	denominator_cohort_5	18 to 64	Female	0	2017-01-01	2022-06-30	NA	NA	Pharmetrics	Female - 18 to 64
17	2327032	69810947	5	2021-04-01	2021-04-30	191132	2.61599	0.849406	6.10486	FALSE	FALSE	2	heat_effects_non_exposure_sunlight_repeated_outcomes_mapedfalse	7	TRUE	months	FALSE	5	5	denominator_cohort_5	18 to 64	Female	0	2017-01-01	2022-06-30	NA	NA	Pharmetrics	Female - 18 to 64
17	2331754	72284210	28	2021-05-01	2021-05-31	197903	14.1483	9.40145	20.4483	FALSE	FALSE	2	heat_effects_non_exposure_sunlight_repeated_outcomes_mapedfalse	7	TRUE	months	FALSE	5	5	denominator_cohort_5	18 to 64	Female	0	2017-01-01	2022-06-30	NA	NA	Pharmetrics	Female - 18 to 64
17	2340262	70207198	99	2021-06-01	2021-06-30	192217	51.5043	41.8602	62.7047	FALSE	FALSE	2	heat_effects_non_exposure_sunlight_repeated_outcomes_mapedfalse	7	TRUE	months	FALSE	5	5	denominator_cohort_5	18 to 64	Female	0	2017-01-01	2022-06-30	NA	NA	Pharmetrics	Female - 18 to 64
17	2352120	72915057	83	2021-07-01	2021-07-31	199631	41.5768	33.1157	51.5407	FALSE	FALSE	2	heat_effects_non_exposure_sunlight_repeated_outcomes_mapedfalse	7	TRUE	months	FALSE	5	5	denominator_cohort_5	18 to 64	Female	0	2017-01-01	2022-06-30	NA	NA	Pharmetrics	Female - 18 to 64
17	2377614	73705486	59	2021-08-01	2021-08-31	201795	29.2376	22.2571	37.7144	FALSE	FALSE	2	heat_effects_non_exposure_sunlight_repeated_outcomes_mapedfalse	7	TRUE	months	FALSE	5	5	denominator_cohort_5	18 to 64	Female	0	2017-01-01	2022-06-30	NA	NA	Pharmetrics	Female - 18 to 64
17	2391228	71736691	18	2021-09-01	2021-09-30	196404	9.16477	5.43162	14.4843	FALSE	FALSE	2	heat_effects_non_exposure_sunlight_repeated_outcomes_mapedfalse	7	TRUE	months	FALSE	5	5	denominator_cohort_5	18 to 64	Female	0	2017-01-01	2022-06-30	NA	NA	Pharmetrics	Female - 18 to 64
17	2395407	74257549	13	2021-10-01	2021-10-31	203306	6.3943	3.4047	10.9344	FALSE	FALSE	2	heat_effects_non_exposure_sunlight_repeated_outcomes_mapedfalse	7	TRUE	months	FALSE	5	5	denominator_cohort_5	18 to 64	Female	0	2017-01-01	2022-06-30	NA	NA	Pharmetrics	Female - 18 to 64
17	2399448	71983448	NA	2021-11-01	2021-11-30	197080	NA	NA	NA	FALSE	TRUE	2	heat_effects_non_exposure_sunlight_repeated_outcomes_mapedfalse	7	TRUE	months	FALSE	5	5	denominator_cohort_5	18 to 64	Female	0	2017-01-01	2022-06-30	NA	NA	Pharmetrics	Female - 18 to 64
17	2402873	74489094	0	2021-12-01	2021-12-31	203940	0	0	1.80881	FALSE	FALSE	2	heat_effects_non_exposure_sunlight_repeated_outcomes_mapedfalse	7	TRUE	months	FALSE	5	5	denominator_cohort_5	18 to 64	Female	0	2017-01-01	2022-06-30	NA	NA	Pharmetrics	Female - 18 to 64
17	2367062	73378906	NA	2022-01-01	2022-01-31	200900	NA	NA	NA	FALSE	TRUE	2	heat_effects_non_exposure_sunlight_repeated_outcomes_mapedfalse	7	TRUE	months	FALSE	5	5	denominator_cohort_5	18 to 64	Female	0	2017-01-01	2022-06-30	NA	NA	Pharmetrics	Female - 18 to 64
17	2373131	66447649	NA	2022-02-01	2022-02-28	181924	NA	NA	NA	FALSE	TRUE	2	heat_effects_non_exposure_sunlight_repeated_outcomes_mapedfalse	7	TRUE	months	FALSE	5	5	denominator_cohort_5	18 to 64	Female	0	2017-01-01	2022-06-30	NA	NA	Pharmetrics	Female - 18 to 64
17	2373342	73573561	6	2022-03-01	2022-03-31	201433	2.97865	1.09311	6.48327	FALSE	FALSE	2	heat_effects_non_exposure_sunlight_repeated_outcomes_mapedfalse	7	TRUE	months	FALSE	5	5	denominator_cohort_5	18 to 64	Female	0	2017-01-01	2022-06-30	NA	NA	Pharmetrics	Female - 18 to 64
17	505490	15164685	NA	2022-04-01	2022-04-30	41518.6	NA	NA	NA	FALSE	TRUE	2	heat_effects_non_exposure_sunlight_repeated_outcomes_mapedfalse	7	TRUE	months	FALSE	5	5	denominator_cohort_5	18 to 64	Female	0	2017-01-01	2022-06-30	NA	NA	Pharmetrics	Female - 18 to 64
17	505167	15660177	0	2022-05-01	2022-05-31	42875.2	0	0	8.60375	FALSE	FALSE	2	heat_effects_non_exposure_sunlight_repeated_outcomes_mapedfalse	7	TRUE	months	FALSE	5	5	denominator_cohort_5	18 to 64	Female	0	2017-01-01	2022-06-30	NA	NA	Pharmetrics	Female - 18 to 64
17	504698	15140908	NA	2022-06-01	2022-06-30	41453.5	NA	NA	NA	FALSE	TRUE	2	heat_effects_non_exposure_sunlight_repeated_outcomes_mapedfalse	7	TRUE	months	FALSE	5	5	denominator_cohort_5	18 to 64	Female	0	2017-01-01	2022-06-30	NA	NA	Pharmetrics	Female - 18 to 64
18	13593496	421398593	23	2017-01-01	2017-01-31	1.15373e+06	1.99354	1.26373	2.99129	FALSE	FALSE	2	heat_effects_non_exposure_sunlight_repeated_outcomes_mapedfalse	7	TRUE	months	FALSE	6	5	denominator_cohort_6	18 to 64	Both	0	2017-01-01	2022-06-30	NA	NA	Pharmetrics	Both - 18 to 64
18	13641934	381974330	20	2017-02-01	2017-02-28	1.04579e+06	1.91243	1.16816	2.9536	FALSE	FALSE	2	heat_effects_non_exposure_sunlight_repeated_outcomes_mapedfalse	7	TRUE	months	FALSE	6	5	denominator_cohort_6	18 to 64	Both	0	2017-01-01	2022-06-30	NA	NA	Pharmetrics	Both - 18 to 64
18	13704514	424839909	65	2017-03-01	2017-03-31	1.16315e+06	5.58828	4.31292	7.12272	FALSE	FALSE	2	heat_effects_non_exposure_sunlight_repeated_outcomes_mapedfalse	7	TRUE	months	FALSE	6	5	denominator_cohort_6	18 to 64	Both	0	2017-01-01	2022-06-30	NA	NA	Pharmetrics	Both - 18 to 64
18	13149545	394486161	84	2017-04-01	2017-04-30	1.08004e+06	7.77746	6.20361	9.62902	FALSE	FALSE	2	heat_effects_non_exposure_sunlight_repeated_outcomes_mapedfalse	7	TRUE	months	FALSE	6	5	denominator_cohort_6	18 to 64	Both	0	2017-01-01	2022-06-30	NA	NA	Pharmetrics	Both - 18 to 64
18	12120677	375740006	184	2017-05-01	2017-05-31	1.02872e+06	17.8863	15.3952	20.6657	FALSE	FALSE	2	heat_effects_non_exposure_sunlight_repeated_outcomes_mapedfalse	7	TRUE	months	FALSE	6	5	denominator_cohort_6	18 to 64	Both	0	2017-01-01	2022-06-30	NA	NA	Pharmetrics	Both - 18 to 64
18	9701957	291056058	395	2017-06-01	2017-06-30	796868	49.5691	44.8007	54.7068	FALSE	FALSE	2	heat_effects_non_exposure_sunlight_repeated_outcomes_mapedfalse	7	TRUE	months	FALSE	6	5	denominator_cohort_6	18 to 64	Both	0	2017-01-01	2022-06-30	NA	NA	Pharmetrics	Both - 18 to 64
18	9554435	296182890	632	2017-07-01	2017-07-31	810905	77.9377	71.979	84.258	FALSE	FALSE	2	heat_effects_non_exposure_sunlight_repeated_outcomes_mapedfalse	7	TRUE	months	FALSE	6	5	denominator_cohort_6	18 to 64	Both	0	2017-01-01	2022-06-30	NA	NA	Pharmetrics	Both - 18 to 64
18	8923667	276631555	259	2017-08-01	2017-08-31	757376	34.197	30.1587	38.6254	FALSE	FALSE	2	heat_effects_non_exposure_sunlight_repeated_outcomes_mapedfalse	7	TRUE	months	FALSE	6	5	denominator_cohort_6	18 to 64	Both	0	2017-01-01	2022-06-30	NA	NA	Pharmetrics	Both - 18 to 64
18	8772872	263185323	147	2017-09-01	2017-09-30	720562	20.4007	17.2362	23.978	FALSE	FALSE	2	heat_effects_non_exposure_sunlight_repeated_outcomes_mapedfalse	7	TRUE	months	FALSE	6	5	denominator_cohort_6	18 to 64	Both	0	2017-01-01	2022-06-30	NA	NA	Pharmetrics	Both - 18 to 64
18	8431937	261389952	42	2017-10-01	2017-10-31	715647	5.86882	4.22973	7.93294	FALSE	FALSE	2	heat_effects_non_exposure_sunlight_repeated_outcomes_mapedfalse	7	TRUE	months	FALSE	6	5	denominator_cohort_6	18 to 64	Both	0	2017-01-01	2022-06-30	NA	NA	Pharmetrics	Both - 18 to 64
18	8318032	249541185	18	2017-11-01	2017-11-30	683207	2.63464	1.56145	4.16386	FALSE	FALSE	2	heat_effects_non_exposure_sunlight_repeated_outcomes_mapedfalse	7	TRUE	months	FALSE	6	5	denominator_cohort_6	18 to 64	Both	0	2017-01-01	2022-06-30	NA	NA	Pharmetrics	Both - 18 to 64
18	8264884	256211697	10	2017-12-01	2017-12-31	701469	1.42558	0.683621	2.62169	FALSE	FALSE	2	heat_effects_non_exposure_sunlight_repeated_outcomes_mapedfalse	7	TRUE	months	FALSE	6	5	denominator_cohort_6	18 to 64	Both	0	2017-01-01	2022-06-30	NA	NA	Pharmetrics	Both - 18 to 64
18	7497270	232415619	14	2018-01-01	2018-01-31	636319	2.20015	1.20284	3.69148	FALSE	FALSE	2	heat_effects_non_exposure_sunlight_repeated_outcomes_mapedfalse	7	TRUE	months	FALSE	6	5	denominator_cohort_6	18 to 64	Both	0	2017-01-01	2022-06-30	NA	NA	Pharmetrics	Both - 18 to 64
18	7462787	208958275	9	2018-02-01	2018-02-28	572097	1.57316	0.719349	2.98635	FALSE	FALSE	2	heat_effects_non_exposure_sunlight_repeated_outcomes_mapedfalse	7	TRUE	months	FALSE	6	5	denominator_cohort_6	18 to 64	Both	0	2017-01-01	2022-06-30	NA	NA	Pharmetrics	Both - 18 to 64
18	7438561	230595570	19	2018-03-01	2018-03-31	631336	3.00949	1.81191	4.69969	FALSE	FALSE	2	heat_effects_non_exposure_sunlight_repeated_outcomes_mapedfalse	7	TRUE	months	FALSE	6	5	denominator_cohort_6	18 to 64	Both	0	2017-01-01	2022-06-30	NA	NA	Pharmetrics	Both - 18 to 64
18	7154384	214631620	36	2018-04-01	2018-04-30	587629	6.12631	4.29079	8.4814	FALSE	FALSE	2	heat_effects_non_exposure_sunlight_repeated_outcomes_mapedfalse	7	TRUE	months	FALSE	6	5	denominator_cohort_6	18 to 64	Both	0	2017-01-01	2022-06-30	NA	NA	Pharmetrics	Both - 18 to 64
18	7129634	221017950	161	2018-05-01	2018-05-31	605114	26.6065	22.6554	31.0486	FALSE	FALSE	2	heat_effects_non_exposure_sunlight_repeated_outcomes_mapedfalse	7	TRUE	months	FALSE	6	5	denominator_cohort_6	18 to 64	Both	0	2017-01-01	2022-06-30	NA	NA	Pharmetrics	Both - 18 to 64
18	7114915	213445093	347	2018-06-01	2018-06-30	584381	59.3791	53.2951	65.9673	FALSE	FALSE	2	heat_effects_non_exposure_sunlight_repeated_outcomes_mapedfalse	7	TRUE	months	FALSE	6	5	denominator_cohort_6	18 to 64	Both	0	2017-01-01	2022-06-30	NA	NA	Pharmetrics	Both - 18 to 64
18	7044316	218369703	517	2018-07-01	2018-07-31	597864	86.4746	79.1802	94.2602	FALSE	FALSE	2	heat_effects_non_exposure_sunlight_repeated_outcomes_mapedfalse	7	TRUE	months	FALSE	6	5	denominator_cohort_6	18 to 64	Both	0	2017-01-01	2022-06-30	NA	NA	Pharmetrics	Both - 18 to 64
18	7015103	217466089	321	2018-08-01	2018-08-31	595390	53.9143	48.177	60.1468	FALSE	FALSE	2	heat_effects_non_exposure_sunlight_repeated_outcomes_mapedfalse	7	TRUE	months	FALSE	6	5	denominator_cohort_6	18 to 64	Both	0	2017-01-01	2022-06-30	NA	NA	Pharmetrics	Both - 18 to 64
18	7012450	210372143	163	2018-09-01	2018-09-30	575968	28.3002	24.1224	32.9937	FALSE	FALSE	2	heat_effects_non_exposure_sunlight_repeated_outcomes_mapedfalse	7	TRUE	months	FALSE	6	5	denominator_cohort_6	18 to 64	Both	0	2017-01-01	2022-06-30	NA	NA	Pharmetrics	Both - 18 to 64
18	6958505	215713639	35	2018-10-01	2018-10-31	590592	5.92626	4.12786	8.24199	FALSE	FALSE	2	heat_effects_non_exposure_sunlight_repeated_outcomes_mapedfalse	7	TRUE	months	FALSE	6	5	denominator_cohort_6	18 to 64	Both	0	2017-01-01	2022-06-30	NA	NA	Pharmetrics	Both - 18 to 64
18	6954663	208640184	8	2018-11-01	2018-11-30	571226	1.4005	0.604635	2.75954	FALSE	FALSE	2	heat_effects_non_exposure_sunlight_repeated_outcomes_mapedfalse	7	TRUE	months	FALSE	6	5	denominator_cohort_6	18 to 64	Both	0	2017-01-01	2022-06-30	NA	NA	Pharmetrics	Both - 18 to 64
18	6939025	215110053	9	2018-12-01	2018-12-31	588939	1.52817	0.698777	2.90095	FALSE	FALSE	2	heat_effects_non_exposure_sunlight_repeated_outcomes_mapedfalse	7	TRUE	months	FALSE	6	5	denominator_cohort_6	18 to 64	Both	0	2017-01-01	2022-06-30	NA	NA	Pharmetrics	Both - 18 to 64
18	7040624	218259591	12	2019-01-01	2019-01-31	597562	2.00816	1.03765	3.50785	FALSE	FALSE	2	heat_effects_non_exposure_sunlight_repeated_outcomes_mapedfalse	7	TRUE	months	FALSE	6	5	denominator_cohort_6	18 to 64	Both	0	2017-01-01	2022-06-30	NA	NA	Pharmetrics	Both - 18 to 64
18	7028761	196805501	12	2019-02-01	2019-02-28	538824	2.22707	1.15076	3.89025	FALSE	FALSE	2	heat_effects_non_exposure_sunlight_repeated_outcomes_mapedfalse	7	TRUE	months	FALSE	6	5	denominator_cohort_6	18 to 64	Both	0	2017-01-01	2022-06-30	NA	NA	Pharmetrics	Both - 18 to 64
18	6999169	216974469	15	2019-03-01	2019-03-31	594044	2.52507	1.41326	4.16471	FALSE	FALSE	2	heat_effects_non_exposure_sunlight_repeated_outcomes_mapedfalse	7	TRUE	months	FALSE	6	5	denominator_cohort_6	18 to 64	Both	0	2017-01-01	2022-06-30	NA	NA	Pharmetrics	Both - 18 to 64
18	6686231	200587044	26	2019-04-01	2019-04-30	549177	4.73435	3.09264	6.93692	FALSE	FALSE	2	heat_effects_non_exposure_sunlight_repeated_outcomes_mapedfalse	7	TRUE	months	FALSE	6	5	denominator_cohort_6	18 to 64	Both	0	2017-01-01	2022-06-30	NA	NA	Pharmetrics	Both - 18 to 64
18	6672897	206859427	122	2019-05-01	2019-05-31	566350	21.5414	17.8889	25.7205	FALSE	FALSE	2	heat_effects_non_exposure_sunlight_repeated_outcomes_mapedfalse	7	TRUE	months	FALSE	6	5	denominator_cohort_6	18 to 64	Both	0	2017-01-01	2022-06-30	NA	NA	Pharmetrics	Both - 18 to 64
18	6310197	189304717	206	2019-06-01	2019-06-30	518288	39.7462	34.5036	45.5603	FALSE	FALSE	2	heat_effects_non_exposure_sunlight_repeated_outcomes_mapedfalse	7	TRUE	months	FALSE	6	5	denominator_cohort_6	18 to 64	Both	0	2017-01-01	2022-06-30	NA	NA	Pharmetrics	Both - 18 to 64
18	6220330	192826084	543	2019-07-01	2019-07-31	527929	102.855	94.3844	111.881	FALSE	FALSE	2	heat_effects_non_exposure_sunlight_repeated_outcomes_mapedfalse	7	TRUE	months	FALSE	6	5	denominator_cohort_6	18 to 64	Both	0	2017-01-01	2022-06-30	NA	NA	Pharmetrics	Both - 18 to 64
18	6202771	192283567	306	2019-08-01	2019-08-31	526444	58.1259	51.795	65.0171	FALSE	FALSE	2	heat_effects_non_exposure_sunlight_repeated_outcomes_mapedfalse	7	TRUE	months	FALSE	6	5	denominator_cohort_6	18 to 64	Both	0	2017-01-01	2022-06-30	NA	NA	Pharmetrics	Both - 18 to 64
18	6180199	185404965	154	2019-09-01	2019-09-30	507611	30.3382	25.7358	35.5261	FALSE	FALSE	2	heat_effects_non_exposure_sunlight_repeated_outcomes_mapedfalse	7	TRUE	months	FALSE	6	5	denominator_cohort_6	18 to 64	Both	0	2017-01-01	2022-06-30	NA	NA	Pharmetrics	Both - 18 to 64
18	6135760	190208376	46	2019-10-01	2019-10-31	520762	8.83321	6.46702	11.7823	FALSE	FALSE	2	heat_effects_non_exposure_sunlight_repeated_outcomes_mapedfalse	7	TRUE	months	FALSE	6	5	denominator_cohort_6	18 to 64	Both	0	2017-01-01	2022-06-30	NA	NA	Pharmetrics	Both - 18 to 64
18	6120466	183614175	16	2019-11-01	2019-11-30	502708	3.18276	1.81922	5.1686	FALSE	FALSE	2	heat_effects_non_exposure_sunlight_repeated_outcomes_mapedfalse	7	TRUE	months	FALSE	6	5	denominator_cohort_6	18 to 64	Both	0	2017-01-01	2022-06-30	NA	NA	Pharmetrics	Both - 18 to 64
18	6117195	189633344	9	2019-12-01	2019-12-31	519188	1.73348	0.792656	3.29068	FALSE	FALSE	2	heat_effects_non_exposure_sunlight_repeated_outcomes_mapedfalse	7	TRUE	months	FALSE	6	5	denominator_cohort_6	18 to 64	Both	0	2017-01-01	2022-06-30	NA	NA	Pharmetrics	Both - 18 to 64
18	6022296	186691355	8	2020-01-01	2020-01-31	511133	1.56515	0.675721	3.08397	FALSE	FALSE	2	heat_effects_non_exposure_sunlight_repeated_outcomes_mapedfalse	7	TRUE	months	FALSE	6	5	denominator_cohort_6	18 to 64	Both	0	2017-01-01	2022-06-30	NA	NA	Pharmetrics	Both - 18 to 64
18	6014454	174419298	12	2020-02-01	2020-02-29	477534	2.51291	1.29846	4.38955	FALSE	FALSE	2	heat_effects_non_exposure_sunlight_repeated_outcomes_mapedfalse	7	TRUE	months	FALSE	6	5	denominator_cohort_6	18 to 64	Both	0	2017-01-01	2022-06-30	NA	NA	Pharmetrics	Both - 18 to 64
18	6009386	186291141	9	2020-03-01	2020-03-31	510037	1.76458	0.806877	3.34972	FALSE	FALSE	2	heat_effects_non_exposure_sunlight_repeated_outcomes_mapedfalse	7	TRUE	months	FALSE	6	5	denominator_cohort_6	18 to 64	Both	0	2017-01-01	2022-06-30	NA	NA	Pharmetrics	Both - 18 to 64
18	5955239	178657308	12	2020-04-01	2020-04-30	489137	2.4533	1.26766	4.28542	FALSE	FALSE	2	heat_effects_non_exposure_sunlight_repeated_outcomes_mapedfalse	7	TRUE	months	FALSE	6	5	denominator_cohort_6	18 to 64	Both	0	2017-01-01	2022-06-30	NA	NA	Pharmetrics	Both - 18 to 64
18	4839738	150031855	46	2020-05-01	2020-05-31	410765	11.1986	8.1988	14.9374	FALSE	FALSE	2	heat_effects_non_exposure_sunlight_repeated_outcomes_mapedfalse	7	TRUE	months	FALSE	6	5	denominator_cohort_6	18 to 64	Both	0	2017-01-01	2022-06-30	NA	NA	Pharmetrics	Both - 18 to 64
18	4837574	145126151	183	2020-06-01	2020-06-30	397334	46.057	39.6255	53.2349	FALSE	FALSE	2	heat_effects_non_exposure_sunlight_repeated_outcomes_mapedfalse	7	TRUE	months	FALSE	6	5	denominator_cohort_6	18 to 64	Both	0	2017-01-01	2022-06-30	NA	NA	Pharmetrics	Both - 18 to 64
18	4842022	150100134	363	2020-07-01	2020-07-31	410952	88.3315	79.4774	97.9024	FALSE	FALSE	2	heat_effects_non_exposure_sunlight_repeated_outcomes_mapedfalse	7	TRUE	months	FALSE	6	5	denominator_cohort_6	18 to 64	Both	0	2017-01-01	2022-06-30	NA	NA	Pharmetrics	Both - 18 to 64
18	4597865	142532360	196	2020-08-01	2020-08-31	390232	50.2265	43.4407	57.7717	FALSE	FALSE	2	heat_effects_non_exposure_sunlight_repeated_outcomes_mapedfalse	7	TRUE	months	FALSE	6	5	denominator_cohort_6	18 to 64	Both	0	2017-01-01	2022-06-30	NA	NA	Pharmetrics	Both - 18 to 64
18	4568825	137064240	76	2020-09-01	2020-09-30	375261	20.2525	15.9567	25.3491	FALSE	FALSE	2	heat_effects_non_exposure_sunlight_repeated_outcomes_mapedfalse	7	TRUE	months	FALSE	6	5	denominator_cohort_6	18 to 64	Both	0	2017-01-01	2022-06-30	NA	NA	Pharmetrics	Both - 18 to 64
18	4567740	141600054	21	2020-10-01	2020-10-31	387680	5.41684	3.35311	8.28022	FALSE	FALSE	2	heat_effects_non_exposure_sunlight_repeated_outcomes_mapedfalse	7	TRUE	months	FALSE	6	5	denominator_cohort_6	18 to 64	Both	0	2017-01-01	2022-06-30	NA	NA	Pharmetrics	Both - 18 to 64
18	4564194	136926069	NA	2020-11-01	2020-11-30	374883	NA	NA	NA	FALSE	TRUE	2	heat_effects_non_exposure_sunlight_repeated_outcomes_mapedfalse	7	TRUE	months	FALSE	6	5	denominator_cohort_6	18 to 64	Both	0	2017-01-01	2022-06-30	NA	NA	Pharmetrics	Both - 18 to 64
18	4562601	141440908	NA	2020-12-01	2020-12-31	387244	NA	NA	NA	FALSE	TRUE	2	heat_effects_non_exposure_sunlight_repeated_outcomes_mapedfalse	7	TRUE	months	FALSE	6	5	denominator_cohort_6	18 to 64	Both	0	2017-01-01	2022-06-30	NA	NA	Pharmetrics	Both - 18 to 64
18	4588948	142257574	0	2021-01-01	2021-01-31	389480	0	0	0.947129	FALSE	FALSE	2	heat_effects_non_exposure_sunlight_repeated_outcomes_mapedfalse	7	TRUE	months	FALSE	6	5	denominator_cohort_6	18 to 64	Both	0	2017-01-01	2022-06-30	NA	NA	Pharmetrics	Both - 18 to 64
18	4590332	128529446	NA	2021-02-01	2021-02-28	351894	NA	NA	NA	FALSE	TRUE	2	heat_effects_non_exposure_sunlight_repeated_outcomes_mapedfalse	7	TRUE	months	FALSE	6	5	denominator_cohort_6	18 to 64	Both	0	2017-01-01	2022-06-30	NA	NA	Pharmetrics	Both - 18 to 64
18	4602696	142683704	11	2021-03-01	2021-03-31	390647	2.81584	1.40566	5.03832	FALSE	FALSE	2	heat_effects_non_exposure_sunlight_repeated_outcomes_mapedfalse	7	TRUE	months	FALSE	6	5	denominator_cohort_6	18 to 64	Both	0	2017-01-01	2022-06-30	NA	NA	Pharmetrics	Both - 18 to 64
18	4608037	138241132	19	2021-04-01	2021-04-30	378484	5.02003	3.02239	7.8394	FALSE	FALSE	2	heat_effects_non_exposure_sunlight_repeated_outcomes_mapedfalse	7	TRUE	months	FALSE	6	5	denominator_cohort_6	18 to 64	Both	0	2017-01-01	2022-06-30	NA	NA	Pharmetrics	Both - 18 to 64
18	4617198	143132863	67	2021-05-01	2021-05-31	391876	17.0972	13.2501	21.7129	FALSE	FALSE	2	heat_effects_non_exposure_sunlight_repeated_outcomes_mapedfalse	7	TRUE	months	FALSE	6	5	denominator_cohort_6	18 to 64	Both	0	2017-01-01	2022-06-30	NA	NA	Pharmetrics	Both - 18 to 64
18	4633664	139008195	284	2021-06-01	2021-06-30	380584	74.6222	66.195	83.8251	FALSE	FALSE	2	heat_effects_non_exposure_sunlight_repeated_outcomes_mapedfalse	7	TRUE	months	FALSE	6	5	denominator_cohort_6	18 to 64	Both	0	2017-01-01	2022-06-30	NA	NA	Pharmetrics	Both - 18 to 64
18	4659530	144443228	274	2021-07-01	2021-07-31	395464	69.2857	61.3239	77.9942	FALSE	FALSE	2	heat_effects_non_exposure_sunlight_repeated_outcomes_mapedfalse	7	TRUE	months	FALSE	6	5	denominator_cohort_6	18 to 64	Both	0	2017-01-01	2022-06-30	NA	NA	Pharmetrics	Both - 18 to 64
18	4709518	145993382	207	2021-08-01	2021-08-31	399708	51.7878	44.9728	59.3438	FALSE	FALSE	2	heat_effects_non_exposure_sunlight_repeated_outcomes_mapedfalse	7	TRUE	months	FALSE	6	5	denominator_cohort_6	18 to 64	Both	0	2017-01-01	2022-06-30	NA	NA	Pharmetrics	Both - 18 to 64
18	4736847	142104797	74	2021-09-01	2021-09-30	389062	19.0201	14.9349	23.878	FALSE	FALSE	2	heat_effects_non_exposure_sunlight_repeated_outcomes_mapedfalse	7	TRUE	months	FALSE	6	5	denominator_cohort_6	18 to 64	Both	0	2017-01-01	2022-06-30	NA	NA	Pharmetrics	Both - 18 to 64
18	4743488	147048127	18	2021-10-01	2021-10-31	402596	4.47099	2.64979	7.06608	FALSE	FALSE	2	heat_effects_non_exposure_sunlight_repeated_outcomes_mapedfalse	7	TRUE	months	FALSE	6	5	denominator_cohort_6	18 to 64	Both	0	2017-01-01	2022-06-30	NA	NA	Pharmetrics	Both - 18 to 64
18	4750436	142513222	NA	2021-11-01	2021-11-30	390180	NA	NA	NA	FALSE	TRUE	2	heat_effects_non_exposure_sunlight_repeated_outcomes_mapedfalse	7	TRUE	months	FALSE	6	5	denominator_cohort_6	18 to 64	Both	0	2017-01-01	2022-06-30	NA	NA	Pharmetrics	Both - 18 to 64
18	4757850	147493520	NA	2021-12-01	2021-12-31	403815	NA	NA	NA	FALSE	TRUE	2	heat_effects_non_exposure_sunlight_repeated_outcomes_mapedfalse	7	TRUE	months	FALSE	6	5	denominator_cohort_6	18 to 64	Both	0	2017-01-01	2022-06-30	NA	NA	Pharmetrics	Both - 18 to 64
18	4700151	145704643	5	2022-01-01	2022-01-31	398918	1.25339	0.406973	2.925	FALSE	FALSE	2	heat_effects_non_exposure_sunlight_repeated_outcomes_mapedfalse	7	TRUE	months	FALSE	6	5	denominator_cohort_6	18 to 64	Both	0	2017-01-01	2022-06-30	NA	NA	Pharmetrics	Both - 18 to 64
18	4710690	131899295	NA	2022-02-01	2022-02-28	361121	NA	NA	NA	FALSE	TRUE	2	heat_effects_non_exposure_sunlight_repeated_outcomes_mapedfalse	7	TRUE	months	FALSE	6	5	denominator_cohort_6	18 to 64	Both	0	2017-01-01	2022-06-30	NA	NA	Pharmetrics	Both - 18 to 64
18	4710176	146015383	11	2022-03-01	2022-03-31	399768	2.75159	1.37359	4.92336	FALSE	FALSE	2	heat_effects_non_exposure_sunlight_repeated_outcomes_mapedfalse	7	TRUE	months	FALSE	6	5	denominator_cohort_6	18 to 64	Both	0	2017-01-01	2022-06-30	NA	NA	Pharmetrics	Both - 18 to 64
18	960929	28827855	NA	2022-04-01	2022-04-30	78926.4	NA	NA	NA	FALSE	TRUE	2	heat_effects_non_exposure_sunlight_repeated_outcomes_mapedfalse	7	TRUE	months	FALSE	6	5	denominator_cohort_6	18 to 64	Both	0	2017-01-01	2022-06-30	NA	NA	Pharmetrics	Both - 18 to 64
18	960232	29767148	7	2022-05-01	2022-05-31	81498	8.58917	3.45329	17.697	FALSE	FALSE	2	heat_effects_non_exposure_sunlight_repeated_outcomes_mapedfalse	7	TRUE	months	FALSE	6	5	denominator_cohort_6	18 to 64	Both	0	2017-01-01	2022-06-30	NA	NA	Pharmetrics	Both - 18 to 64
18	958996	28769770	13	2022-06-01	2022-06-30	78767.3	16.5043	8.78785	28.2229	FALSE	FALSE	2	heat_effects_non_exposure_sunlight_repeated_outcomes_mapedfalse	7	TRUE	months	FALSE	6	5	denominator_cohort_6	18 to 64	Both	0	2017-01-01	2022-06-30	NA	NA	Pharmetrics	Both - 18 to 64
19	1009111	31282273	14	2017-01-01	2017-01-31	85646.2	16.3463	8.93668	27.4263	FALSE	FALSE	2	heat_effects_non_exposure_sunlight_repeated_outcomes_mapedfalse	7	TRUE	months	FALSE	7	5	denominator_cohort_7	65 to 199	Male	0	2017-01-01	2022-06-30	NA	NA	Pharmetrics	Male - 65+
19	1002402	28067209	NA	2017-02-01	2017-02-28	76843.8	NA	NA	NA	FALSE	TRUE	2	heat_effects_non_exposure_sunlight_repeated_outcomes_mapedfalse	7	TRUE	months	FALSE	7	5	denominator_cohort_7	65 to 199	Male	0	2017-01-01	2022-06-30	NA	NA	Pharmetrics	Male - 65+
19	995902	30872770	17	2017-03-01	2017-03-31	84525	20.1124	11.7162	32.2019	FALSE	FALSE	2	heat_effects_non_exposure_sunlight_repeated_outcomes_mapedfalse	7	TRUE	months	FALSE	7	5	denominator_cohort_7	65 to 199	Male	0	2017-01-01	2022-06-30	NA	NA	Pharmetrics	Male - 65+
19	972079	29162215	15	2017-04-01	2017-04-30	79841.8	18.7872	10.515	30.9866	FALSE	FALSE	2	heat_effects_non_exposure_sunlight_repeated_outcomes_mapedfalse	7	TRUE	months	FALSE	7	5	denominator_cohort_7	65 to 199	Male	0	2017-01-01	2022-06-30	NA	NA	Pharmetrics	Male - 65+
19	941617	29189893	25	2017-05-01	2017-05-31	79917.6	31.2822	20.2442	46.1787	FALSE	FALSE	2	heat_effects_non_exposure_sunlight_repeated_outcomes_mapedfalse	7	TRUE	months	FALSE	7	5	denominator_cohort_7	65 to 199	Male	0	2017-01-01	2022-06-30	NA	NA	Pharmetrics	Male - 65+
19	886047	26580827	60	2017-06-01	2017-06-30	72774.3	82.4466	62.9155	106.125	FALSE	FALSE	2	heat_effects_non_exposure_sunlight_repeated_outcomes_mapedfalse	7	TRUE	months	FALSE	7	5	denominator_cohort_7	65 to 199	Male	0	2017-01-01	2022-06-30	NA	NA	Pharmetrics	Male - 65+
19	875908	27152334	106	2017-07-01	2017-07-31	74339	142.59	116.741	172.458	FALSE	FALSE	2	heat_effects_non_exposure_sunlight_repeated_outcomes_mapedfalse	7	TRUE	months	FALSE	7	5	denominator_cohort_7	65 to 199	Male	0	2017-01-01	2022-06-30	NA	NA	Pharmetrics	Male - 65+
19	839933	26037492	52	2017-08-01	2017-08-31	71286.8	72.9448	54.4787	95.6574	FALSE	FALSE	2	heat_effects_non_exposure_sunlight_repeated_outcomes_mapedfalse	7	TRUE	months	FALSE	7	5	denominator_cohort_7	65 to 199	Male	0	2017-01-01	2022-06-30	NA	NA	Pharmetrics	Male - 65+
19	808249	24247014	38	2017-09-01	2017-09-30	66384.7	57.2421	40.5079	78.5693	FALSE	FALSE	2	heat_effects_non_exposure_sunlight_repeated_outcomes_mapedfalse	7	TRUE	months	FALSE	7	5	denominator_cohort_7	65 to 199	Male	0	2017-01-01	2022-06-30	NA	NA	Pharmetrics	Male - 65+
19	795447	24658718	15	2017-10-01	2017-10-31	67511.9	22.2183	12.4354	36.6457	FALSE	FALSE	2	heat_effects_non_exposure_sunlight_repeated_outcomes_mapedfalse	7	TRUE	months	FALSE	7	5	denominator_cohort_7	65 to 199	Male	0	2017-01-01	2022-06-30	NA	NA	Pharmetrics	Male - 65+
19	780528	23415707	9	2017-11-01	2017-11-30	64108.7	14.0387	6.41937	26.6497	FALSE	FALSE	2	heat_effects_non_exposure_sunlight_repeated_outcomes_mapedfalse	7	TRUE	months	FALSE	7	5	denominator_cohort_7	65 to 199	Male	0	2017-01-01	2022-06-30	NA	NA	Pharmetrics	Male - 65+
19	776384	24067876	NA	2017-12-01	2017-12-31	65894.3	NA	NA	NA	FALSE	TRUE	2	heat_effects_non_exposure_sunlight_repeated_outcomes_mapedfalse	7	TRUE	months	FALSE	7	5	denominator_cohort_7	65 to 199	Male	0	2017-01-01	2022-06-30	NA	NA	Pharmetrics	Male - 65+
19	830590	25748193	6	2018-01-01	2018-01-31	70494.7	8.51128	3.12349	18.5255	FALSE	FALSE	2	heat_effects_non_exposure_sunlight_repeated_outcomes_mapedfalse	7	TRUE	months	FALSE	7	5	denominator_cohort_7	65 to 199	Male	0	2017-01-01	2022-06-30	NA	NA	Pharmetrics	Male - 65+
19	825806	23122496	6	2018-02-01	2018-02-28	63305.9	9.47778	3.47818	20.6291	FALSE	FALSE	2	heat_effects_non_exposure_sunlight_repeated_outcomes_mapedfalse	7	TRUE	months	FALSE	7	5	denominator_cohort_7	65 to 199	Male	0	2017-01-01	2022-06-30	NA	NA	Pharmetrics	Male - 65+
19	822593	25500301	6	2018-03-01	2018-03-31	69816	8.59402	3.15385	18.7056	FALSE	FALSE	2	heat_effects_non_exposure_sunlight_repeated_outcomes_mapedfalse	7	TRUE	months	FALSE	7	5	denominator_cohort_7	65 to 199	Male	0	2017-01-01	2022-06-30	NA	NA	Pharmetrics	Male - 65+
19	795671	23870018	10	2018-04-01	2018-04-30	65352.5	15.3016	7.33772	28.1402	FALSE	FALSE	2	heat_effects_non_exposure_sunlight_repeated_outcomes_mapedfalse	7	TRUE	months	FALSE	7	5	denominator_cohort_7	65 to 199	Male	0	2017-01-01	2022-06-30	NA	NA	Pharmetrics	Male - 65+
19	792446	24565559	34	2018-05-01	2018-05-31	67256.8	50.5525	35.0091	70.642	FALSE	FALSE	2	heat_effects_non_exposure_sunlight_repeated_outcomes_mapedfalse	7	TRUE	months	FALSE	7	5	denominator_cohort_7	65 to 199	Male	0	2017-01-01	2022-06-30	NA	NA	Pharmetrics	Male - 65+
19	790063	23701419	57	2018-06-01	2018-06-30	64890.9	87.8397	66.5289	113.806	FALSE	FALSE	2	heat_effects_non_exposure_sunlight_repeated_outcomes_mapedfalse	7	TRUE	months	FALSE	7	5	denominator_cohort_7	65 to 199	Male	0	2017-01-01	2022-06-30	NA	NA	Pharmetrics	Male - 65+
19	801335	24840398	114	2018-07-01	2018-07-31	68009.3	167.624	138.269	201.368	FALSE	FALSE	2	heat_effects_non_exposure_sunlight_repeated_outcomes_mapedfalse	7	TRUE	months	FALSE	7	5	denominator_cohort_7	65 to 199	Male	0	2017-01-01	2022-06-30	NA	NA	Pharmetrics	Male - 65+
19	798012	24737775	70	2018-08-01	2018-08-31	67728.3	103.354	80.5696	130.582	FALSE	FALSE	2	heat_effects_non_exposure_sunlight_repeated_outcomes_mapedfalse	7	TRUE	months	FALSE	7	5	denominator_cohort_7	65 to 199	Male	0	2017-01-01	2022-06-30	NA	NA	Pharmetrics	Male - 65+
19	796341	23889730	43	2018-09-01	2018-09-30	65406.5	65.7427	47.5783	88.555	FALSE	FALSE	2	heat_effects_non_exposure_sunlight_repeated_outcomes_mapedfalse	7	TRUE	months	FALSE	7	5	denominator_cohort_7	65 to 199	Male	0	2017-01-01	2022-06-30	NA	NA	Pharmetrics	Male - 65+
19	793519	24598883	19	2018-10-01	2018-10-31	67348.1	28.2116	16.9853	44.056	FALSE	FALSE	2	heat_effects_non_exposure_sunlight_repeated_outcomes_mapedfalse	7	TRUE	months	FALSE	7	5	denominator_cohort_7	65 to 199	Male	0	2017-01-01	2022-06-30	NA	NA	Pharmetrics	Male - 65+
19	791433	23742945	6	2018-11-01	2018-11-30	65004.6	9.23011	3.38729	20.0901	FALSE	FALSE	2	heat_effects_non_exposure_sunlight_repeated_outcomes_mapedfalse	7	TRUE	months	FALSE	7	5	denominator_cohort_7	65 to 199	Male	0	2017-01-01	2022-06-30	NA	NA	Pharmetrics	Male - 65+
19	789797	24483682	0	2018-12-01	2018-12-31	67032.7	0	0	5.50311	FALSE	FALSE	2	heat_effects_non_exposure_sunlight_repeated_outcomes_mapedfalse	7	TRUE	months	FALSE	7	5	denominator_cohort_7	65 to 199	Male	0	2017-01-01	2022-06-30	NA	NA	Pharmetrics	Male - 65+
19	888495	27543292	7	2019-01-01	2019-01-31	75409.4	9.28266	3.73211	19.1258	FALSE	FALSE	2	heat_effects_non_exposure_sunlight_repeated_outcomes_mapedfalse	7	TRUE	months	FALSE	7	5	denominator_cohort_7	65 to 199	Male	0	2017-01-01	2022-06-30	NA	NA	Pharmetrics	Male - 65+
19	885295	24788163	7	2019-02-01	2019-02-28	67866.3	10.3144	4.14692	21.2516	FALSE	FALSE	2	heat_effects_non_exposure_sunlight_repeated_outcomes_mapedfalse	7	TRUE	months	FALSE	7	5	denominator_cohort_7	65 to 199	Male	0	2017-01-01	2022-06-30	NA	NA	Pharmetrics	Male - 65+
19	884308	27413464	7	2019-03-01	2019-03-31	75054	9.32662	3.74979	19.2164	FALSE	FALSE	2	heat_effects_non_exposure_sunlight_repeated_outcomes_mapedfalse	7	TRUE	months	FALSE	7	5	denominator_cohort_7	65 to 199	Male	0	2017-01-01	2022-06-30	NA	NA	Pharmetrics	Male - 65+
19	873129	26193811	6	2019-04-01	2019-04-30	71714.7	8.36648	3.07035	18.2103	FALSE	FALSE	2	heat_effects_non_exposure_sunlight_repeated_outcomes_mapedfalse	7	TRUE	months	FALSE	7	5	denominator_cohort_7	65 to 199	Male	0	2017-01-01	2022-06-30	NA	NA	Pharmetrics	Male - 65+
19	872328	27042059	18	2019-05-01	2019-05-31	74037.1	24.3121	14.4089	38.4236	FALSE	FALSE	2	heat_effects_non_exposure_sunlight_repeated_outcomes_mapedfalse	7	TRUE	months	FALSE	7	5	denominator_cohort_7	65 to 199	Male	0	2017-01-01	2022-06-30	NA	NA	Pharmetrics	Male - 65+
19	834418	25032184	55	2019-06-01	2019-06-30	68534.4	80.2517	60.4566	104.459	FALSE	FALSE	2	heat_effects_non_exposure_sunlight_repeated_outcomes_mapedfalse	7	TRUE	months	FALSE	7	5	denominator_cohort_7	65 to 199	Male	0	2017-01-01	2022-06-30	NA	NA	Pharmetrics	Male - 65+
19	831369	25771593	88	2019-07-01	2019-07-31	70558.8	124.719	100.028	153.657	FALSE	FALSE	2	heat_effects_non_exposure_sunlight_repeated_outcomes_mapedfalse	7	TRUE	months	FALSE	7	5	denominator_cohort_7	65 to 199	Male	0	2017-01-01	2022-06-30	NA	NA	Pharmetrics	Male - 65+
19	830995	25760319	62	2019-08-01	2019-08-31	70527.9	87.9085	67.3989	112.695	FALSE	FALSE	2	heat_effects_non_exposure_sunlight_repeated_outcomes_mapedfalse	7	TRUE	months	FALSE	7	5	denominator_cohort_7	65 to 199	Male	0	2017-01-01	2022-06-30	NA	NA	Pharmetrics	Male - 65+
19	830637	24918783	35	2019-09-01	2019-09-30	68223.9	51.3017	35.7335	71.3482	FALSE	FALSE	2	heat_effects_non_exposure_sunlight_repeated_outcomes_mapedfalse	7	TRUE	months	FALSE	7	5	denominator_cohort_7	65 to 199	Male	0	2017-01-01	2022-06-30	NA	NA	Pharmetrics	Male - 65+
19	828711	25689871	17	2019-10-01	2019-10-31	70335	24.17	14.0799	38.6986	FALSE	FALSE	2	heat_effects_non_exposure_sunlight_repeated_outcomes_mapedfalse	7	TRUE	months	FALSE	7	5	denominator_cohort_7	65 to 199	Male	0	2017-01-01	2022-06-30	NA	NA	Pharmetrics	Male - 65+
19	826889	24806601	6	2019-11-01	2019-11-30	67916.8	8.83434	3.24205	19.2286	FALSE	FALSE	2	heat_effects_non_exposure_sunlight_repeated_outcomes_mapedfalse	7	TRUE	months	FALSE	7	5	denominator_cohort_7	65 to 199	Male	0	2017-01-01	2022-06-30	NA	NA	Pharmetrics	Male - 65+
19	825012	25575297	9	2019-12-01	2019-12-31	70021.3	12.8532	5.87731	24.3994	FALSE	FALSE	2	heat_effects_non_exposure_sunlight_repeated_outcomes_mapedfalse	7	TRUE	months	FALSE	7	5	denominator_cohort_7	65 to 199	Male	0	2017-01-01	2022-06-30	NA	NA	Pharmetrics	Male - 65+
19	901080	27933454	NA	2020-01-01	2020-01-31	76477.6	NA	NA	NA	FALSE	TRUE	2	heat_effects_non_exposure_sunlight_repeated_outcomes_mapedfalse	7	TRUE	months	FALSE	7	5	denominator_cohort_7	65 to 199	Male	0	2017-01-01	2022-06-30	NA	NA	Pharmetrics	Male - 65+
19	898398	26053465	9	2020-02-01	2020-02-29	71330.5	12.6173	5.76944	23.9516	FALSE	FALSE	2	heat_effects_non_exposure_sunlight_repeated_outcomes_mapedfalse	7	TRUE	months	FALSE	7	5	denominator_cohort_7	65 to 199	Male	0	2017-01-01	2022-06-30	NA	NA	Pharmetrics	Male - 65+
19	896232	27783163	NA	2020-03-01	2020-03-31	76066.2	NA	NA	NA	FALSE	TRUE	2	heat_effects_non_exposure_sunlight_repeated_outcomes_mapedfalse	7	TRUE	months	FALSE	7	5	denominator_cohort_7	65 to 199	Male	0	2017-01-01	2022-06-30	NA	NA	Pharmetrics	Male - 65+
19	892938	26788113	NA	2020-04-01	2020-04-30	73341.9	NA	NA	NA	FALSE	TRUE	2	heat_effects_non_exposure_sunlight_repeated_outcomes_mapedfalse	7	TRUE	months	FALSE	7	5	denominator_cohort_7	65 to 199	Male	0	2017-01-01	2022-06-30	NA	NA	Pharmetrics	Male - 65+
19	862304	26731271	22	2020-05-01	2020-05-31	73186.2	30.0603	18.8386	45.5117	FALSE	FALSE	2	heat_effects_non_exposure_sunlight_repeated_outcomes_mapedfalse	7	TRUE	months	FALSE	7	5	denominator_cohort_7	65 to 199	Male	0	2017-01-01	2022-06-30	NA	NA	Pharmetrics	Male - 65+
19	861282	25838086	52	2020-06-01	2020-06-30	70740.8	73.5078	54.8991	96.3957	FALSE	FALSE	2	heat_effects_non_exposure_sunlight_repeated_outcomes_mapedfalse	7	TRUE	months	FALSE	7	5	denominator_cohort_7	65 to 199	Male	0	2017-01-01	2022-06-30	NA	NA	Pharmetrics	Male - 65+
19	862464	26735570	96	2020-07-01	2020-07-31	73198	131.151	106.233	160.158	FALSE	FALSE	2	heat_effects_non_exposure_sunlight_repeated_outcomes_mapedfalse	7	TRUE	months	FALSE	7	5	denominator_cohort_7	65 to 199	Male	0	2017-01-01	2022-06-30	NA	NA	Pharmetrics	Male - 65+
19	857076	26568757	63	2020-08-01	2020-08-31	72741.3	86.6083	66.5522	110.81	FALSE	FALSE	2	heat_effects_non_exposure_sunlight_repeated_outcomes_mapedfalse	7	TRUE	months	FALSE	7	5	denominator_cohort_7	65 to 199	Male	0	2017-01-01	2022-06-30	NA	NA	Pharmetrics	Male - 65+
19	855878	25676049	29	2020-09-01	2020-09-30	70297.2	41.2534	27.6281	59.2468	FALSE	FALSE	2	heat_effects_non_exposure_sunlight_repeated_outcomes_mapedfalse	7	TRUE	months	FALSE	7	5	denominator_cohort_7	65 to 199	Male	0	2017-01-01	2022-06-30	NA	NA	Pharmetrics	Male - 65+
19	855339	26515449	7	2020-10-01	2020-10-31	72595.3	9.64249	3.87678	19.8672	FALSE	FALSE	2	heat_effects_non_exposure_sunlight_repeated_outcomes_mapedfalse	7	TRUE	months	FALSE	7	5	denominator_cohort_7	65 to 199	Male	0	2017-01-01	2022-06-30	NA	NA	Pharmetrics	Male - 65+
19	853611	25608289	NA	2020-11-01	2020-11-30	70111.7	NA	NA	NA	FALSE	TRUE	2	heat_effects_non_exposure_sunlight_repeated_outcomes_mapedfalse	7	TRUE	months	FALSE	7	5	denominator_cohort_7	65 to 199	Male	0	2017-01-01	2022-06-30	NA	NA	Pharmetrics	Male - 65+
19	851371	26392473	NA	2020-12-01	2020-12-31	72258.7	NA	NA	NA	FALSE	TRUE	2	heat_effects_non_exposure_sunlight_repeated_outcomes_mapedfalse	7	TRUE	months	FALSE	7	5	denominator_cohort_7	65 to 199	Male	0	2017-01-01	2022-06-30	NA	NA	Pharmetrics	Male - 65+
19	924442	28657683	NA	2021-01-01	2021-01-31	78460.5	NA	NA	NA	FALSE	TRUE	2	heat_effects_non_exposure_sunlight_repeated_outcomes_mapedfalse	7	TRUE	months	FALSE	7	5	denominator_cohort_7	65 to 199	Male	0	2017-01-01	2022-06-30	NA	NA	Pharmetrics	Male - 65+
19	920409	25771412	NA	2021-02-01	2021-02-28	70558.3	NA	NA	NA	FALSE	TRUE	2	heat_effects_non_exposure_sunlight_repeated_outcomes_mapedfalse	7	TRUE	months	FALSE	7	5	denominator_cohort_7	65 to 199	Male	0	2017-01-01	2022-06-30	NA	NA	Pharmetrics	Male - 65+
19	918764	28481647	6	2021-03-01	2021-03-31	77978.5	7.69443	2.82372	16.7475	FALSE	FALSE	2	heat_effects_non_exposure_sunlight_repeated_outcomes_mapedfalse	7	TRUE	months	FALSE	7	5	denominator_cohort_7	65 to 199	Male	0	2017-01-01	2022-06-30	NA	NA	Pharmetrics	Male - 65+
19	917928	27537750	13	2021-04-01	2021-04-30	75394.3	17.2427	9.18101	29.4855	FALSE	FALSE	2	heat_effects_non_exposure_sunlight_repeated_outcomes_mapedfalse	7	TRUE	months	FALSE	7	5	denominator_cohort_7	65 to 199	Male	0	2017-01-01	2022-06-30	NA	NA	Pharmetrics	Male - 65+
19	916340	28406337	24	2021-05-01	2021-05-31	77772.3	30.8593	19.7721	45.9162	FALSE	FALSE	2	heat_effects_non_exposure_sunlight_repeated_outcomes_mapedfalse	7	TRUE	months	FALSE	7	5	denominator_cohort_7	65 to 199	Male	0	2017-01-01	2022-06-30	NA	NA	Pharmetrics	Male - 65+
19	915535	27465457	80	2021-06-01	2021-06-30	75196.3	106.388	84.3592	132.409	FALSE	FALSE	2	heat_effects_non_exposure_sunlight_repeated_outcomes_mapedfalse	7	TRUE	months	FALSE	7	5	denominator_cohort_7	65 to 199	Male	0	2017-01-01	2022-06-30	NA	NA	Pharmetrics	Male - 65+
19	916106	28398548	87	2021-07-01	2021-07-31	77751	111.896	89.6239	138.023	FALSE	FALSE	2	heat_effects_non_exposure_sunlight_repeated_outcomes_mapedfalse	7	TRUE	months	FALSE	7	5	denominator_cohort_7	65 to 199	Male	0	2017-01-01	2022-06-30	NA	NA	Pharmetrics	Male - 65+
19	915688	28385662	76	2021-08-01	2021-08-31	77715.7	97.7923	77.0492	122.402	FALSE	FALSE	2	heat_effects_non_exposure_sunlight_repeated_outcomes_mapedfalse	7	TRUE	months	FALSE	7	5	denominator_cohort_7	65 to 199	Male	0	2017-01-01	2022-06-30	NA	NA	Pharmetrics	Male - 65+
19	916212	27485979	37	2021-09-01	2021-09-30	75252.5	49.1678	34.6187	67.7713	FALSE	FALSE	2	heat_effects_non_exposure_sunlight_repeated_outcomes_mapedfalse	7	TRUE	months	FALSE	7	5	denominator_cohort_7	65 to 199	Male	0	2017-01-01	2022-06-30	NA	NA	Pharmetrics	Male - 65+
19	915218	28371604	11	2021-10-01	2021-10-31	77677.2	14.1612	7.0692	25.3382	FALSE	FALSE	2	heat_effects_non_exposure_sunlight_repeated_outcomes_mapedfalse	7	TRUE	months	FALSE	7	5	denominator_cohort_7	65 to 199	Male	0	2017-01-01	2022-06-30	NA	NA	Pharmetrics	Male - 65+
19	913180	27395354	NA	2021-11-01	2021-11-30	75004.4	NA	NA	NA	FALSE	TRUE	2	heat_effects_non_exposure_sunlight_repeated_outcomes_mapedfalse	7	TRUE	months	FALSE	7	5	denominator_cohort_7	65 to 199	Male	0	2017-01-01	2022-06-30	NA	NA	Pharmetrics	Male - 65+
19	911041	28242213	7	2021-12-01	2021-12-31	77323	9.05294	3.63975	18.6525	FALSE	FALSE	2	heat_effects_non_exposure_sunlight_repeated_outcomes_mapedfalse	7	TRUE	months	FALSE	7	5	denominator_cohort_7	65 to 199	Male	0	2017-01-01	2022-06-30	NA	NA	Pharmetrics	Male - 65+
19	957974	29697124	10	2022-01-01	2022-01-31	81306.3	12.2992	5.89793	22.6186	FALSE	FALSE	2	heat_effects_non_exposure_sunlight_repeated_outcomes_mapedfalse	7	TRUE	months	FALSE	7	5	denominator_cohort_7	65 to 199	Male	0	2017-01-01	2022-06-30	NA	NA	Pharmetrics	Male - 65+
19	955273	26747617	NA	2022-02-01	2022-02-28	73231	NA	NA	NA	FALSE	TRUE	2	heat_effects_non_exposure_sunlight_repeated_outcomes_mapedfalse	7	TRUE	months	FALSE	7	5	denominator_cohort_7	65 to 199	Male	0	2017-01-01	2022-06-30	NA	NA	Pharmetrics	Male - 65+
19	954097	29576913	9	2022-03-01	2022-03-31	80977.2	11.1142	5.08214	21.0983	FALSE	FALSE	2	heat_effects_non_exposure_sunlight_repeated_outcomes_mapedfalse	7	TRUE	months	FALSE	7	5	denominator_cohort_7	65 to 199	Male	0	2017-01-01	2022-06-30	NA	NA	Pharmetrics	Male - 65+
19	75277	2258302	NA	2022-04-01	2022-04-30	6182.89	NA	NA	NA	FALSE	TRUE	2	heat_effects_non_exposure_sunlight_repeated_outcomes_mapedfalse	7	TRUE	months	FALSE	7	5	denominator_cohort_7	65 to 199	Male	0	2017-01-01	2022-06-30	NA	NA	Pharmetrics	Male - 65+
19	74867	2320877	0	2022-05-01	2022-05-31	6354.21	0	0	58.0541	FALSE	FALSE	2	heat_effects_non_exposure_sunlight_repeated_outcomes_mapedfalse	7	TRUE	months	FALSE	7	5	denominator_cohort_7	65 to 199	Male	0	2017-01-01	2022-06-30	NA	NA	Pharmetrics	Male - 65+
19	74553	2236590	0	2022-06-01	2022-06-30	6123.45	0	0	60.2419	FALSE	FALSE	2	heat_effects_non_exposure_sunlight_repeated_outcomes_mapedfalse	7	TRUE	months	FALSE	7	5	denominator_cohort_7	65 to 199	Male	0	2017-01-01	2022-06-30	NA	NA	Pharmetrics	Male - 65+
2	2262422	70135060	NA	2017-01-01	2017-01-31	192019	NA	NA	NA	FALSE	TRUE	1	heat_effects_no_sun_exposure_mapedfalse	7	TRUE	months	FALSE	2	5	denominator_cohort_2	0 to 17	Female	0	2017-01-01	2022-06-30	NA	NA	Pharmetrics	Female - 0 to 17
2	2272937	63642210	NA	2017-02-01	2017-02-28	174243	NA	NA	NA	FALSE	TRUE	1	heat_effects_no_sun_exposure_mapedfalse	7	TRUE	months	FALSE	2	5	denominator_cohort_2	0 to 17	Female	0	2017-01-01	2022-06-30	NA	NA	Pharmetrics	Female - 0 to 17
2	2281219	70717753	5	2017-03-01	2017-03-31	193615	2.58245	0.838514	6.02657	FALSE	FALSE	1	heat_effects_no_sun_exposure_mapedfalse	7	TRUE	months	FALSE	2	5	denominator_cohort_2	0 to 17	Female	0	2017-01-01	2022-06-30	NA	NA	Pharmetrics	Female - 0 to 17
2	2198232	65946884	14	2017-04-01	2017-04-30	180553	7.75397	4.23917	13.0098	FALSE	FALSE	1	heat_effects_no_sun_exposure_mapedfalse	7	TRUE	months	FALSE	2	5	denominator_cohort_2	0 to 17	Female	0	2017-01-01	2022-06-30	NA	NA	Pharmetrics	Female - 0 to 17
2	2071297	64209939	35	2017-05-01	2017-05-31	175797	19.9093	13.8676	27.689	FALSE	FALSE	1	heat_effects_no_sun_exposure_mapedfalse	7	TRUE	months	FALSE	2	5	denominator_cohort_2	0 to 17	Female	0	2017-01-01	2022-06-30	NA	NA	Pharmetrics	Female - 0 to 17
2	1246027	37380519	37	2017-06-01	2017-06-30	102342	36.1532	25.4552	49.8324	FALSE	FALSE	1	heat_effects_no_sun_exposure_mapedfalse	7	TRUE	months	FALSE	2	5	denominator_cohort_2	0 to 17	Female	0	2017-01-01	2022-06-30	NA	NA	Pharmetrics	Female - 0 to 17
2	1232567	38209299	35	2017-07-01	2017-07-31	104611	33.4572	23.3041	46.5308	FALSE	FALSE	1	heat_effects_no_sun_exposure_mapedfalse	7	TRUE	months	FALSE	2	5	denominator_cohort_2	0 to 17	Female	0	2017-01-01	2022-06-30	NA	NA	Pharmetrics	Female - 0 to 17
2	1141155	35375649	20	2017-08-01	2017-08-31	96853.2	20.6498	12.6134	31.8919	FALSE	FALSE	1	heat_effects_no_sun_exposure_mapedfalse	7	TRUE	months	FALSE	2	5	denominator_cohort_2	0 to 17	Female	0	2017-01-01	2022-06-30	NA	NA	Pharmetrics	Female - 0 to 17
2	1126006	33779957	29	2017-09-01	2017-09-30	92484.5	31.3566	21	45.0333	FALSE	FALSE	1	heat_effects_no_sun_exposure_mapedfalse	7	TRUE	months	FALSE	2	5	denominator_cohort_2	0 to 17	Female	0	2017-01-01	2022-06-30	NA	NA	Pharmetrics	Female - 0 to 17
2	1090839	33815928	8	2017-10-01	2017-10-31	92583	8.6409	3.73053	17.026	FALSE	FALSE	1	heat_effects_no_sun_exposure_mapedfalse	7	TRUE	months	FALSE	2	5	denominator_cohort_2	0 to 17	Female	0	2017-01-01	2022-06-30	NA	NA	Pharmetrics	Female - 0 to 17
2	1087286	32618551	NA	2017-11-01	2017-11-30	89304.7	NA	NA	NA	FALSE	TRUE	1	heat_effects_no_sun_exposure_mapedfalse	7	TRUE	months	FALSE	2	5	denominator_cohort_2	0 to 17	Female	0	2017-01-01	2022-06-30	NA	NA	Pharmetrics	Female - 0 to 17
2	1084260	33612028	NA	2017-12-01	2017-12-31	92024.7	NA	NA	NA	FALSE	TRUE	1	heat_effects_no_sun_exposure_mapedfalse	7	TRUE	months	FALSE	2	5	denominator_cohort_2	0 to 17	Female	0	2017-01-01	2022-06-30	NA	NA	Pharmetrics	Female - 0 to 17
2	954336	29584416	NA	2018-01-01	2018-01-31	80997.7	NA	NA	NA	FALSE	TRUE	1	heat_effects_no_sun_exposure_mapedfalse	7	TRUE	months	FALSE	2	5	denominator_cohort_2	0 to 17	Female	0	2017-01-01	2022-06-30	NA	NA	Pharmetrics	Female - 0 to 17
2	959310	26860672	0	2018-02-01	2018-02-28	73540.5	0	0	5.01612	FALSE	FALSE	1	heat_effects_no_sun_exposure_mapedfalse	7	TRUE	months	FALSE	2	5	denominator_cohort_2	0 to 17	Female	0	2017-01-01	2022-06-30	NA	NA	Pharmetrics	Female - 0 to 17
2	960652	29780196	NA	2018-03-01	2018-03-31	81533.7	NA	NA	NA	FALSE	TRUE	1	heat_effects_no_sun_exposure_mapedfalse	7	TRUE	months	FALSE	2	5	denominator_cohort_2	0 to 17	Female	0	2017-01-01	2022-06-30	NA	NA	Pharmetrics	Female - 0 to 17
2	928913	27867359	5	2018-04-01	2018-04-30	76296.7	6.55337	2.12786	15.2934	FALSE	FALSE	1	heat_effects_no_sun_exposure_mapedfalse	7	TRUE	months	FALSE	2	5	denominator_cohort_2	0 to 17	Female	0	2017-01-01	2022-06-30	NA	NA	Pharmetrics	Female - 0 to 17
2	931263	28869063	16	2018-05-01	2018-05-31	79039.2	20.2431	11.5707	32.8736	FALSE	FALSE	1	heat_effects_no_sun_exposure_mapedfalse	7	TRUE	months	FALSE	2	5	denominator_cohort_2	0 to 17	Female	0	2017-01-01	2022-06-30	NA	NA	Pharmetrics	Female - 0 to 17
2	933271	27997860	38	2018-06-01	2018-06-30	76654	49.5734	35.0811	68.0434	FALSE	FALSE	1	heat_effects_no_sun_exposure_mapedfalse	7	TRUE	months	FALSE	2	5	denominator_cohort_2	0 to 17	Female	0	2017-01-01	2022-06-30	NA	NA	Pharmetrics	Female - 0 to 17
2	929678	28819636	41	2018-07-01	2018-07-31	78903.9	51.962	37.2888	70.4923	FALSE	FALSE	1	heat_effects_no_sun_exposure_mapedfalse	7	TRUE	months	FALSE	2	5	denominator_cohort_2	0 to 17	Female	0	2017-01-01	2022-06-30	NA	NA	Pharmetrics	Female - 0 to 17
2	929051	28800373	34	2018-08-01	2018-08-31	78851.1	43.1192	29.8613	60.2548	FALSE	FALSE	1	heat_effects_no_sun_exposure_mapedfalse	7	TRUE	months	FALSE	2	5	denominator_cohort_2	0 to 17	Female	0	2017-01-01	2022-06-30	NA	NA	Pharmetrics	Female - 0 to 17
2	933791	28013507	18	2018-09-01	2018-09-30	76696.8	23.469	13.9092	37.0912	FALSE	FALSE	1	heat_effects_no_sun_exposure_mapedfalse	7	TRUE	months	FALSE	2	5	denominator_cohort_2	0 to 17	Female	0	2017-01-01	2022-06-30	NA	NA	Pharmetrics	Female - 0 to 17
2	933058	28924762	NA	2018-10-01	2018-10-31	79191.7	NA	NA	NA	FALSE	TRUE	1	heat_effects_no_sun_exposure_mapedfalse	7	TRUE	months	FALSE	2	5	denominator_cohort_2	0 to 17	Female	0	2017-01-01	2022-06-30	NA	NA	Pharmetrics	Female - 0 to 17
2	936939	28108167	NA	2018-11-01	2018-11-30	76956	NA	NA	NA	FALSE	TRUE	1	heat_effects_no_sun_exposure_mapedfalse	7	TRUE	months	FALSE	2	5	denominator_cohort_2	0 to 17	Female	0	2017-01-01	2022-06-30	NA	NA	Pharmetrics	Female - 0 to 17
2	938545	29094890	0	2018-12-01	2018-12-31	79657.5	0	0	4.63093	FALSE	FALSE	1	heat_effects_no_sun_exposure_mapedfalse	7	TRUE	months	FALSE	2	5	denominator_cohort_2	0 to 17	Female	0	2017-01-01	2022-06-30	NA	NA	Pharmetrics	Female - 0 to 17
2	895797	27769704	NA	2019-01-01	2019-01-31	76029.3	NA	NA	NA	FALSE	TRUE	1	heat_effects_no_sun_exposure_mapedfalse	7	TRUE	months	FALSE	2	5	denominator_cohort_2	0 to 17	Female	0	2017-01-01	2022-06-30	NA	NA	Pharmetrics	Female - 0 to 17
2	897595	25132639	NA	2019-02-01	2019-02-28	68809.4	NA	NA	NA	FALSE	TRUE	1	heat_effects_no_sun_exposure_mapedfalse	7	TRUE	months	FALSE	2	5	denominator_cohort_2	0 to 17	Female	0	2017-01-01	2022-06-30	NA	NA	Pharmetrics	Female - 0 to 17
2	898120	27841720	0	2019-03-01	2019-03-31	76226.5	0	0	4.83937	FALSE	FALSE	1	heat_effects_no_sun_exposure_mapedfalse	7	TRUE	months	FALSE	2	5	denominator_cohort_2	0 to 17	Female	0	2017-01-01	2022-06-30	NA	NA	Pharmetrics	Female - 0 to 17
2	858864	25765898	NA	2019-04-01	2019-04-30	70543.2	NA	NA	NA	FALSE	TRUE	1	heat_effects_no_sun_exposure_mapedfalse	7	TRUE	months	FALSE	2	5	denominator_cohort_2	0 to 17	Female	0	2017-01-01	2022-06-30	NA	NA	Pharmetrics	Female - 0 to 17
2	860996	26690818	9	2019-05-01	2019-05-31	73075.5	12.316	5.63167	23.3797	FALSE	FALSE	1	heat_effects_no_sun_exposure_mapedfalse	7	TRUE	months	FALSE	2	5	denominator_cohort_2	0 to 17	Female	0	2017-01-01	2022-06-30	NA	NA	Pharmetrics	Female - 0 to 17
2	796281	23888320	14	2019-06-01	2019-06-30	65402.7	21.4059	11.7028	35.9154	FALSE	FALSE	1	heat_effects_no_sun_exposure_mapedfalse	7	TRUE	months	FALSE	2	5	denominator_cohort_2	0 to 17	Female	0	2017-01-01	2022-06-30	NA	NA	Pharmetrics	Female - 0 to 17
2	787659	24417220	27	2019-07-01	2019-07-31	66850.7	40.3885	26.6163	58.7632	FALSE	FALSE	1	heat_effects_no_sun_exposure_mapedfalse	7	TRUE	months	FALSE	2	5	denominator_cohort_2	0 to 17	Female	0	2017-01-01	2022-06-30	NA	NA	Pharmetrics	Female - 0 to 17
2	791028	24521644	29	2019-08-01	2019-08-31	67136.6	43.1955	28.9287	62.036	FALSE	FALSE	1	heat_effects_no_sun_exposure_mapedfalse	7	TRUE	months	FALSE	2	5	denominator_cohort_2	0 to 17	Female	0	2017-01-01	2022-06-30	NA	NA	Pharmetrics	Female - 0 to 17
2	792321	23769476	17	2019-09-01	2019-09-30	65077.3	26.1228	15.2175	41.8251	FALSE	FALSE	1	heat_effects_no_sun_exposure_mapedfalse	7	TRUE	months	FALSE	2	5	denominator_cohort_2	0 to 17	Female	0	2017-01-01	2022-06-30	NA	NA	Pharmetrics	Female - 0 to 17
2	790565	24507480	NA	2019-10-01	2019-10-31	67097.8	NA	NA	NA	FALSE	TRUE	1	heat_effects_no_sun_exposure_mapedfalse	7	TRUE	months	FALSE	2	5	denominator_cohort_2	0 to 17	Female	0	2017-01-01	2022-06-30	NA	NA	Pharmetrics	Female - 0 to 17
2	791450	23743487	NA	2019-11-01	2019-11-30	65006.1	NA	NA	NA	FALSE	TRUE	1	heat_effects_no_sun_exposure_mapedfalse	7	TRUE	months	FALSE	2	5	denominator_cohort_2	0 to 17	Female	0	2017-01-01	2022-06-30	NA	NA	Pharmetrics	Female - 0 to 17
2	793301	24592331	0	2019-12-01	2019-12-31	67330.1	0	0	5.47879	FALSE	FALSE	1	heat_effects_no_sun_exposure_mapedfalse	7	TRUE	months	FALSE	2	5	denominator_cohort_2	0 to 17	Female	0	2017-01-01	2022-06-30	NA	NA	Pharmetrics	Female - 0 to 17
2	730340	22640524	NA	2020-01-01	2020-01-31	61986.4	NA	NA	NA	FALSE	TRUE	1	heat_effects_no_sun_exposure_mapedfalse	7	TRUE	months	FALSE	2	5	denominator_cohort_2	0 to 17	Female	0	2017-01-01	2022-06-30	NA	NA	Pharmetrics	Female - 0 to 17
2	731196	21204676	NA	2020-02-01	2020-02-29	58055.2	NA	NA	NA	FALSE	TRUE	1	heat_effects_no_sun_exposure_mapedfalse	7	TRUE	months	FALSE	2	5	denominator_cohort_2	0 to 17	Female	0	2017-01-01	2022-06-30	NA	NA	Pharmetrics	Female - 0 to 17
2	733424	22736144	0	2020-03-01	2020-03-31	62248.2	0	0	5.92609	FALSE	FALSE	1	heat_effects_no_sun_exposure_mapedfalse	7	TRUE	months	FALSE	2	5	denominator_cohort_2	0 to 17	Female	0	2017-01-01	2022-06-30	NA	NA	Pharmetrics	Female - 0 to 17
2	731905	21957150	0	2020-04-01	2020-04-30	60115.4	0	0	6.13633	FALSE	FALSE	1	heat_effects_no_sun_exposure_mapedfalse	7	TRUE	months	FALSE	2	5	denominator_cohort_2	0 to 17	Female	0	2017-01-01	2022-06-30	NA	NA	Pharmetrics	Female - 0 to 17
2	582746	18065118	NA	2020-05-01	2020-05-31	49459.6	NA	NA	NA	FALSE	TRUE	1	heat_effects_no_sun_exposure_mapedfalse	7	TRUE	months	FALSE	2	5	denominator_cohort_2	0 to 17	Female	0	2017-01-01	2022-06-30	NA	NA	Pharmetrics	Female - 0 to 17
2	585724	17571664	9	2020-06-01	2020-06-30	48108.6	18.7077	8.55434	35.513	FALSE	FALSE	1	heat_effects_no_sun_exposure_mapedfalse	7	TRUE	months	FALSE	2	5	denominator_cohort_2	0 to 17	Female	0	2017-01-01	2022-06-30	NA	NA	Pharmetrics	Female - 0 to 17
2	590874	18317041	6	2020-07-01	2020-07-31	50149.3	11.9643	4.39068	26.0412	FALSE	FALSE	1	heat_effects_no_sun_exposure_mapedfalse	7	TRUE	months	FALSE	2	5	denominator_cohort_2	0 to 17	Female	0	2017-01-01	2022-06-30	NA	NA	Pharmetrics	Female - 0 to 17
2	560962	17389790	5	2020-08-01	2020-08-31	47610.7	10.5019	3.40992	24.5078	FALSE	FALSE	1	heat_effects_no_sun_exposure_mapedfalse	7	TRUE	months	FALSE	2	5	denominator_cohort_2	0 to 17	Female	0	2017-01-01	2022-06-30	NA	NA	Pharmetrics	Female - 0 to 17
2	559802	16794025	NA	2020-09-01	2020-09-30	45979.5	NA	NA	NA	FALSE	TRUE	1	heat_effects_no_sun_exposure_mapedfalse	7	TRUE	months	FALSE	2	5	denominator_cohort_2	0 to 17	Female	0	2017-01-01	2022-06-30	NA	NA	Pharmetrics	Female - 0 to 17
2	561921	17419529	NA	2020-10-01	2020-10-31	47692.1	NA	NA	NA	FALSE	TRUE	1	heat_effects_no_sun_exposure_mapedfalse	7	TRUE	months	FALSE	2	5	denominator_cohort_2	0 to 17	Female	0	2017-01-01	2022-06-30	NA	NA	Pharmetrics	Female - 0 to 17
2	563837	16915102	NA	2020-11-01	2020-11-30	46311	NA	NA	NA	FALSE	TRUE	1	heat_effects_no_sun_exposure_mapedfalse	7	TRUE	months	FALSE	2	5	denominator_cohort_2	0 to 17	Female	0	2017-01-01	2022-06-30	NA	NA	Pharmetrics	Female - 0 to 17
2	565767	17538777	0	2020-12-01	2020-12-31	48018.6	0	0	7.6822	FALSE	FALSE	1	heat_effects_no_sun_exposure_mapedfalse	7	TRUE	months	FALSE	2	5	denominator_cohort_2	0 to 17	Female	0	2017-01-01	2022-06-30	NA	NA	Pharmetrics	Female - 0 to 17
2	536004	16616116	NA	2021-01-01	2021-01-31	45492.4	NA	NA	NA	FALSE	TRUE	1	heat_effects_no_sun_exposure_mapedfalse	7	TRUE	months	FALSE	2	5	denominator_cohort_2	0 to 17	Female	0	2017-01-01	2022-06-30	NA	NA	Pharmetrics	Female - 0 to 17
2	538617	15081268	NA	2021-02-01	2021-02-28	41290.3	NA	NA	NA	FALSE	TRUE	1	heat_effects_no_sun_exposure_mapedfalse	7	TRUE	months	FALSE	2	5	denominator_cohort_2	0 to 17	Female	0	2017-01-01	2022-06-30	NA	NA	Pharmetrics	Female - 0 to 17
2	542344	16812664	0	2021-03-01	2021-03-31	46030.6	0	0	8.01398	FALSE	FALSE	1	heat_effects_no_sun_exposure_mapedfalse	7	TRUE	months	FALSE	2	5	denominator_cohort_2	0 to 17	Female	0	2017-01-01	2022-06-30	NA	NA	Pharmetrics	Female - 0 to 17
2	544298	16328932	NA	2021-04-01	2021-04-30	44706.2	NA	NA	NA	FALSE	TRUE	1	heat_effects_no_sun_exposure_mapedfalse	7	TRUE	months	FALSE	2	5	denominator_cohort_2	0 to 17	Female	0	2017-01-01	2022-06-30	NA	NA	Pharmetrics	Female - 0 to 17
2	547211	16963491	6	2021-05-01	2021-05-31	46443.5	12.9189	4.74102	28.1191	FALSE	FALSE	1	heat_effects_no_sun_exposure_mapedfalse	7	TRUE	months	FALSE	2	5	denominator_cohort_2	0 to 17	Female	0	2017-01-01	2022-06-30	NA	NA	Pharmetrics	Female - 0 to 17
2	551637	16548960	21	2021-06-01	2021-06-30	45308.6	46.3488	28.6907	70.8491	FALSE	FALSE	1	heat_effects_no_sun_exposure_mapedfalse	7	TRUE	months	FALSE	2	5	denominator_cohort_2	0 to 17	Female	0	2017-01-01	2022-06-30	NA	NA	Pharmetrics	Female - 0 to 17
2	556639	17255690	15	2021-07-01	2021-07-31	47243.5	31.7504	17.7705	52.3675	FALSE	FALSE	1	heat_effects_no_sun_exposure_mapedfalse	7	TRUE	months	FALSE	2	5	denominator_cohort_2	0 to 17	Female	0	2017-01-01	2022-06-30	NA	NA	Pharmetrics	Female - 0 to 17
2	561615	17410005	7	2021-08-01	2021-08-31	47666	14.6855	5.90434	30.2578	FALSE	FALSE	1	heat_effects_no_sun_exposure_mapedfalse	7	TRUE	months	FALSE	2	5	denominator_cohort_2	0 to 17	Female	0	2017-01-01	2022-06-30	NA	NA	Pharmetrics	Female - 0 to 17
2	566692	17000729	NA	2021-09-01	2021-09-30	46545.5	NA	NA	NA	FALSE	TRUE	1	heat_effects_no_sun_exposure_mapedfalse	7	TRUE	months	FALSE	2	5	denominator_cohort_2	0 to 17	Female	0	2017-01-01	2022-06-30	NA	NA	Pharmetrics	Female - 0 to 17
2	570785	17694319	NA	2021-10-01	2021-10-31	48444.4	NA	NA	NA	FALSE	TRUE	1	heat_effects_no_sun_exposure_mapedfalse	7	TRUE	months	FALSE	2	5	denominator_cohort_2	0 to 17	Female	0	2017-01-01	2022-06-30	NA	NA	Pharmetrics	Female - 0 to 17
2	574361	17230822	NA	2021-11-01	2021-11-30	47175.4	NA	NA	NA	FALSE	TRUE	1	heat_effects_no_sun_exposure_mapedfalse	7	TRUE	months	FALSE	2	5	denominator_cohort_2	0 to 17	Female	0	2017-01-01	2022-06-30	NA	NA	Pharmetrics	Female - 0 to 17
2	577735	17909769	NA	2021-12-01	2021-12-31	49034.3	NA	NA	NA	FALSE	TRUE	1	heat_effects_no_sun_exposure_mapedfalse	7	TRUE	months	FALSE	2	5	denominator_cohort_2	0 to 17	Female	0	2017-01-01	2022-06-30	NA	NA	Pharmetrics	Female - 0 to 17
2	537517	16663027	0	2022-01-01	2022-01-31	45620.9	0	0	8.08595	FALSE	FALSE	1	heat_effects_no_sun_exposure_mapedfalse	7	TRUE	months	FALSE	2	5	denominator_cohort_2	0 to 17	Female	0	2017-01-01	2022-06-30	NA	NA	Pharmetrics	Female - 0 to 17
2	540371	15130380	NA	2022-02-01	2022-02-28	41424.7	NA	NA	NA	FALSE	TRUE	1	heat_effects_no_sun_exposure_mapedfalse	7	TRUE	months	FALSE	2	5	denominator_cohort_2	0 to 17	Female	0	2017-01-01	2022-06-30	NA	NA	Pharmetrics	Female - 0 to 17
2	542771	16825877	NA	2022-03-01	2022-03-31	46066.7	NA	NA	NA	FALSE	TRUE	1	heat_effects_no_sun_exposure_mapedfalse	7	TRUE	months	FALSE	2	5	denominator_cohort_2	0 to 17	Female	0	2017-01-01	2022-06-30	NA	NA	Pharmetrics	Female - 0 to 17
2	150790	4523700	0	2022-04-01	2022-04-30	12385.2	0	0	29.7845	FALSE	FALSE	1	heat_effects_no_sun_exposure_mapedfalse	7	TRUE	months	FALSE	2	5	denominator_cohort_2	0 to 17	Female	0	2017-01-01	2022-06-30	NA	NA	Pharmetrics	Female - 0 to 17
2	151238	4688370	NA	2022-05-01	2022-05-31	12836.1	NA	NA	NA	FALSE	TRUE	1	heat_effects_no_sun_exposure_mapedfalse	7	TRUE	months	FALSE	2	5	denominator_cohort_2	0 to 17	Female	0	2017-01-01	2022-06-30	NA	NA	Pharmetrics	Female - 0 to 17
2	151223	4536674	NA	2022-06-01	2022-06-30	12420.7	NA	NA	NA	FALSE	TRUE	1	heat_effects_no_sun_exposure_mapedfalse	7	TRUE	months	FALSE	2	5	denominator_cohort_2	0 to 17	Female	0	2017-01-01	2022-06-30	NA	NA	Pharmetrics	Female - 0 to 17
20	1295481	40159842	6	2017-01-01	2017-01-31	109952	5.45694	2.0026	11.8775	FALSE	FALSE	2	heat_effects_non_exposure_sunlight_repeated_outcomes_mapedfalse	7	TRUE	months	FALSE	8	5	denominator_cohort_8	65 to 199	Female	0	2017-01-01	2022-06-30	NA	NA	Pharmetrics	Female - 65+
20	1287628	36053541	6	2017-02-01	2017-02-28	98709.2	6.07846	2.23069	13.2302	FALSE	FALSE	2	heat_effects_non_exposure_sunlight_repeated_outcomes_mapedfalse	7	TRUE	months	FALSE	8	5	denominator_cohort_8	65 to 199	Female	0	2017-01-01	2022-06-30	NA	NA	Pharmetrics	Female - 65+
20	1280103	39683091	10	2017-03-01	2017-03-31	108646	9.20417	4.41376	16.9268	FALSE	FALSE	2	heat_effects_non_exposure_sunlight_repeated_outcomes_mapedfalse	7	TRUE	months	FALSE	8	5	denominator_cohort_8	65 to 199	Female	0	2017-01-01	2022-06-30	NA	NA	Pharmetrics	Female - 65+
20	1252028	37560702	19	2017-04-01	2017-04-30	102836	18.4761	11.1238	28.8527	FALSE	FALSE	2	heat_effects_non_exposure_sunlight_repeated_outcomes_mapedfalse	7	TRUE	months	FALSE	8	5	denominator_cohort_8	65 to 199	Female	0	2017-01-01	2022-06-30	NA	NA	Pharmetrics	Female - 65+
20	1222181	37887360	26	2017-05-01	2017-05-31	103730	25.0651	16.3733	36.7262	FALSE	FALSE	2	heat_effects_non_exposure_sunlight_repeated_outcomes_mapedfalse	7	TRUE	months	FALSE	8	5	denominator_cohort_8	65 to 199	Female	0	2017-01-01	2022-06-30	NA	NA	Pharmetrics	Female - 65+
20	1142286	34268113	61	2017-06-01	2017-06-30	93821	65.0174	49.7332	83.5176	FALSE	FALSE	2	heat_effects_non_exposure_sunlight_repeated_outcomes_mapedfalse	7	TRUE	months	FALSE	8	5	denominator_cohort_8	65 to 199	Female	0	2017-01-01	2022-06-30	NA	NA	Pharmetrics	Female - 65+
20	1130462	35043899	45	2017-07-01	2017-07-31	95945	46.9019	34.2106	62.7584	FALSE	FALSE	2	heat_effects_non_exposure_sunlight_repeated_outcomes_mapedfalse	7	TRUE	months	FALSE	8	5	denominator_cohort_8	65 to 199	Female	0	2017-01-01	2022-06-30	NA	NA	Pharmetrics	Female - 65+
20	1097821	34032175	36	2017-08-01	2017-08-31	93175	38.637	27.0609	53.4898	FALSE	FALSE	2	heat_effects_non_exposure_sunlight_repeated_outcomes_mapedfalse	7	TRUE	months	FALSE	8	5	denominator_cohort_8	65 to 199	Female	0	2017-01-01	2022-06-30	NA	NA	Pharmetrics	Female - 65+
20	1055970	31678630	53	2017-09-01	2017-09-30	86731.4	61.1082	45.7743	79.9311	FALSE	FALSE	2	heat_effects_non_exposure_sunlight_repeated_outcomes_mapedfalse	7	TRUE	months	FALSE	8	5	denominator_cohort_8	65 to 199	Female	0	2017-01-01	2022-06-30	NA	NA	Pharmetrics	Female - 65+
20	1042278	32310513	10	2017-10-01	2017-10-31	88461.4	11.3044	5.42088	20.7891	FALSE	FALSE	2	heat_effects_non_exposure_sunlight_repeated_outcomes_mapedfalse	7	TRUE	months	FALSE	8	5	denominator_cohort_8	65 to 199	Female	0	2017-01-01	2022-06-30	NA	NA	Pharmetrics	Female - 65+
20	1017830	30534848	8	2017-11-01	2017-11-30	83599.9	9.56939	4.13139	18.8555	FALSE	FALSE	2	heat_effects_non_exposure_sunlight_repeated_outcomes_mapedfalse	7	TRUE	months	FALSE	8	5	denominator_cohort_8	65 to 199	Female	0	2017-01-01	2022-06-30	NA	NA	Pharmetrics	Female - 65+
20	1012465	31386362	5	2017-12-01	2017-12-31	85931.2	5.81861	1.88929	13.5787	FALSE	FALSE	2	heat_effects_non_exposure_sunlight_repeated_outcomes_mapedfalse	7	TRUE	months	FALSE	8	5	denominator_cohort_8	65 to 199	Female	0	2017-01-01	2022-06-30	NA	NA	Pharmetrics	Female - 65+
20	1072283	33240750	NA	2018-01-01	2018-01-31	91008.2	NA	NA	NA	FALSE	TRUE	2	heat_effects_non_exposure_sunlight_repeated_outcomes_mapedfalse	7	TRUE	months	FALSE	8	5	denominator_cohort_8	65 to 199	Female	0	2017-01-01	2022-06-30	NA	NA	Pharmetrics	Female - 65+
20	1066786	29869937	7	2018-02-01	2018-02-28	81779.4	8.55961	3.44141	17.6361	FALSE	FALSE	2	heat_effects_non_exposure_sunlight_repeated_outcomes_mapedfalse	7	TRUE	months	FALSE	8	5	denominator_cohort_8	65 to 199	Female	0	2017-01-01	2022-06-30	NA	NA	Pharmetrics	Female - 65+
20	1062922	32950509	6	2018-03-01	2018-03-31	90213.6	6.65088	2.44076	14.4762	FALSE	FALSE	2	heat_effects_non_exposure_sunlight_repeated_outcomes_mapedfalse	7	TRUE	months	FALSE	8	5	denominator_cohort_8	65 to 199	Female	0	2017-01-01	2022-06-30	NA	NA	Pharmetrics	Female - 65+
20	1015769	30473016	7	2018-04-01	2018-04-30	83430.6	8.39021	3.3733	17.287	FALSE	FALSE	2	heat_effects_non_exposure_sunlight_repeated_outcomes_mapedfalse	7	TRUE	months	FALSE	8	5	denominator_cohort_8	65 to 199	Female	0	2017-01-01	2022-06-30	NA	NA	Pharmetrics	Female - 65+
20	1012507	31387570	26	2018-05-01	2018-05-31	85934.5	30.2556	19.764	44.3315	FALSE	FALSE	2	heat_effects_non_exposure_sunlight_repeated_outcomes_mapedfalse	7	TRUE	months	FALSE	8	5	denominator_cohort_8	65 to 199	Female	0	2017-01-01	2022-06-30	NA	NA	Pharmetrics	Female - 65+
20	1009769	30292651	47	2018-06-01	2018-06-30	82936.8	56.6697	41.6388	75.3587	FALSE	FALSE	2	heat_effects_non_exposure_sunlight_repeated_outcomes_mapedfalse	7	TRUE	months	FALSE	8	5	denominator_cohort_8	65 to 199	Female	0	2017-01-01	2022-06-30	NA	NA	Pharmetrics	Female - 65+
20	1022695	31702808	82	2018-07-01	2018-07-31	86797.6	94.4727	75.1369	117.266	FALSE	FALSE	2	heat_effects_non_exposure_sunlight_repeated_outcomes_mapedfalse	7	TRUE	months	FALSE	8	5	denominator_cohort_8	65 to 199	Female	0	2017-01-01	2022-06-30	NA	NA	Pharmetrics	Female - 65+
20	1019280	31597244	51	2018-08-01	2018-08-31	86508.5	58.9537	43.8949	77.5133	FALSE	FALSE	2	heat_effects_non_exposure_sunlight_repeated_outcomes_mapedfalse	7	TRUE	months	FALSE	8	5	denominator_cohort_8	65 to 199	Female	0	2017-01-01	2022-06-30	NA	NA	Pharmetrics	Female - 65+
20	1017289	30518288	39	2018-09-01	2018-09-30	83554.5	46.6761	33.1913	63.8078	FALSE	FALSE	2	heat_effects_non_exposure_sunlight_repeated_outcomes_mapedfalse	7	TRUE	months	FALSE	8	5	denominator_cohort_8	65 to 199	Female	0	2017-01-01	2022-06-30	NA	NA	Pharmetrics	Female - 65+
20	1014313	31443492	21	2018-10-01	2018-10-31	86087.6	24.3938	15.1001	37.2885	FALSE	FALSE	2	heat_effects_non_exposure_sunlight_repeated_outcomes_mapedfalse	7	TRUE	months	FALSE	8	5	denominator_cohort_8	65 to 199	Female	0	2017-01-01	2022-06-30	NA	NA	Pharmetrics	Female - 65+
20	1012203	30366035	7	2018-11-01	2018-11-30	83137.7	8.41977	3.38518	17.3479	FALSE	FALSE	2	heat_effects_non_exposure_sunlight_repeated_outcomes_mapedfalse	7	TRUE	months	FALSE	8	5	denominator_cohort_8	65 to 199	Female	0	2017-01-01	2022-06-30	NA	NA	Pharmetrics	Female - 65+
20	1010234	31317234	NA	2018-12-01	2018-12-31	85741.9	NA	NA	NA	FALSE	TRUE	2	heat_effects_non_exposure_sunlight_repeated_outcomes_mapedfalse	7	TRUE	months	FALSE	8	5	denominator_cohort_8	65 to 199	Female	0	2017-01-01	2022-06-30	NA	NA	Pharmetrics	Female - 65+
20	1133726	35145480	NA	2019-01-01	2019-01-31	96223.1	NA	NA	NA	FALSE	TRUE	2	heat_effects_non_exposure_sunlight_repeated_outcomes_mapedfalse	7	TRUE	months	FALSE	8	5	denominator_cohort_8	65 to 199	Female	0	2017-01-01	2022-06-30	NA	NA	Pharmetrics	Female - 65+
20	1130481	31653410	6	2019-02-01	2019-02-28	86662.3	6.92342	2.54077	15.0694	FALSE	FALSE	2	heat_effects_non_exposure_sunlight_repeated_outcomes_mapedfalse	7	TRUE	months	FALSE	8	5	denominator_cohort_8	65 to 199	Female	0	2017-01-01	2022-06-30	NA	NA	Pharmetrics	Female - 65+
20	1129593	35017309	NA	2019-03-01	2019-03-31	95872.2	NA	NA	NA	FALSE	TRUE	2	heat_effects_non_exposure_sunlight_repeated_outcomes_mapedfalse	7	TRUE	months	FALSE	8	5	denominator_cohort_8	65 to 199	Female	0	2017-01-01	2022-06-30	NA	NA	Pharmetrics	Female - 65+
20	1118613	33558349	6	2019-04-01	2019-04-30	91877.8	6.53042	2.39655	14.214	FALSE	FALSE	2	heat_effects_non_exposure_sunlight_repeated_outcomes_mapedfalse	7	TRUE	months	FALSE	8	5	denominator_cohort_8	65 to 199	Female	0	2017-01-01	2022-06-30	NA	NA	Pharmetrics	Female - 65+
20	1118378	34669595	21	2019-05-01	2019-05-31	94920.2	22.1239	13.695	33.8187	FALSE	FALSE	2	heat_effects_non_exposure_sunlight_repeated_outcomes_mapedfalse	7	TRUE	months	FALSE	8	5	denominator_cohort_8	65 to 199	Female	0	2017-01-01	2022-06-30	NA	NA	Pharmetrics	Female - 65+
20	1073356	32200522	21	2019-06-01	2019-06-30	88160.2	23.8203	14.7451	36.4118	FALSE	FALSE	2	heat_effects_non_exposure_sunlight_repeated_outcomes_mapedfalse	7	TRUE	months	FALSE	8	5	denominator_cohort_8	65 to 199	Female	0	2017-01-01	2022-06-30	NA	NA	Pharmetrics	Female - 65+
20	1071117	33203972	81	2019-07-01	2019-07-31	90907.5	89.1015	70.7595	110.745	FALSE	FALSE	2	heat_effects_non_exposure_sunlight_repeated_outcomes_mapedfalse	7	TRUE	months	FALSE	8	5	denominator_cohort_8	65 to 199	Female	0	2017-01-01	2022-06-30	NA	NA	Pharmetrics	Female - 65+
20	1071733	33223246	53	2019-08-01	2019-08-31	90960.3	58.2672	43.6461	76.2149	FALSE	FALSE	2	heat_effects_non_exposure_sunlight_repeated_outcomes_mapedfalse	7	TRUE	months	FALSE	8	5	denominator_cohort_8	65 to 199	Female	0	2017-01-01	2022-06-30	NA	NA	Pharmetrics	Female - 65+
20	1071805	32153840	41	2019-09-01	2019-09-30	88032.4	46.5738	33.4221	63.1826	FALSE	FALSE	2	heat_effects_non_exposure_sunlight_repeated_outcomes_mapedfalse	7	TRUE	months	FALSE	8	5	denominator_cohort_8	65 to 199	Female	0	2017-01-01	2022-06-30	NA	NA	Pharmetrics	Female - 65+
20	1070613	33188846	11	2019-10-01	2019-10-31	90866.1	12.1057	6.04313	21.6605	FALSE	FALSE	2	heat_effects_non_exposure_sunlight_repeated_outcomes_mapedfalse	7	TRUE	months	FALSE	8	5	denominator_cohort_8	65 to 199	Female	0	2017-01-01	2022-06-30	NA	NA	Pharmetrics	Female - 65+
20	1068642	32059199	8	2019-11-01	2019-11-30	87773.3	9.11439	3.93495	17.959	FALSE	FALSE	2	heat_effects_non_exposure_sunlight_repeated_outcomes_mapedfalse	7	TRUE	months	FALSE	8	5	denominator_cohort_8	65 to 199	Female	0	2017-01-01	2022-06-30	NA	NA	Pharmetrics	Female - 65+
20	1066476	33060695	6	2019-12-01	2019-12-31	90515.2	6.62872	2.43262	14.4279	FALSE	FALSE	2	heat_effects_non_exposure_sunlight_repeated_outcomes_mapedfalse	7	TRUE	months	FALSE	8	5	denominator_cohort_8	65 to 199	Female	0	2017-01-01	2022-06-30	NA	NA	Pharmetrics	Female - 65+
20	1153990	35773625	8	2020-01-01	2020-01-31	97942.8	8.16803	3.52638	16.0943	FALSE	FALSE	2	heat_effects_non_exposure_sunlight_repeated_outcomes_mapedfalse	7	TRUE	months	FALSE	8	5	denominator_cohort_8	65 to 199	Female	0	2017-01-01	2022-06-30	NA	NA	Pharmetrics	Female - 65+
20	1151102	33381867	10	2020-02-01	2020-02-29	91394.6	10.9416	5.24691	20.1219	FALSE	FALSE	2	heat_effects_non_exposure_sunlight_repeated_outcomes_mapedfalse	7	TRUE	months	FALSE	8	5	denominator_cohort_8	65 to 199	Female	0	2017-01-01	2022-06-30	NA	NA	Pharmetrics	Female - 65+
20	1148862	35614706	NA	2020-03-01	2020-03-31	97507.8	NA	NA	NA	FALSE	TRUE	2	heat_effects_non_exposure_sunlight_repeated_outcomes_mapedfalse	7	TRUE	months	FALSE	8	5	denominator_cohort_8	65 to 199	Female	0	2017-01-01	2022-06-30	NA	NA	Pharmetrics	Female - 65+
20	1145698	34370915	5	2020-04-01	2020-04-30	94102.4	5.31336	1.72523	12.3996	FALSE	FALSE	2	heat_effects_non_exposure_sunlight_repeated_outcomes_mapedfalse	7	TRUE	months	FALSE	8	5	denominator_cohort_8	65 to 199	Female	0	2017-01-01	2022-06-30	NA	NA	Pharmetrics	Female - 65+
20	1114372	34545402	17	2020-05-01	2020-05-31	94580.2	17.9742	10.4706	28.7784	FALSE	FALSE	2	heat_effects_non_exposure_sunlight_repeated_outcomes_mapedfalse	7	TRUE	months	FALSE	8	5	denominator_cohort_8	65 to 199	Female	0	2017-01-01	2022-06-30	NA	NA	Pharmetrics	Female - 65+
20	1113727	33411582	26	2020-06-01	2020-06-30	91475.9	28.4228	18.5667	41.646	FALSE	FALSE	2	heat_effects_non_exposure_sunlight_repeated_outcomes_mapedfalse	7	TRUE	months	FALSE	8	5	denominator_cohort_8	65 to 199	Female	0	2017-01-01	2022-06-30	NA	NA	Pharmetrics	Female - 65+
20	1115427	34577852	56	2020-07-01	2020-07-31	94669	59.1535	44.6839	76.8157	FALSE	FALSE	2	heat_effects_non_exposure_sunlight_repeated_outcomes_mapedfalse	7	TRUE	months	FALSE	8	5	denominator_cohort_8	65 to 199	Female	0	2017-01-01	2022-06-30	NA	NA	Pharmetrics	Female - 65+
20	1111881	34467907	40	2020-08-01	2020-08-31	94368	42.3873	30.2821	57.7194	FALSE	FALSE	2	heat_effects_non_exposure_sunlight_repeated_outcomes_mapedfalse	7	TRUE	months	FALSE	8	5	denominator_cohort_8	65 to 199	Female	0	2017-01-01	2022-06-30	NA	NA	Pharmetrics	Female - 65+
20	1111185	33335374	21	2020-09-01	2020-09-30	91267.3	23.0093	14.2431	35.1722	FALSE	FALSE	2	heat_effects_non_exposure_sunlight_repeated_outcomes_mapedfalse	7	TRUE	months	FALSE	8	5	denominator_cohort_8	65 to 199	Female	0	2017-01-01	2022-06-30	NA	NA	Pharmetrics	Female - 65+
20	1111247	34448587	6	2020-10-01	2020-10-31	94315.1	6.36165	2.33461	13.8466	FALSE	FALSE	2	heat_effects_non_exposure_sunlight_repeated_outcomes_mapedfalse	7	TRUE	months	FALSE	8	5	denominator_cohort_8	65 to 199	Female	0	2017-01-01	2022-06-30	NA	NA	Pharmetrics	Female - 65+
20	1109227	33276792	NA	2020-11-01	2020-11-30	91106.9	NA	NA	NA	FALSE	TRUE	2	heat_effects_non_exposure_sunlight_repeated_outcomes_mapedfalse	7	TRUE	months	FALSE	8	5	denominator_cohort_8	65 to 199	Female	0	2017-01-01	2022-06-30	NA	NA	Pharmetrics	Female - 65+
20	1106970	34316045	NA	2020-12-01	2020-12-31	93952.2	NA	NA	NA	FALSE	TRUE	2	heat_effects_non_exposure_sunlight_repeated_outcomes_mapedfalse	7	TRUE	months	FALSE	8	5	denominator_cohort_8	65 to 199	Female	0	2017-01-01	2022-06-30	NA	NA	Pharmetrics	Female - 65+
20	1188704	36849776	6	2021-01-01	2021-01-31	100889	5.94712	2.18249	12.9444	FALSE	FALSE	2	heat_effects_non_exposure_sunlight_repeated_outcomes_mapedfalse	7	TRUE	months	FALSE	8	5	denominator_cohort_8	65 to 199	Female	0	2017-01-01	2022-06-30	NA	NA	Pharmetrics	Female - 65+
20	1184367	33162272	NA	2021-02-01	2021-02-28	90793.4	NA	NA	NA	FALSE	TRUE	2	heat_effects_non_exposure_sunlight_repeated_outcomes_mapedfalse	7	TRUE	months	FALSE	8	5	denominator_cohort_8	65 to 199	Female	0	2017-01-01	2022-06-30	NA	NA	Pharmetrics	Female - 65+
20	1182873	36669021	6	2021-03-01	2021-03-31	100394	5.97643	2.19325	13.0082	FALSE	FALSE	2	heat_effects_non_exposure_sunlight_repeated_outcomes_mapedfalse	7	TRUE	months	FALSE	8	5	denominator_cohort_8	65 to 199	Female	0	2017-01-01	2022-06-30	NA	NA	Pharmetrics	Female - 65+
20	1182449	35473447	NA	2021-04-01	2021-04-30	97121	NA	NA	NA	FALSE	TRUE	2	heat_effects_non_exposure_sunlight_repeated_outcomes_mapedfalse	7	TRUE	months	FALSE	8	5	denominator_cohort_8	65 to 199	Female	0	2017-01-01	2022-06-30	NA	NA	Pharmetrics	Female - 65+
20	1180813	36605070	21	2021-05-01	2021-05-31	100219	20.9541	12.9709	32.0305	FALSE	FALSE	2	heat_effects_non_exposure_sunlight_repeated_outcomes_mapedfalse	7	TRUE	months	FALSE	8	5	denominator_cohort_8	65 to 199	Female	0	2017-01-01	2022-06-30	NA	NA	Pharmetrics	Female - 65+
20	1180334	35409577	57	2021-06-01	2021-06-30	96946.1	58.7955	44.5312	76.1764	FALSE	FALSE	2	heat_effects_non_exposure_sunlight_repeated_outcomes_mapedfalse	7	TRUE	months	FALSE	8	5	denominator_cohort_8	65 to 199	Female	0	2017-01-01	2022-06-30	NA	NA	Pharmetrics	Female - 65+
20	1181065	36612387	71	2021-07-01	2021-07-31	100239	70.8305	55.3192	89.3431	FALSE	FALSE	2	heat_effects_non_exposure_sunlight_repeated_outcomes_mapedfalse	7	TRUE	months	FALSE	8	5	denominator_cohort_8	65 to 199	Female	0	2017-01-01	2022-06-30	NA	NA	Pharmetrics	Female - 65+
20	1181078	36612889	64	2021-08-01	2021-08-31	100241	63.8464	49.1695	81.5304	FALSE	FALSE	2	heat_effects_non_exposure_sunlight_repeated_outcomes_mapedfalse	7	TRUE	months	FALSE	8	5	denominator_cohort_8	65 to 199	Female	0	2017-01-01	2022-06-30	NA	NA	Pharmetrics	Female - 65+
20	1181757	35452451	27	2021-09-01	2021-09-30	97063.5	27.8168	18.3315	40.472	FALSE	FALSE	2	heat_effects_non_exposure_sunlight_repeated_outcomes_mapedfalse	7	TRUE	months	FALSE	8	5	denominator_cohort_8	65 to 199	Female	0	2017-01-01	2022-06-30	NA	NA	Pharmetrics	Female - 65+
20	1181160	36615849	9	2021-10-01	2021-10-31	100249	8.97767	4.10516	17.0424	FALSE	FALSE	2	heat_effects_non_exposure_sunlight_repeated_outcomes_mapedfalse	7	TRUE	months	FALSE	8	5	denominator_cohort_8	65 to 199	Female	0	2017-01-01	2022-06-30	NA	NA	Pharmetrics	Female - 65+
20	1179134	35373966	5	2021-11-01	2021-11-30	96848.6	5.1627	1.67631	12.048	FALSE	FALSE	2	heat_effects_non_exposure_sunlight_repeated_outcomes_mapedfalse	7	TRUE	months	FALSE	8	5	denominator_cohort_8	65 to 199	Female	0	2017-01-01	2022-06-30	NA	NA	Pharmetrics	Female - 65+
20	1176874	36483047	6	2021-12-01	2021-12-31	99885.1	6.0069	2.20443	13.0745	FALSE	FALSE	2	heat_effects_non_exposure_sunlight_repeated_outcomes_mapedfalse	7	TRUE	months	FALSE	8	5	denominator_cohort_8	65 to 199	Female	0	2017-01-01	2022-06-30	NA	NA	Pharmetrics	Female - 65+
20	1218962	37787759	7	2022-01-01	2022-01-31	103457	6.76608	2.72032	13.9407	FALSE	FALSE	2	heat_effects_non_exposure_sunlight_repeated_outcomes_mapedfalse	7	TRUE	months	FALSE	8	5	denominator_cohort_8	65 to 199	Female	0	2017-01-01	2022-06-30	NA	NA	Pharmetrics	Female - 65+
20	1215921	34045767	NA	2022-02-01	2022-02-28	93212.2	NA	NA	NA	FALSE	TRUE	2	heat_effects_non_exposure_sunlight_repeated_outcomes_mapedfalse	7	TRUE	months	FALSE	8	5	denominator_cohort_8	65 to 199	Female	0	2017-01-01	2022-06-30	NA	NA	Pharmetrics	Female - 65+
20	1214454	37648061	NA	2022-03-01	2022-03-31	103075	NA	NA	NA	FALSE	TRUE	2	heat_effects_non_exposure_sunlight_repeated_outcomes_mapedfalse	7	TRUE	months	FALSE	8	5	denominator_cohort_8	65 to 199	Female	0	2017-01-01	2022-06-30	NA	NA	Pharmetrics	Female - 65+
20	92043	2761282	NA	2022-04-01	2022-04-30	7559.98	NA	NA	NA	FALSE	TRUE	2	heat_effects_non_exposure_sunlight_repeated_outcomes_mapedfalse	7	TRUE	months	FALSE	8	5	denominator_cohort_8	65 to 199	Female	0	2017-01-01	2022-06-30	NA	NA	Pharmetrics	Female - 65+
20	91591	2839321	0	2022-05-01	2022-05-31	7773.64	0	0	47.4537	FALSE	FALSE	2	heat_effects_non_exposure_sunlight_repeated_outcomes_mapedfalse	7	TRUE	months	FALSE	8	5	denominator_cohort_8	65 to 199	Female	0	2017-01-01	2022-06-30	NA	NA	Pharmetrics	Female - 65+
20	91177	2735294	NA	2022-06-01	2022-06-30	7488.83	NA	NA	NA	FALSE	TRUE	2	heat_effects_non_exposure_sunlight_repeated_outcomes_mapedfalse	7	TRUE	months	FALSE	8	5	denominator_cohort_8	65 to 199	Female	0	2017-01-01	2022-06-30	NA	NA	Pharmetrics	Female - 65+
21	2304592	71442115	20	2017-01-01	2017-01-31	195598	10.2251	6.24573	15.7918	FALSE	FALSE	2	heat_effects_non_exposure_sunlight_repeated_outcomes_mapedfalse	7	TRUE	months	FALSE	9	5	denominator_cohort_9	65 to 199	Both	0	2017-01-01	2022-06-30	NA	NA	Pharmetrics	Both - 65 to 199
21	2290030	64120750	9	2017-02-01	2017-02-28	175553	5.12666	2.34423	9.73199	FALSE	FALSE	2	heat_effects_non_exposure_sunlight_repeated_outcomes_mapedfalse	7	TRUE	months	FALSE	9	5	denominator_cohort_9	65 to 199	Both	0	2017-01-01	2022-06-30	NA	NA	Pharmetrics	Both - 65 to 199
21	2276005	70555861	27	2017-03-01	2017-03-31	193171	13.9772	9.21108	20.3361	FALSE	FALSE	2	heat_effects_non_exposure_sunlight_repeated_outcomes_mapedfalse	7	TRUE	months	FALSE	9	5	denominator_cohort_9	65 to 199	Both	0	2017-01-01	2022-06-30	NA	NA	Pharmetrics	Both - 65 to 199
21	2224107	66722917	34	2017-04-01	2017-04-30	182677	18.612	12.8894	26.0085	FALSE	FALSE	2	heat_effects_non_exposure_sunlight_repeated_outcomes_mapedfalse	7	TRUE	months	FALSE	9	5	denominator_cohort_9	65 to 199	Both	0	2017-01-01	2022-06-30	NA	NA	Pharmetrics	Both - 65 to 199
21	2163798	67077253	51	2017-05-01	2017-05-31	183648	27.7706	20.677	36.5132	FALSE	FALSE	2	heat_effects_non_exposure_sunlight_repeated_outcomes_mapedfalse	7	TRUE	months	FALSE	9	5	denominator_cohort_9	65 to 199	Both	0	2017-01-01	2022-06-30	NA	NA	Pharmetrics	Both - 65 to 199
21	2028333	60848940	121	2017-06-01	2017-06-30	166595	72.6311	60.2674	86.7849	FALSE	FALSE	2	heat_effects_non_exposure_sunlight_repeated_outcomes_mapedfalse	7	TRUE	months	FALSE	9	5	denominator_cohort_9	65 to 199	Both	0	2017-01-01	2022-06-30	NA	NA	Pharmetrics	Both - 65 to 199
21	2006370	62196233	151	2017-07-01	2017-07-31	170284	88.6754	75.0959	104.001	FALSE	FALSE	2	heat_effects_non_exposure_sunlight_repeated_outcomes_mapedfalse	7	TRUE	months	FALSE	9	5	denominator_cohort_9	65 to 199	Both	0	2017-01-01	2022-06-30	NA	NA	Pharmetrics	Both - 65 to 199
21	1937754	60069667	88	2017-08-01	2017-08-31	164462	53.5079	42.9149	65.9232	FALSE	FALSE	2	heat_effects_non_exposure_sunlight_repeated_outcomes_mapedfalse	7	TRUE	months	FALSE	9	5	denominator_cohort_9	65 to 199	Both	0	2017-01-01	2022-06-30	NA	NA	Pharmetrics	Both - 65 to 199
21	1864219	55925644	91	2017-09-01	2017-09-30	153116	59.432	47.851	72.9694	FALSE	FALSE	2	heat_effects_non_exposure_sunlight_repeated_outcomes_mapedfalse	7	TRUE	months	FALSE	9	5	denominator_cohort_9	65 to 199	Both	0	2017-01-01	2022-06-30	NA	NA	Pharmetrics	Both - 65 to 199
21	1837725	56969231	25	2017-10-01	2017-10-31	155973	16.0284	10.3727	23.6611	FALSE	FALSE	2	heat_effects_non_exposure_sunlight_repeated_outcomes_mapedfalse	7	TRUE	months	FALSE	9	5	denominator_cohort_9	65 to 199	Both	0	2017-01-01	2022-06-30	NA	NA	Pharmetrics	Both - 65 to 199
21	1798358	53950555	17	2017-11-01	2017-11-30	147709	11.5091	6.7045	18.4273	FALSE	FALSE	2	heat_effects_non_exposure_sunlight_repeated_outcomes_mapedfalse	7	TRUE	months	FALSE	9	5	denominator_cohort_9	65 to 199	Both	0	2017-01-01	2022-06-30	NA	NA	Pharmetrics	Both - 65 to 199
21	1788849	55454238	7	2017-12-01	2017-12-31	151825	4.61056	1.85368	9.49951	FALSE	FALSE	2	heat_effects_non_exposure_sunlight_repeated_outcomes_mapedfalse	7	TRUE	months	FALSE	9	5	denominator_cohort_9	65 to 199	Both	0	2017-01-01	2022-06-30	NA	NA	Pharmetrics	Both - 65 to 199
21	1902873	58988943	9	2018-01-01	2018-01-31	161503	5.57265	2.54817	10.5786	FALSE	FALSE	2	heat_effects_non_exposure_sunlight_repeated_outcomes_mapedfalse	7	TRUE	months	FALSE	9	5	denominator_cohort_9	65 to 199	Both	0	2017-01-01	2022-06-30	NA	NA	Pharmetrics	Both - 65 to 199
21	1892592	52992433	13	2018-02-01	2018-02-28	145085	8.96024	4.77095	15.3223	FALSE	FALSE	2	heat_effects_non_exposure_sunlight_repeated_outcomes_mapedfalse	7	TRUE	months	FALSE	9	5	denominator_cohort_9	65 to 199	Both	0	2017-01-01	2022-06-30	NA	NA	Pharmetrics	Both - 65 to 199
21	1885515	58450810	12	2018-03-01	2018-03-31	160030	7.49861	3.87464	13.0986	FALSE	FALSE	2	heat_effects_non_exposure_sunlight_repeated_outcomes_mapedfalse	7	TRUE	months	FALSE	9	5	denominator_cohort_9	65 to 199	Both	0	2017-01-01	2022-06-30	NA	NA	Pharmetrics	Both - 65 to 199
21	1811440	54343034	17	2018-04-01	2018-04-30	148783	11.426	6.65608	18.2942	FALSE	FALSE	2	heat_effects_non_exposure_sunlight_repeated_outcomes_mapedfalse	7	TRUE	months	FALSE	9	5	denominator_cohort_9	65 to 199	Both	0	2017-01-01	2022-06-30	NA	NA	Pharmetrics	Both - 65 to 199
21	1804953	55953129	60	2018-05-01	2018-05-31	153191	39.1667	29.8883	50.4153	FALSE	FALSE	2	heat_effects_non_exposure_sunlight_repeated_outcomes_mapedfalse	7	TRUE	months	FALSE	9	5	denominator_cohort_9	65 to 199	Both	0	2017-01-01	2022-06-30	NA	NA	Pharmetrics	Both - 65 to 199
21	1799832	53994070	104	2018-06-01	2018-06-30	147828	70.3522	57.4828	85.2434	FALSE	FALSE	2	heat_effects_non_exposure_sunlight_repeated_outcomes_mapedfalse	7	TRUE	months	FALSE	9	5	denominator_cohort_9	65 to 199	Both	0	2017-01-01	2022-06-30	NA	NA	Pharmetrics	Both - 65 to 199
21	1824030	56543206	196	2018-07-01	2018-07-31	154807	126.609	109.504	145.629	FALSE	FALSE	2	heat_effects_non_exposure_sunlight_repeated_outcomes_mapedfalse	7	TRUE	months	FALSE	9	5	denominator_cohort_9	65 to 199	Both	0	2017-01-01	2022-06-30	NA	NA	Pharmetrics	Both - 65 to 199
21	1817292	56335019	121	2018-08-01	2018-08-31	154237	78.4508	65.0964	93.7386	FALSE	FALSE	2	heat_effects_non_exposure_sunlight_repeated_outcomes_mapedfalse	7	TRUE	months	FALSE	9	5	denominator_cohort_9	65 to 199	Both	0	2017-01-01	2022-06-30	NA	NA	Pharmetrics	Both - 65 to 199
21	1813630	54408018	82	2018-09-01	2018-09-30	148961	55.048	43.7813	68.329	FALSE	FALSE	2	heat_effects_non_exposure_sunlight_repeated_outcomes_mapedfalse	7	TRUE	months	FALSE	9	5	denominator_cohort_9	65 to 199	Both	0	2017-01-01	2022-06-30	NA	NA	Pharmetrics	Both - 65 to 199
21	1807832	56042375	40	2018-10-01	2018-10-31	153436	26.0696	18.6245	35.4993	FALSE	FALSE	2	heat_effects_non_exposure_sunlight_repeated_outcomes_mapedfalse	7	TRUE	months	FALSE	9	5	denominator_cohort_9	65 to 199	Both	0	2017-01-01	2022-06-30	NA	NA	Pharmetrics	Both - 65 to 199
21	1803636	54108980	13	2018-11-01	2018-11-30	148142	8.77535	4.6725	15.0061	FALSE	FALSE	2	heat_effects_non_exposure_sunlight_repeated_outcomes_mapedfalse	7	TRUE	months	FALSE	9	5	denominator_cohort_9	65 to 199	Both	0	2017-01-01	2022-06-30	NA	NA	Pharmetrics	Both - 65 to 199
21	1800031	55800916	NA	2018-12-01	2018-12-31	152775	NA	NA	NA	FALSE	TRUE	2	heat_effects_non_exposure_sunlight_repeated_outcomes_mapedfalse	7	TRUE	months	FALSE	9	5	denominator_cohort_9	65 to 199	Both	0	2017-01-01	2022-06-30	NA	NA	Pharmetrics	Both - 65 to 199
21	2022221	62688772	11	2019-01-01	2019-01-31	171633	6.40904	3.19937	11.4675	FALSE	FALSE	2	heat_effects_non_exposure_sunlight_repeated_outcomes_mapedfalse	7	TRUE	months	FALSE	9	5	denominator_cohort_9	65 to 199	Both	0	2017-01-01	2022-06-30	NA	NA	Pharmetrics	Both - 65 to 199
21	2015776	56441573	13	2019-02-01	2019-02-28	154529	8.41268	4.4794	14.3859	FALSE	FALSE	2	heat_effects_non_exposure_sunlight_repeated_outcomes_mapedfalse	7	TRUE	months	FALSE	9	5	denominator_cohort_9	65 to 199	Both	0	2017-01-01	2022-06-30	NA	NA	Pharmetrics	Both - 65 to 199
21	2013901	62430773	11	2019-03-01	2019-03-31	170926	6.43553	3.21259	11.5149	FALSE	FALSE	2	heat_effects_non_exposure_sunlight_repeated_outcomes_mapedfalse	7	TRUE	months	FALSE	9	5	denominator_cohort_9	65 to 199	Both	0	2017-01-01	2022-06-30	NA	NA	Pharmetrics	Both - 65 to 199
21	1991742	59752160	12	2019-04-01	2019-04-30	163592	7.3353	3.79026	12.8133	FALSE	FALSE	2	heat_effects_non_exposure_sunlight_repeated_outcomes_mapedfalse	7	TRUE	months	FALSE	9	5	denominator_cohort_9	65 to 199	Both	0	2017-01-01	2022-06-30	NA	NA	Pharmetrics	Both - 65 to 199
21	1990706	61711654	39	2019-05-01	2019-05-31	168957	23.0828	16.4141	31.5549	FALSE	FALSE	2	heat_effects_non_exposure_sunlight_repeated_outcomes_mapedfalse	7	TRUE	months	FALSE	9	5	denominator_cohort_9	65 to 199	Both	0	2017-01-01	2022-06-30	NA	NA	Pharmetrics	Both - 65 to 199
21	1907774	57232706	76	2019-06-01	2019-06-30	156695	48.502	38.214	60.7075	FALSE	FALSE	2	heat_effects_non_exposure_sunlight_repeated_outcomes_mapedfalse	7	TRUE	months	FALSE	9	5	denominator_cohort_9	65 to 199	Both	0	2017-01-01	2022-06-30	NA	NA	Pharmetrics	Both - 65 to 199
21	1902486	58975565	169	2019-07-01	2019-07-31	161466	104.666	89.4802	121.69	FALSE	FALSE	2	heat_effects_non_exposure_sunlight_repeated_outcomes_mapedfalse	7	TRUE	months	FALSE	9	5	denominator_cohort_9	65 to 199	Both	0	2017-01-01	2022-06-30	NA	NA	Pharmetrics	Both - 65 to 199
21	1902728	58983565	115	2019-08-01	2019-08-31	161488	71.2126	58.7933	85.48	FALSE	FALSE	2	heat_effects_non_exposure_sunlight_repeated_outcomes_mapedfalse	7	TRUE	months	FALSE	9	5	denominator_cohort_9	65 to 199	Both	0	2017-01-01	2022-06-30	NA	NA	Pharmetrics	Both - 65 to 199
21	1902442	57072623	76	2019-09-01	2019-09-30	156256	48.638	38.3212	60.8777	FALSE	FALSE	2	heat_effects_non_exposure_sunlight_repeated_outcomes_mapedfalse	7	TRUE	months	FALSE	9	5	denominator_cohort_9	65 to 199	Both	0	2017-01-01	2022-06-30	NA	NA	Pharmetrics	Both - 65 to 199
21	1899324	58878717	28	2019-10-01	2019-10-31	161201	17.3696	11.542	25.1039	FALSE	FALSE	2	heat_effects_non_exposure_sunlight_repeated_outcomes_mapedfalse	7	TRUE	months	FALSE	9	5	denominator_cohort_9	65 to 199	Both	0	2017-01-01	2022-06-30	NA	NA	Pharmetrics	Both - 65 to 199
21	1895531	56865800	14	2019-11-01	2019-11-30	155690	8.99222	4.91613	15.0874	FALSE	FALSE	2	heat_effects_non_exposure_sunlight_repeated_outcomes_mapedfalse	7	TRUE	months	FALSE	9	5	denominator_cohort_9	65 to 199	Both	0	2017-01-01	2022-06-30	NA	NA	Pharmetrics	Both - 65 to 199
21	1891488	58635992	15	2019-12-01	2019-12-31	160537	9.34366	5.22958	15.411	FALSE	FALSE	2	heat_effects_non_exposure_sunlight_repeated_outcomes_mapedfalse	7	TRUE	months	FALSE	9	5	denominator_cohort_9	65 to 199	Both	0	2017-01-01	2022-06-30	NA	NA	Pharmetrics	Both - 65 to 199
21	2055070	63707079	12	2020-01-01	2020-01-31	174420	6.87993	3.55496	12.0178	FALSE	FALSE	2	heat_effects_non_exposure_sunlight_repeated_outcomes_mapedfalse	7	TRUE	months	FALSE	9	5	denominator_cohort_9	65 to 199	Both	0	2017-01-01	2022-06-30	NA	NA	Pharmetrics	Both - 65 to 199
21	2049500	59435332	19	2020-02-01	2020-02-29	162725	11.6761	7.0298	18.2337	FALSE	FALSE	2	heat_effects_non_exposure_sunlight_repeated_outcomes_mapedfalse	7	TRUE	months	FALSE	9	5	denominator_cohort_9	65 to 199	Both	0	2017-01-01	2022-06-30	NA	NA	Pharmetrics	Both - 65 to 199
21	2045094	63397869	6	2020-03-01	2020-03-31	173574	3.45674	1.26856	7.52387	FALSE	FALSE	2	heat_effects_non_exposure_sunlight_repeated_outcomes_mapedfalse	7	TRUE	months	FALSE	9	5	denominator_cohort_9	65 to 199	Both	0	2017-01-01	2022-06-30	NA	NA	Pharmetrics	Both - 65 to 199
21	2038636	61159028	9	2020-04-01	2020-04-30	167444	5.37492	2.45776	10.2033	FALSE	FALSE	2	heat_effects_non_exposure_sunlight_repeated_outcomes_mapedfalse	7	TRUE	months	FALSE	9	5	denominator_cohort_9	65 to 199	Both	0	2017-01-01	2022-06-30	NA	NA	Pharmetrics	Both - 65 to 199
21	1976676	61276673	39	2020-05-01	2020-05-31	167766	23.2466	16.5306	31.7789	FALSE	FALSE	2	heat_effects_non_exposure_sunlight_repeated_outcomes_mapedfalse	7	TRUE	months	FALSE	9	5	denominator_cohort_9	65 to 199	Both	0	2017-01-01	2022-06-30	NA	NA	Pharmetrics	Both - 65 to 199
21	1975009	59249668	78	2020-06-01	2020-06-30	162217	48.0838	38.0083	60.0108	FALSE	FALSE	2	heat_effects_non_exposure_sunlight_repeated_outcomes_mapedfalse	7	TRUE	months	FALSE	9	5	denominator_cohort_9	65 to 199	Both	0	2017-01-01	2022-06-30	NA	NA	Pharmetrics	Both - 65 to 199
21	1977891	61313422	152	2020-07-01	2020-07-31	167867	90.5479	76.7254	106.141	FALSE	FALSE	2	heat_effects_non_exposure_sunlight_repeated_outcomes_mapedfalse	7	TRUE	months	FALSE	9	5	denominator_cohort_9	65 to 199	Both	0	2017-01-01	2022-06-30	NA	NA	Pharmetrics	Both - 65 to 199
21	1968957	61036664	103	2020-08-01	2020-08-31	167109	61.6363	50.3096	74.752	FALSE	FALSE	2	heat_effects_non_exposure_sunlight_repeated_outcomes_mapedfalse	7	TRUE	months	FALSE	9	5	denominator_cohort_9	65 to 199	Both	0	2017-01-01	2022-06-30	NA	NA	Pharmetrics	Both - 65 to 199
21	1967063	59011423	50	2020-09-01	2020-09-30	161564	30.9474	22.9698	40.8003	FALSE	FALSE	2	heat_effects_non_exposure_sunlight_repeated_outcomes_mapedfalse	7	TRUE	months	FALSE	9	5	denominator_cohort_9	65 to 199	Both	0	2017-01-01	2022-06-30	NA	NA	Pharmetrics	Both - 65 to 199
21	1966586	60964036	13	2020-10-01	2020-10-31	166910	7.78861	4.14711	13.3188	FALSE	FALSE	2	heat_effects_non_exposure_sunlight_repeated_outcomes_mapedfalse	7	TRUE	months	FALSE	9	5	denominator_cohort_9	65 to 199	Both	0	2017-01-01	2022-06-30	NA	NA	Pharmetrics	Both - 65 to 199
21	1962838	58885081	6	2020-11-01	2020-11-30	161219	3.72166	1.36578	8.10048	FALSE	FALSE	2	heat_effects_non_exposure_sunlight_repeated_outcomes_mapedfalse	7	TRUE	months	FALSE	9	5	denominator_cohort_9	65 to 199	Both	0	2017-01-01	2022-06-30	NA	NA	Pharmetrics	Both - 65 to 199
21	1958341	60708518	6	2020-12-01	2020-12-31	166211	3.60987	1.32476	7.85717	FALSE	FALSE	2	heat_effects_non_exposure_sunlight_repeated_outcomes_mapedfalse	7	TRUE	months	FALSE	9	5	denominator_cohort_9	65 to 199	Both	0	2017-01-01	2022-06-30	NA	NA	Pharmetrics	Both - 65 to 199
21	2113146	65507459	9	2021-01-01	2021-01-31	179350	5.01813	2.29461	9.52598	FALSE	FALSE	2	heat_effects_non_exposure_sunlight_repeated_outcomes_mapedfalse	7	TRUE	months	FALSE	9	5	denominator_cohort_9	65 to 199	Both	0	2017-01-01	2022-06-30	NA	NA	Pharmetrics	Both - 65 to 199
21	2104776	58933684	5	2021-02-01	2021-02-28	161352	3.09882	1.00618	7.23162	FALSE	FALSE	2	heat_effects_non_exposure_sunlight_repeated_outcomes_mapedfalse	7	TRUE	months	FALSE	9	5	denominator_cohort_9	65 to 199	Both	0	2017-01-01	2022-06-30	NA	NA	Pharmetrics	Both - 65 to 199
21	2101637	65150668	12	2021-03-01	2021-03-31	178373	6.72748	3.47619	11.7516	FALSE	FALSE	2	heat_effects_non_exposure_sunlight_repeated_outcomes_mapedfalse	7	TRUE	months	FALSE	9	5	denominator_cohort_9	65 to 199	Both	0	2017-01-01	2022-06-30	NA	NA	Pharmetrics	Both - 65 to 199
21	2100377	63011197	15	2021-04-01	2021-04-30	172515	8.69488	4.86646	14.3409	FALSE	FALSE	2	heat_effects_non_exposure_sunlight_repeated_outcomes_mapedfalse	7	TRUE	months	FALSE	9	5	denominator_cohort_9	65 to 199	Both	0	2017-01-01	2022-06-30	NA	NA	Pharmetrics	Both - 65 to 199
21	2097153	65011407	45	2021-05-01	2021-05-31	177992	25.2821	18.4409	33.8294	FALSE	FALSE	2	heat_effects_non_exposure_sunlight_repeated_outcomes_mapedfalse	7	TRUE	months	FALSE	9	5	denominator_cohort_9	65 to 199	Both	0	2017-01-01	2022-06-30	NA	NA	Pharmetrics	Both - 65 to 199
21	2095869	62875034	137	2021-06-01	2021-06-30	172142	79.5852	66.8171	94.0828	FALSE	FALSE	2	heat_effects_non_exposure_sunlight_repeated_outcomes_mapedfalse	7	TRUE	months	FALSE	9	5	denominator_cohort_9	65 to 199	Both	0	2017-01-01	2022-06-30	NA	NA	Pharmetrics	Both - 65 to 199
21	2097171	65010935	158	2021-07-01	2021-07-31	177990	88.7689	75.4671	103.74	FALSE	FALSE	2	heat_effects_non_exposure_sunlight_repeated_outcomes_mapedfalse	7	TRUE	months	FALSE	9	5	denominator_cohort_9	65 to 199	Both	0	2017-01-01	2022-06-30	NA	NA	Pharmetrics	Both - 65 to 199
21	2096766	64998551	140	2021-08-01	2021-08-31	177956	78.671	66.1795	92.8348	FALSE	FALSE	2	heat_effects_non_exposure_sunlight_repeated_outcomes_mapedfalse	7	TRUE	months	FALSE	9	5	denominator_cohort_9	65 to 199	Both	0	2017-01-01	2022-06-30	NA	NA	Pharmetrics	Both - 65 to 199
21	2097969	62938430	64	2021-09-01	2021-09-30	172316	37.1411	28.6031	47.4283	FALSE	FALSE	2	heat_effects_non_exposure_sunlight_repeated_outcomes_mapedfalse	7	TRUE	months	FALSE	9	5	denominator_cohort_9	65 to 199	Both	0	2017-01-01	2022-06-30	NA	NA	Pharmetrics	Both - 65 to 199
21	2096378	64987453	20	2021-10-01	2021-10-31	177926	11.2406	6.86607	17.3602	FALSE	FALSE	2	heat_effects_non_exposure_sunlight_repeated_outcomes_mapedfalse	7	TRUE	months	FALSE	9	5	denominator_cohort_9	65 to 199	Both	0	2017-01-01	2022-06-30	NA	NA	Pharmetrics	Both - 65 to 199
21	2092314	62769320	9	2021-11-01	2021-11-30	171853	5.23703	2.3947	9.94152	FALSE	FALSE	2	heat_effects_non_exposure_sunlight_repeated_outcomes_mapedfalse	7	TRUE	months	FALSE	9	5	denominator_cohort_9	65 to 199	Both	0	2017-01-01	2022-06-30	NA	NA	Pharmetrics	Both - 65 to 199
21	2087915	64725260	13	2021-12-01	2021-12-31	177208	7.33601	3.90612	12.5448	FALSE	FALSE	2	heat_effects_non_exposure_sunlight_repeated_outcomes_mapedfalse	7	TRUE	months	FALSE	9	5	denominator_cohort_9	65 to 199	Both	0	2017-01-01	2022-06-30	NA	NA	Pharmetrics	Both - 65 to 199
21	2176936	67484883	17	2022-01-01	2022-01-31	184764	9.20095	5.35989	14.7316	FALSE	FALSE	2	heat_effects_non_exposure_sunlight_repeated_outcomes_mapedfalse	7	TRUE	months	FALSE	9	5	denominator_cohort_9	65 to 199	Both	0	2017-01-01	2022-06-30	NA	NA	Pharmetrics	Both - 65 to 199
21	2171194	60793384	6	2022-02-01	2022-02-28	166443	3.60483	1.32291	7.8462	FALSE	FALSE	2	heat_effects_non_exposure_sunlight_repeated_outcomes_mapedfalse	7	TRUE	months	FALSE	9	5	denominator_cohort_9	65 to 199	Both	0	2017-01-01	2022-06-30	NA	NA	Pharmetrics	Both - 65 to 199
21	2168551	67224974	11	2022-03-01	2022-03-31	184052	5.97657	2.98348	10.6937	FALSE	FALSE	2	heat_effects_non_exposure_sunlight_repeated_outcomes_mapedfalse	7	TRUE	months	FALSE	9	5	denominator_cohort_9	65 to 199	Both	0	2017-01-01	2022-06-30	NA	NA	Pharmetrics	Both - 65 to 199
21	167320	5019584	NA	2022-04-01	2022-04-30	13742.9	NA	NA	NA	FALSE	TRUE	2	heat_effects_non_exposure_sunlight_repeated_outcomes_mapedfalse	7	TRUE	months	FALSE	9	5	denominator_cohort_9	65 to 199	Both	0	2017-01-01	2022-06-30	NA	NA	Pharmetrics	Both - 65 to 199
21	166458	5160198	0	2022-05-01	2022-05-31	14127.9	0	0	26.1107	FALSE	FALSE	2	heat_effects_non_exposure_sunlight_repeated_outcomes_mapedfalse	7	TRUE	months	FALSE	9	5	denominator_cohort_9	65 to 199	Both	0	2017-01-01	2022-06-30	NA	NA	Pharmetrics	Both - 65 to 199
21	165730	4971884	NA	2022-06-01	2022-06-30	13612.3	NA	NA	NA	FALSE	TRUE	2	heat_effects_non_exposure_sunlight_repeated_outcomes_mapedfalse	7	TRUE	months	FALSE	9	5	denominator_cohort_9	65 to 199	Both	0	2017-01-01	2022-06-30	NA	NA	Pharmetrics	Both - 65 to 199
22	9769264	302847502	26	2017-01-01	2017-01-31	829151	3.13574	2.04837	4.59458	FALSE	FALSE	2	heat_effects_non_exposure_sunlight_repeated_outcomes_mapedfalse	7	TRUE	months	FALSE	10	5	denominator_cohort_10	0 to 150	Male	0	2017-01-01	2022-06-30	NA	NA	Pharmetrics	Male - 0 to 150
22	9791642	274166355	14	2017-02-01	2017-02-28	750627	1.86511	1.01967	3.12934	FALSE	FALSE	2	heat_effects_non_exposure_sunlight_repeated_outcomes_mapedfalse	7	TRUE	months	FALSE	10	5	denominator_cohort_10	0 to 150	Male	0	2017-01-01	2022-06-30	NA	NA	Pharmetrics	Male - 0 to 150
22	9822052	304483715	59	2017-03-01	2017-03-31	833631	7.07747	5.3877	9.12942	FALSE	FALSE	2	heat_effects_non_exposure_sunlight_repeated_outcomes_mapedfalse	7	TRUE	months	FALSE	10	5	denominator_cohort_10	0 to 150	Male	0	2017-01-01	2022-06-30	NA	NA	Pharmetrics	Male - 0 to 150
22	9449002	283470111	67	2017-04-01	2017-04-30	776099	8.63292	6.69039	10.9635	FALSE	FALSE	2	heat_effects_non_exposure_sunlight_repeated_outcomes_mapedfalse	7	TRUE	months	FALSE	10	5	denominator_cohort_10	0 to 150	Male	0	2017-01-01	2022-06-30	NA	NA	Pharmetrics	Male - 0 to 150
22	8770735	271892170	159	2017-05-01	2017-05-31	744400	21.3595	18.1685	24.9496	FALSE	FALSE	2	heat_effects_non_exposure_sunlight_repeated_outcomes_mapedfalse	7	TRUE	months	FALSE	10	5	denominator_cohort_10	0 to 150	Male	0	2017-01-01	2022-06-30	NA	NA	Pharmetrics	Male - 0 to 150
22	6797936	203935816	348	2017-06-01	2017-06-30	558346	62.327	55.9498	69.2318	FALSE	FALSE	2	heat_effects_non_exposure_sunlight_repeated_outcomes_mapedfalse	7	TRUE	months	FALSE	10	5	denominator_cohort_10	0 to 150	Male	0	2017-01-01	2022-06-30	NA	NA	Pharmetrics	Male - 0 to 150
22	6708185	207949645	607	2017-07-01	2017-07-31	569335	106.616	98.3016	115.445	FALSE	FALSE	2	heat_effects_non_exposure_sunlight_repeated_outcomes_mapedfalse	7	TRUE	months	FALSE	10	5	denominator_cohort_10	0 to 150	Male	0	2017-01-01	2022-06-30	NA	NA	Pharmetrics	Male - 0 to 150
22	6271441	194412778	265	2017-08-01	2017-08-31	532273	49.7865	43.9721	56.1558	FALSE	FALSE	2	heat_effects_non_exposure_sunlight_repeated_outcomes_mapedfalse	7	TRUE	months	FALSE	10	5	denominator_cohort_10	0 to 150	Male	0	2017-01-01	2022-06-30	NA	NA	Pharmetrics	Male - 0 to 150
22	6154349	184629748	142	2017-09-01	2017-09-30	505489	28.0916	23.6613	33.1105	FALSE	FALSE	2	heat_effects_non_exposure_sunlight_repeated_outcomes_mapedfalse	7	TRUE	months	FALSE	10	5	denominator_cohort_10	0 to 150	Male	0	2017-01-01	2022-06-30	NA	NA	Pharmetrics	Male - 0 to 150
22	5952569	184529737	47	2017-10-01	2017-10-31	505215	9.30297	6.83547	12.371	FALSE	FALSE	2	heat_effects_non_exposure_sunlight_repeated_outcomes_mapedfalse	7	TRUE	months	FALSE	10	5	denominator_cohort_10	0 to 150	Male	0	2017-01-01	2022-06-30	NA	NA	Pharmetrics	Male - 0 to 150
22	5881559	176447147	18	2017-11-01	2017-11-30	483086	3.72604	2.20829	5.88876	FALSE	FALSE	2	heat_effects_non_exposure_sunlight_repeated_outcomes_mapedfalse	7	TRUE	months	FALSE	10	5	denominator_cohort_10	0 to 150	Male	0	2017-01-01	2022-06-30	NA	NA	Pharmetrics	Male - 0 to 150
22	5850339	181361018	9	2017-12-01	2017-12-31	496539	1.81254	0.828811	3.44077	FALSE	FALSE	2	heat_effects_non_exposure_sunlight_repeated_outcomes_mapedfalse	7	TRUE	months	FALSE	10	5	denominator_cohort_10	0 to 150	Male	0	2017-01-01	2022-06-30	NA	NA	Pharmetrics	Male - 0 to 150
22	5405963	167585343	12	2018-01-01	2018-01-31	458824	2.61538	1.35141	4.56855	FALSE	FALSE	2	heat_effects_non_exposure_sunlight_repeated_outcomes_mapedfalse	7	TRUE	months	FALSE	10	5	denominator_cohort_10	0 to 150	Male	0	2017-01-01	2022-06-30	NA	NA	Pharmetrics	Male - 0 to 150
22	5389950	150919064	9	2018-02-01	2018-02-28	413194	2.17815	0.995991	4.13482	FALSE	FALSE	2	heat_effects_non_exposure_sunlight_repeated_outcomes_mapedfalse	7	TRUE	months	FALSE	10	5	denominator_cohort_10	0 to 150	Male	0	2017-01-01	2022-06-30	NA	NA	Pharmetrics	Male - 0 to 150
22	5373439	166577096	13	2018-03-01	2018-03-31	456063	2.85048	1.51776	4.87441	FALSE	FALSE	2	heat_effects_non_exposure_sunlight_repeated_outcomes_mapedfalse	7	TRUE	months	FALSE	10	5	denominator_cohort_10	0 to 150	Male	0	2017-01-01	2022-06-30	NA	NA	Pharmetrics	Male - 0 to 150
22	5205394	156162147	32	2018-04-01	2018-04-30	427549	7.48453	5.11941	10.5659	FALSE	FALSE	2	heat_effects_non_exposure_sunlight_repeated_outcomes_mapedfalse	7	TRUE	months	FALSE	10	5	denominator_cohort_10	0 to 150	Male	0	2017-01-01	2022-06-30	NA	NA	Pharmetrics	Male - 0 to 150
22	5192278	160960245	144	2018-05-01	2018-05-31	440685	32.6764	27.5574	38.4704	FALSE	FALSE	2	heat_effects_non_exposure_sunlight_repeated_outcomes_mapedfalse	7	TRUE	months	FALSE	10	5	denominator_cohort_10	0 to 150	Male	0	2017-01-01	2022-06-30	NA	NA	Pharmetrics	Male - 0 to 150
22	5183493	155502799	334	2018-06-01	2018-06-30	425743	78.451	70.2622	87.3321	FALSE	FALSE	2	heat_effects_non_exposure_sunlight_repeated_outcomes_mapedfalse	7	TRUE	months	FALSE	10	5	denominator_cohort_10	0 to 150	Male	0	2017-01-01	2022-06-30	NA	NA	Pharmetrics	Male - 0 to 150
22	5160504	159971870	501	2018-07-01	2018-07-31	437979	114.389	104.591	124.858	FALSE	FALSE	2	heat_effects_non_exposure_sunlight_repeated_outcomes_mapedfalse	7	TRUE	months	FALSE	10	5	denominator_cohort_10	0 to 150	Male	0	2017-01-01	2022-06-30	NA	NA	Pharmetrics	Male - 0 to 150
22	5144026	159462770	343	2018-08-01	2018-08-31	436585	78.5643	70.469	87.3345	FALSE	FALSE	2	heat_effects_non_exposure_sunlight_repeated_outcomes_mapedfalse	7	TRUE	months	FALSE	10	5	denominator_cohort_10	0 to 150	Male	0	2017-01-01	2022-06-30	NA	NA	Pharmetrics	Male - 0 to 150
22	5143535	154304765	164	2018-09-01	2018-09-30	422463	38.8199	33.1059	45.2369	FALSE	FALSE	2	heat_effects_non_exposure_sunlight_repeated_outcomes_mapedfalse	7	TRUE	months	FALSE	10	5	denominator_cohort_10	0 to 150	Male	0	2017-01-01	2022-06-30	NA	NA	Pharmetrics	Male - 0 to 150
22	5114589	158552338	47	2018-10-01	2018-10-31	434093	10.8272	7.95541	14.3979	FALSE	FALSE	2	heat_effects_non_exposure_sunlight_repeated_outcomes_mapedfalse	7	TRUE	months	FALSE	10	5	denominator_cohort_10	0 to 150	Male	0	2017-01-01	2022-06-30	NA	NA	Pharmetrics	Male - 0 to 150
22	5113594	153408294	12	2018-11-01	2018-11-30	420009	2.85708	1.4763	4.99075	FALSE	FALSE	2	heat_effects_non_exposure_sunlight_repeated_outcomes_mapedfalse	7	TRUE	months	FALSE	10	5	denominator_cohort_10	0 to 150	Male	0	2017-01-01	2022-06-30	NA	NA	Pharmetrics	Male - 0 to 150
22	5105473	158270172	NA	2018-12-01	2018-12-31	433320	NA	NA	NA	FALSE	TRUE	2	heat_effects_non_exposure_sunlight_repeated_outcomes_mapedfalse	7	TRUE	months	FALSE	10	5	denominator_cohort_10	0 to 150	Male	0	2017-01-01	2022-06-30	NA	NA	Pharmetrics	Male - 0 to 150
22	5215622	161684753	16	2019-01-01	2019-01-31	442669	3.61444	2.06597	5.86963	FALSE	FALSE	2	heat_effects_non_exposure_sunlight_repeated_outcomes_mapedfalse	7	TRUE	months	FALSE	10	5	denominator_cohort_10	0 to 150	Male	0	2017-01-01	2022-06-30	NA	NA	Pharmetrics	Male - 0 to 150
22	5207637	145814223	10	2019-02-01	2019-02-28	399218	2.5049	1.2012	4.6066	FALSE	FALSE	2	heat_effects_non_exposure_sunlight_repeated_outcomes_mapedfalse	7	TRUE	months	FALSE	10	5	denominator_cohort_10	0 to 150	Male	0	2017-01-01	2022-06-30	NA	NA	Pharmetrics	Male - 0 to 150
22	5191286	160930311	15	2019-03-01	2019-03-31	440603	3.40442	1.90543	5.61508	FALSE	FALSE	2	heat_effects_non_exposure_sunlight_repeated_outcomes_mapedfalse	7	TRUE	months	FALSE	10	5	denominator_cohort_10	0 to 150	Male	0	2017-01-01	2022-06-30	NA	NA	Pharmetrics	Male - 0 to 150
22	4991295	149739170	24	2019-04-01	2019-04-30	409964	5.85418	3.75088	8.71056	FALSE	FALSE	2	heat_effects_non_exposure_sunlight_repeated_outcomes_mapedfalse	7	TRUE	months	FALSE	10	5	denominator_cohort_10	0 to 150	Male	0	2017-01-01	2022-06-30	NA	NA	Pharmetrics	Male - 0 to 150
22	4986041	154567237	101	2019-05-01	2019-05-31	423182	23.8668	19.4399	29.0003	FALSE	FALSE	2	heat_effects_non_exposure_sunlight_repeated_outcomes_mapedfalse	7	TRUE	months	FALSE	10	5	denominator_cohort_10	0 to 150	Male	0	2017-01-01	2022-06-30	NA	NA	Pharmetrics	Male - 0 to 150
22	4712850	141384506	211	2019-06-01	2019-06-30	387090	54.5093	47.4021	62.3815	FALSE	FALSE	2	heat_effects_non_exposure_sunlight_repeated_outcomes_mapedfalse	7	TRUE	months	FALSE	10	5	denominator_cohort_10	0 to 150	Male	0	2017-01-01	2022-06-30	NA	NA	Pharmetrics	Male - 0 to 150
22	4660279	144464785	518	2019-07-01	2019-07-31	395523	130.966	119.929	142.745	FALSE	FALSE	2	heat_effects_non_exposure_sunlight_repeated_outcomes_mapedfalse	7	TRUE	months	FALSE	10	5	denominator_cohort_10	0 to 150	Male	0	2017-01-01	2022-06-30	NA	NA	Pharmetrics	Male - 0 to 150
22	4651797	144203510	319	2019-08-01	2019-08-31	394808	80.7988	72.1745	90.17	FALSE	FALSE	2	heat_effects_non_exposure_sunlight_repeated_outcomes_mapedfalse	7	TRUE	months	FALSE	10	5	denominator_cohort_10	0 to 150	Male	0	2017-01-01	2022-06-30	NA	NA	Pharmetrics	Male - 0 to 150
22	4641901	139256103	159	2019-09-01	2019-09-30	381262	41.7036	35.4732	48.7132	FALSE	FALSE	2	heat_effects_non_exposure_sunlight_repeated_outcomes_mapedfalse	7	TRUE	months	FALSE	10	5	denominator_cohort_10	0 to 150	Male	0	2017-01-01	2022-06-30	NA	NA	Pharmetrics	Male - 0 to 150
22	4615779	143089058	57	2019-10-01	2019-10-31	391756	14.5499	11.0199	18.851	FALSE	FALSE	2	heat_effects_non_exposure_sunlight_repeated_outcomes_mapedfalse	7	TRUE	months	FALSE	10	5	denominator_cohort_10	0 to 150	Male	0	2017-01-01	2022-06-30	NA	NA	Pharmetrics	Male - 0 to 150
22	4608330	138250241	18	2019-11-01	2019-11-30	378509	4.75551	2.81841	7.51575	FALSE	FALSE	2	heat_effects_non_exposure_sunlight_repeated_outcomes_mapedfalse	7	TRUE	months	FALSE	10	5	denominator_cohort_10	0 to 150	Male	0	2017-01-01	2022-06-30	NA	NA	Pharmetrics	Male - 0 to 150
22	4607824	142842961	12	2019-12-01	2019-12-31	391083	3.0684	1.58549	5.35989	FALSE	FALSE	2	heat_effects_non_exposure_sunlight_repeated_outcomes_mapedfalse	7	TRUE	months	FALSE	10	5	denominator_cohort_10	0 to 150	Male	0	2017-01-01	2022-06-30	NA	NA	Pharmetrics	Male - 0 to 150
22	4590683	142311588	12	2020-01-01	2020-01-31	389628	3.07986	1.59141	5.3799	FALSE	FALSE	2	heat_effects_non_exposure_sunlight_repeated_outcomes_mapedfalse	7	TRUE	months	FALSE	10	5	denominator_cohort_10	0 to 150	Male	0	2017-01-01	2022-06-30	NA	NA	Pharmetrics	Male - 0 to 150
22	4585150	132969656	19	2020-02-01	2020-02-29	364051	5.21905	3.14221	8.15019	FALSE	FALSE	2	heat_effects_non_exposure_sunlight_repeated_outcomes_mapedfalse	7	TRUE	months	FALSE	10	5	denominator_cohort_10	0 to 150	Male	0	2017-01-01	2022-06-30	NA	NA	Pharmetrics	Male - 0 to 150
22	4581636	142031116	10	2020-03-01	2020-03-31	388860	2.57162	1.23319	4.7293	FALSE	FALSE	2	heat_effects_non_exposure_sunlight_repeated_outcomes_mapedfalse	7	TRUE	months	FALSE	10	5	denominator_cohort_10	0 to 150	Male	0	2017-01-01	2022-06-30	NA	NA	Pharmetrics	Male - 0 to 150
22	4550734	136522408	12	2020-04-01	2020-04-30	373778	3.21046	1.65889	5.60803	FALSE	FALSE	2	heat_effects_non_exposure_sunlight_repeated_outcomes_mapedfalse	7	TRUE	months	FALSE	10	5	denominator_cohort_10	0 to 150	Male	0	2017-01-01	2022-06-30	NA	NA	Pharmetrics	Male - 0 to 150
22	3883400	120385525	55	2020-05-01	2020-05-31	329598	16.687	12.5709	21.7204	FALSE	FALSE	2	heat_effects_non_exposure_sunlight_repeated_outcomes_mapedfalse	7	TRUE	months	FALSE	10	5	denominator_cohort_10	0 to 150	Male	0	2017-01-01	2022-06-30	NA	NA	Pharmetrics	Male - 0 to 150
22	3883673	116509340	181	2020-06-01	2020-06-30	318985	56.7424	48.7768	65.638	FALSE	FALSE	2	heat_effects_non_exposure_sunlight_repeated_outcomes_mapedfalse	7	TRUE	months	FALSE	10	5	denominator_cohort_10	0 to 150	Male	0	2017-01-01	2022-06-30	NA	NA	Pharmetrics	Male - 0 to 150
22	3889506	120572236	373	2020-07-01	2020-07-31	330109	112.993	101.816	125.062	FALSE	FALSE	2	heat_effects_non_exposure_sunlight_repeated_outcomes_mapedfalse	7	TRUE	months	FALSE	10	5	denominator_cohort_10	0 to 150	Male	0	2017-01-01	2022-06-30	NA	NA	Pharmetrics	Male - 0 to 150
22	3721469	115364099	211	2020-08-01	2020-08-31	315850	66.8039	58.0936	76.4517	FALSE	FALSE	2	heat_effects_non_exposure_sunlight_repeated_outcomes_mapedfalse	7	TRUE	months	FALSE	10	5	denominator_cohort_10	0 to 150	Male	0	2017-01-01	2022-06-30	NA	NA	Pharmetrics	Male - 0 to 150
22	3704026	111120336	87	2020-09-01	2020-09-30	304231	28.5967	22.9048	35.2739	FALSE	FALSE	2	heat_effects_non_exposure_sunlight_repeated_outcomes_mapedfalse	7	TRUE	months	FALSE	10	5	denominator_cohort_10	0 to 150	Male	0	2017-01-01	2022-06-30	NA	NA	Pharmetrics	Male - 0 to 150
22	3704231	114831451	23	2020-10-01	2020-10-31	314391	7.31572	4.63754	10.9772	FALSE	FALSE	2	heat_effects_non_exposure_sunlight_repeated_outcomes_mapedfalse	7	TRUE	months	FALSE	10	5	denominator_cohort_10	0 to 150	Male	0	2017-01-01	2022-06-30	NA	NA	Pharmetrics	Male - 0 to 150
22	3702602	111078454	8	2020-11-01	2020-11-30	304116	2.63057	1.13569	5.18328	FALSE	FALSE	2	heat_effects_non_exposure_sunlight_repeated_outcomes_mapedfalse	7	TRUE	months	FALSE	10	5	denominator_cohort_10	0 to 150	Male	0	2017-01-01	2022-06-30	NA	NA	Pharmetrics	Male - 0 to 150
22	3702758	114785949	5	2020-12-01	2020-12-31	314267	1.591	0.516595	3.71287	FALSE	FALSE	2	heat_effects_non_exposure_sunlight_repeated_outcomes_mapedfalse	7	TRUE	months	FALSE	10	5	denominator_cohort_10	0 to 150	Male	0	2017-01-01	2022-06-30	NA	NA	Pharmetrics	Male - 0 to 150
22	3759903	116557501	NA	2021-01-01	2021-01-31	319117	NA	NA	NA	FALSE	TRUE	2	heat_effects_non_exposure_sunlight_repeated_outcomes_mapedfalse	7	TRUE	months	FALSE	10	5	denominator_cohort_10	0 to 150	Male	0	2017-01-01	2022-06-30	NA	NA	Pharmetrics	Male - 0 to 150
22	3758844	105248058	6	2021-02-01	2021-02-28	288153	2.08222	0.764139	4.53212	FALSE	FALSE	2	heat_effects_non_exposure_sunlight_repeated_outcomes_mapedfalse	7	TRUE	months	FALSE	10	5	denominator_cohort_10	0 to 150	Male	0	2017-01-01	2022-06-30	NA	NA	Pharmetrics	Male - 0 to 150
22	3766734	116769233	9	2021-03-01	2021-03-31	319697	2.81517	1.28727	5.34407	FALSE	FALSE	2	heat_effects_non_exposure_sunlight_repeated_outcomes_mapedfalse	7	TRUE	months	FALSE	10	5	denominator_cohort_10	0 to 150	Male	0	2017-01-01	2022-06-30	NA	NA	Pharmetrics	Male - 0 to 150
22	3770059	113102058	30	2021-04-01	2021-04-30	309657	9.68815	6.53656	13.8304	FALSE	FALSE	2	heat_effects_non_exposure_sunlight_repeated_outcomes_mapedfalse	7	TRUE	months	FALSE	10	5	denominator_cohort_10	0 to 150	Male	0	2017-01-01	2022-06-30	NA	NA	Pharmetrics	Male - 0 to 150
22	3776025	117056756	66	2021-05-01	2021-05-31	320484	20.5939	15.9273	26.2004	FALSE	FALSE	2	heat_effects_non_exposure_sunlight_repeated_outcomes_mapedfalse	7	TRUE	months	FALSE	10	5	denominator_cohort_10	0 to 150	Male	0	2017-01-01	2022-06-30	NA	NA	Pharmetrics	Male - 0 to 150
22	3787819	113633032	289	2021-06-01	2021-06-30	311110	92.8931	82.4909	104.244	FALSE	FALSE	2	heat_effects_non_exposure_sunlight_repeated_outcomes_mapedfalse	7	TRUE	months	FALSE	10	5	denominator_cohort_10	0 to 150	Male	0	2017-01-01	2022-06-30	NA	NA	Pharmetrics	Male - 0 to 150
22	3807801	118039703	297	2021-07-01	2021-07-31	323175	91.9006	81.745	102.969	FALSE	FALSE	2	heat_effects_non_exposure_sunlight_repeated_outcomes_mapedfalse	7	TRUE	months	FALSE	10	5	denominator_cohort_10	0 to 150	Male	0	2017-01-01	2022-06-30	NA	NA	Pharmetrics	Male - 0 to 150
22	3837218	118952099	241	2021-08-01	2021-08-31	325673	74.0006	64.952	83.9571	FALSE	FALSE	2	heat_effects_non_exposure_sunlight_repeated_outcomes_mapedfalse	7	TRUE	months	FALSE	10	5	denominator_cohort_10	0 to 150	Male	0	2017-01-01	2022-06-30	NA	NA	Pharmetrics	Male - 0 to 150
22	3857192	115715080	103	2021-09-01	2021-09-30	316811	32.5115	26.537	39.4297	FALSE	FALSE	2	heat_effects_non_exposure_sunlight_repeated_outcomes_mapedfalse	7	TRUE	months	FALSE	10	5	denominator_cohort_10	0 to 150	Male	0	2017-01-01	2022-06-30	NA	NA	Pharmetrics	Male - 0 to 150
22	3862815	119747433	19	2021-10-01	2021-10-31	327851	5.79532	3.48916	9.05011	FALSE	FALSE	2	heat_effects_non_exposure_sunlight_repeated_outcomes_mapedfalse	7	TRUE	months	FALSE	10	5	denominator_cohort_10	0 to 150	Male	0	2017-01-01	2022-06-30	NA	NA	Pharmetrics	Male - 0 to 150
22	3867331	116020273	8	2021-11-01	2021-11-30	317646	2.51853	1.08732	4.9625	FALSE	FALSE	2	heat_effects_non_exposure_sunlight_repeated_outcomes_mapedfalse	7	TRUE	months	FALSE	10	5	denominator_cohort_10	0 to 150	Male	0	2017-01-01	2022-06-30	NA	NA	Pharmetrics	Male - 0 to 150
22	3872154	120037130	11	2021-12-01	2021-12-31	328644	3.34709	1.67085	5.98887	FALSE	FALSE	2	heat_effects_non_exposure_sunlight_repeated_outcomes_mapedfalse	7	TRUE	months	FALSE	10	5	denominator_cohort_10	0 to 150	Male	0	2017-01-01	2022-06-30	NA	NA	Pharmetrics	Male - 0 to 150
22	3855544	119522201	12	2022-01-01	2022-01-31	327234	3.6671	1.89484	6.40569	FALSE	FALSE	2	heat_effects_non_exposure_sunlight_repeated_outcomes_mapedfalse	7	TRUE	months	FALSE	10	5	denominator_cohort_10	0 to 150	Male	0	2017-01-01	2022-06-30	NA	NA	Pharmetrics	Male - 0 to 150
22	3860473	108093575	5	2022-02-01	2022-02-28	295944	1.68951	0.548579	3.94275	FALSE	FALSE	2	heat_effects_non_exposure_sunlight_repeated_outcomes_mapedfalse	7	TRUE	months	FALSE	10	5	denominator_cohort_10	0 to 150	Male	0	2017-01-01	2022-06-30	NA	NA	Pharmetrics	Male - 0 to 150
22	3860955	119689866	16	2022-03-01	2022-03-31	327693	4.88262	2.79084	7.92907	FALSE	FALSE	2	heat_effects_non_exposure_sunlight_repeated_outcomes_mapedfalse	7	TRUE	months	FALSE	10	5	denominator_cohort_10	0 to 150	Male	0	2017-01-01	2022-06-30	NA	NA	Pharmetrics	Male - 0 to 150
22	688412	20652412	NA	2022-04-01	2022-04-30	56543.2	NA	NA	NA	FALSE	TRUE	2	heat_effects_non_exposure_sunlight_repeated_outcomes_mapedfalse	7	TRUE	months	FALSE	10	5	denominator_cohort_10	0 to 150	Male	0	2017-01-01	2022-06-30	NA	NA	Pharmetrics	Male - 0 to 150
22	688043	21329343	8	2022-05-01	2022-05-31	58396.6	13.6994	5.91444	26.9934	FALSE	FALSE	2	heat_effects_non_exposure_sunlight_repeated_outcomes_mapedfalse	7	TRUE	months	FALSE	10	5	denominator_cohort_10	0 to 150	Male	0	2017-01-01	2022-06-30	NA	NA	Pharmetrics	Male - 0 to 150
22	686826	20604749	11	2022-06-01	2022-06-30	56412.7	19.4991	9.7339	34.8894	FALSE	FALSE	2	heat_effects_non_exposure_sunlight_repeated_outcomes_mapedfalse	7	TRUE	months	FALSE	10	5	denominator_cohort_10	0 to 150	Male	0	2017-01-01	2022-06-30	NA	NA	Pharmetrics	Male - 0 to 150
23	10754725	333396468	23	2017-01-01	2017-01-31	912790	2.51975	1.5973	3.78086	FALSE	FALSE	2	heat_effects_non_exposure_sunlight_repeated_outcomes_mapedfalse	7	TRUE	months	FALSE	11	5	denominator_cohort_11	0 to 150	Female	0	2017-01-01	2022-06-30	NA	NA	Pharmetrics	Female - 0 to 150
23	10786835	302031378	20	2017-02-01	2017-02-28	826917	2.41862	1.47736	3.73537	FALSE	FALSE	2	heat_effects_non_exposure_sunlight_repeated_outcomes_mapedfalse	7	TRUE	months	FALSE	11	5	denominator_cohort_11	0 to 150	Female	0	2017-01-01	2022-06-30	NA	NA	Pharmetrics	Female - 0 to 150
23	10822294	335490973	46	2017-03-01	2017-03-31	918524	5.00803	3.66651	6.68001	FALSE	FALSE	2	heat_effects_non_exposure_sunlight_repeated_outcomes_mapedfalse	7	TRUE	months	FALSE	11	5	denominator_cohort_11	0 to 150	Female	0	2017-01-01	2022-06-30	NA	NA	Pharmetrics	Female - 0 to 150
23	10419243	312576978	74	2017-04-01	2017-04-30	855789	8.64699	6.78975	10.8555	FALSE	FALSE	2	heat_effects_non_exposure_sunlight_repeated_outcomes_mapedfalse	7	TRUE	months	FALSE	11	5	denominator_cohort_11	0 to 150	Female	0	2017-01-01	2022-06-30	NA	NA	Pharmetrics	Female - 0 to 150
23	9749366	302229484	130	2017-05-01	2017-05-31	827459	15.7107	13.1263	18.6552	FALSE	FALSE	2	heat_effects_non_exposure_sunlight_repeated_outcomes_mapedfalse	7	TRUE	months	FALSE	11	5	denominator_cohort_11	0 to 150	Female	0	2017-01-01	2022-06-30	NA	NA	Pharmetrics	Female - 0 to 150
23	7481630	224447236	244	2017-06-01	2017-06-30	614503	39.7069	34.8806	45.0143	FALSE	FALSE	2	heat_effects_non_exposure_sunlight_repeated_outcomes_mapedfalse	7	TRUE	months	FALSE	11	5	denominator_cohort_11	0 to 150	Female	0	2017-01-01	2022-06-30	NA	NA	Pharmetrics	Female - 0 to 150
23	7374536	228608587	268	2017-07-01	2017-07-31	625896	42.8186	37.8452	48.2639	FALSE	FALSE	2	heat_effects_non_exposure_sunlight_repeated_outcomes_mapedfalse	7	TRUE	months	FALSE	11	5	denominator_cohort_11	0 to 150	Female	0	2017-01-01	2022-06-30	NA	NA	Pharmetrics	Female - 0 to 150
23	6924103	214646281	129	2017-08-01	2017-08-31	587669	21.9511	18.3268	26.0824	FALSE	FALSE	2	heat_effects_non_exposure_sunlight_repeated_outcomes_mapedfalse	7	TRUE	months	FALSE	11	5	denominator_cohort_11	0 to 150	Female	0	2017-01-01	2022-06-30	NA	NA	Pharmetrics	Female - 0 to 150
23	6785594	203566808	149	2017-09-01	2017-09-30	557336	26.7343	22.6141	31.3881	FALSE	FALSE	2	heat_effects_non_exposure_sunlight_repeated_outcomes_mapedfalse	7	TRUE	months	FALSE	11	5	denominator_cohort_11	0 to 150	Female	0	2017-01-01	2022-06-30	NA	NA	Pharmetrics	Female - 0 to 150
23	6547822	202982307	35	2017-10-01	2017-10-31	555735	6.29796	4.38676	8.75894	FALSE	FALSE	2	heat_effects_non_exposure_sunlight_repeated_outcomes_mapedfalse	7	TRUE	months	FALSE	11	5	denominator_cohort_11	0 to 150	Female	0	2017-01-01	2022-06-30	NA	NA	Pharmetrics	Female - 0 to 150
23	6457950	193738541	21	2017-11-01	2017-11-30	530427	3.95907	2.45073	6.05186	FALSE	FALSE	2	heat_effects_non_exposure_sunlight_repeated_outcomes_mapedfalse	7	TRUE	months	FALSE	11	5	denominator_cohort_11	0 to 150	Female	0	2017-01-01	2022-06-30	NA	NA	Pharmetrics	Female - 0 to 150
23	6420678	199041123	12	2017-12-01	2017-12-31	544945	2.20206	1.13784	3.84655	FALSE	FALSE	2	heat_effects_non_exposure_sunlight_repeated_outcomes_mapedfalse	7	TRUE	months	FALSE	11	5	denominator_cohort_11	0 to 150	Female	0	2017-01-01	2022-06-30	NA	NA	Pharmetrics	Female - 0 to 150
23	5946290	184335125	12	2018-01-01	2018-01-31	504682	2.37773	1.22861	4.15342	FALSE	FALSE	2	heat_effects_non_exposure_sunlight_repeated_outcomes_mapedfalse	7	TRUE	months	FALSE	11	5	denominator_cohort_11	0 to 150	Female	0	2017-01-01	2022-06-30	NA	NA	Pharmetrics	Female - 0 to 150
23	5928122	165987488	13	2018-02-01	2018-02-28	454449	2.86061	1.52315	4.89173	FALSE	FALSE	2	heat_effects_non_exposure_sunlight_repeated_outcomes_mapedfalse	7	TRUE	months	FALSE	11	5	denominator_cohort_11	0 to 150	Female	0	2017-01-01	2022-06-30	NA	NA	Pharmetrics	Female - 0 to 150
23	5916257	183403974	22	2018-03-01	2018-03-31	502133	4.38131	2.74574	6.63336	FALSE	FALSE	2	heat_effects_non_exposure_sunlight_repeated_outcomes_mapedfalse	7	TRUE	months	FALSE	11	5	denominator_cohort_11	0 to 150	Female	0	2017-01-01	2022-06-30	NA	NA	Pharmetrics	Female - 0 to 150
23	5661907	169857216	31	2018-04-01	2018-04-30	465044	6.66604	4.52925	9.46191	FALSE	FALSE	2	heat_effects_non_exposure_sunlight_repeated_outcomes_mapedfalse	7	TRUE	months	FALSE	11	5	denominator_cohort_11	0 to 150	Female	0	2017-01-01	2022-06-30	NA	NA	Pharmetrics	Female - 0 to 150
23	5648857	175114159	101	2018-05-01	2018-05-31	479436	21.0664	17.1589	25.5976	FALSE	FALSE	2	heat_effects_non_exposure_sunlight_repeated_outcomes_mapedfalse	7	TRUE	months	FALSE	11	5	denominator_cohort_11	0 to 150	Female	0	2017-01-01	2022-06-30	NA	NA	Pharmetrics	Female - 0 to 150
23	5641931	169256554	200	2018-06-01	2018-06-30	463399	43.1593	37.3848	49.5732	FALSE	FALSE	2	heat_effects_non_exposure_sunlight_repeated_outcomes_mapedfalse	7	TRUE	months	FALSE	11	5	denominator_cohort_11	0 to 150	Female	0	2017-01-01	2022-06-30	NA	NA	Pharmetrics	Female - 0 to 150
23	5611367	173949991	296	2018-07-01	2018-07-31	476249	62.1523	55.2728	69.6514	FALSE	FALSE	2	heat_effects_non_exposure_sunlight_repeated_outcomes_mapedfalse	7	TRUE	months	FALSE	11	5	denominator_cohort_11	0 to 150	Female	0	2017-01-01	2022-06-30	NA	NA	Pharmetrics	Female - 0 to 150
23	5590670	173309575	178	2018-08-01	2018-08-31	474496	37.5135	32.2048	43.4475	FALSE	FALSE	2	heat_effects_non_exposure_sunlight_repeated_outcomes_mapedfalse	7	TRUE	months	FALSE	11	5	denominator_cohort_11	0 to 150	Female	0	2017-01-01	2022-06-30	NA	NA	Pharmetrics	Female - 0 to 150
23	5594491	167833819	114	2018-09-01	2018-09-30	459504	24.8094	20.4647	29.8036	FALSE	FALSE	2	heat_effects_non_exposure_sunlight_repeated_outcomes_mapedfalse	7	TRUE	months	FALSE	11	5	denominator_cohort_11	0 to 150	Female	0	2017-01-01	2022-06-30	NA	NA	Pharmetrics	Female - 0 to 150
23	5561604	172409618	33	2018-10-01	2018-10-31	472032	6.99105	4.81232	9.81804	FALSE	FALSE	2	heat_effects_non_exposure_sunlight_repeated_outcomes_mapedfalse	7	TRUE	months	FALSE	11	5	denominator_cohort_11	0 to 150	Female	0	2017-01-01	2022-06-30	NA	NA	Pharmetrics	Female - 0 to 150
23	5562434	166873168	13	2018-11-01	2018-11-30	456874	2.84542	1.51507	4.86576	FALSE	FALSE	2	heat_effects_non_exposure_sunlight_repeated_outcomes_mapedfalse	7	TRUE	months	FALSE	11	5	denominator_cohort_11	0 to 150	Female	0	2017-01-01	2022-06-30	NA	NA	Pharmetrics	Female - 0 to 150
23	5554797	172198882	8	2018-12-01	2018-12-31	471455	1.69688	0.73259	3.34352	FALSE	FALSE	2	heat_effects_non_exposure_sunlight_repeated_outcomes_mapedfalse	7	TRUE	months	FALSE	11	5	denominator_cohort_11	0 to 150	Female	0	2017-01-01	2022-06-30	NA	NA	Pharmetrics	Female - 0 to 150
23	5681634	176130896	10	2019-01-01	2019-01-31	482220	2.07374	0.99444	3.81368	FALSE	FALSE	2	heat_effects_non_exposure_sunlight_repeated_outcomes_mapedfalse	7	TRUE	months	FALSE	11	5	denominator_cohort_11	0 to 150	Female	0	2017-01-01	2022-06-30	NA	NA	Pharmetrics	Female - 0 to 150
23	5675029	158900940	18	2019-02-01	2019-02-28	435047	4.13748	2.45213	6.53901	FALSE	FALSE	2	heat_effects_non_exposure_sunlight_repeated_outcomes_mapedfalse	7	TRUE	months	FALSE	11	5	denominator_cohort_11	0 to 150	Female	0	2017-01-01	2022-06-30	NA	NA	Pharmetrics	Female - 0 to 150
23	5661049	175492688	12	2019-03-01	2019-03-31	480473	2.49754	1.29052	4.3627	FALSE	FALSE	2	heat_effects_non_exposure_sunlight_repeated_outcomes_mapedfalse	7	TRUE	months	FALSE	11	5	denominator_cohort_11	0 to 150	Female	0	2017-01-01	2022-06-30	NA	NA	Pharmetrics	Female - 0 to 150
23	5446145	163384516	19	2019-04-01	2019-04-30	447322	4.2475	2.55727	6.63299	FALSE	FALSE	2	heat_effects_non_exposure_sunlight_repeated_outcomes_mapedfalse	7	TRUE	months	FALSE	11	5	denominator_cohort_11	0 to 150	Female	0	2017-01-01	2022-06-30	NA	NA	Pharmetrics	Female - 0 to 150
23	5441410	168683556	78	2019-05-01	2019-05-31	461830	16.8893	13.3503	21.0786	FALSE	FALSE	2	heat_effects_non_exposure_sunlight_repeated_outcomes_mapedfalse	7	TRUE	months	FALSE	11	5	denominator_cohort_11	0 to 150	Female	0	2017-01-01	2022-06-30	NA	NA	Pharmetrics	Female - 0 to 150
23	5135882	154075957	106	2019-06-01	2019-06-30	421837	25.1282	20.5729	30.3918	FALSE	FALSE	2	heat_effects_non_exposure_sunlight_repeated_outcomes_mapedfalse	7	TRUE	months	FALSE	11	5	denominator_cohort_11	0 to 150	Female	0	2017-01-01	2022-06-30	NA	NA	Pharmetrics	Female - 0 to 150
23	5075549	157340238	255	2019-07-01	2019-07-31	430774	59.1958	52.1525	66.925	FALSE	FALSE	2	heat_effects_non_exposure_sunlight_repeated_outcomes_mapedfalse	7	TRUE	months	FALSE	11	5	denominator_cohort_11	0 to 150	Female	0	2017-01-01	2022-06-30	NA	NA	Pharmetrics	Female - 0 to 150
23	5073243	157269397	165	2019-08-01	2019-08-31	430580	38.3204	32.6963	44.6341	FALSE	FALSE	2	heat_effects_non_exposure_sunlight_repeated_outcomes_mapedfalse	7	TRUE	months	FALSE	11	5	denominator_cohort_11	0 to 150	Female	0	2017-01-01	2022-06-30	NA	NA	Pharmetrics	Female - 0 to 150
23	5062847	151884840	108	2019-09-01	2019-09-30	415838	25.9717	21.305	31.3566	FALSE	FALSE	2	heat_effects_non_exposure_sunlight_repeated_outcomes_mapedfalse	7	TRUE	months	FALSE	11	5	denominator_cohort_11	0 to 150	Female	0	2017-01-01	2022-06-30	NA	NA	Pharmetrics	Female - 0 to 150
23	5037506	156162654	27	2019-10-01	2019-10-31	427550	6.31505	4.16166	9.18807	FALSE	FALSE	2	heat_effects_non_exposure_sunlight_repeated_outcomes_mapedfalse	7	TRUE	months	FALSE	11	5	denominator_cohort_11	0 to 150	Female	0	2017-01-01	2022-06-30	NA	NA	Pharmetrics	Female - 0 to 150
23	5028011	150840494	17	2019-11-01	2019-11-30	412979	4.11643	2.39797	6.59081	FALSE	FALSE	2	heat_effects_non_exposure_sunlight_repeated_outcomes_mapedfalse	7	TRUE	months	FALSE	11	5	denominator_cohort_11	0 to 150	Female	0	2017-01-01	2022-06-30	NA	NA	Pharmetrics	Female - 0 to 150
23	5024908	155772385	12	2019-12-01	2019-12-31	426482	2.81372	1.45389	4.915	FALSE	FALSE	2	heat_effects_non_exposure_sunlight_repeated_outcomes_mapedfalse	7	TRUE	months	FALSE	11	5	denominator_cohort_11	0 to 150	Female	0	2017-01-01	2022-06-30	NA	NA	Pharmetrics	Female - 0 to 150
23	4981710	154433248	11	2020-01-01	2020-01-31	422815	2.60161	1.29871	4.655	FALSE	FALSE	2	heat_effects_non_exposure_sunlight_repeated_outcomes_mapedfalse	7	TRUE	months	FALSE	11	5	denominator_cohort_11	0 to 150	Female	0	2017-01-01	2022-06-30	NA	NA	Pharmetrics	Female - 0 to 150
23	4975631	144293479	16	2020-02-01	2020-02-29	395054	4.05008	2.31497	6.57707	FALSE	FALSE	2	heat_effects_non_exposure_sunlight_repeated_outcomes_mapedfalse	7	TRUE	months	FALSE	11	5	denominator_cohort_11	0 to 150	Female	0	2017-01-01	2022-06-30	NA	NA	Pharmetrics	Female - 0 to 150
23	4974403	154206809	5	2020-03-01	2020-03-31	422195	1.18429	0.384535	2.76373	FALSE	FALSE	2	heat_effects_non_exposure_sunlight_repeated_outcomes_mapedfalse	7	TRUE	months	FALSE	11	5	denominator_cohort_11	0 to 150	Female	0	2017-01-01	2022-06-30	NA	NA	Pharmetrics	Female - 0 to 150
23	4940941	148228468	9	2020-04-01	2020-04-30	405827	2.21769	1.01407	4.20987	FALSE	FALSE	2	heat_effects_non_exposure_sunlight_repeated_outcomes_mapedfalse	7	TRUE	months	FALSE	11	5	denominator_cohort_11	0 to 150	Female	0	2017-01-01	2022-06-30	NA	NA	Pharmetrics	Female - 0 to 150
23	4126080	127908493	34	2020-05-01	2020-05-31	350194	9.70889	6.72369	13.5672	FALSE	FALSE	2	heat_effects_non_exposure_sunlight_repeated_outcomes_mapedfalse	7	TRUE	months	FALSE	11	5	denominator_cohort_11	0 to 150	Female	0	2017-01-01	2022-06-30	NA	NA	Pharmetrics	Female - 0 to 150
23	4128084	123842034	96	2020-06-01	2020-06-30	339061	28.3135	22.934	34.5756	FALSE	FALSE	2	heat_effects_non_exposure_sunlight_repeated_outcomes_mapedfalse	7	TRUE	months	FALSE	11	5	denominator_cohort_11	0 to 150	Female	0	2017-01-01	2022-06-30	NA	NA	Pharmetrics	Female - 0 to 150
23	4139913	128336260	164	2020-07-01	2020-07-31	351366	46.675	39.8048	54.3905	FALSE	FALSE	2	heat_effects_non_exposure_sunlight_repeated_outcomes_mapedfalse	7	TRUE	months	FALSE	11	5	denominator_cohort_11	0 to 150	Female	0	2017-01-01	2022-06-30	NA	NA	Pharmetrics	Female - 0 to 150
23	3993677	123803295	102	2020-08-01	2020-08-31	338955	30.0925	24.5368	36.5302	FALSE	FALSE	2	heat_effects_non_exposure_sunlight_repeated_outcomes_mapedfalse	7	TRUE	months	FALSE	11	5	denominator_cohort_11	0 to 150	Female	0	2017-01-01	2022-06-30	NA	NA	Pharmetrics	Female - 0 to 150
23	3978009	119340097	44	2020-09-01	2020-09-30	326735	13.4666	9.78482	18.0782	FALSE	FALSE	2	heat_effects_non_exposure_sunlight_repeated_outcomes_mapedfalse	7	TRUE	months	FALSE	11	5	denominator_cohort_11	0 to 150	Female	0	2017-01-01	2022-06-30	NA	NA	Pharmetrics	Female - 0 to 150
23	3981145	123415592	14	2020-10-01	2020-10-31	337893	4.14332	2.26519	6.95178	FALSE	FALSE	2	heat_effects_non_exposure_sunlight_repeated_outcomes_mapedfalse	7	TRUE	months	FALSE	11	5	denominator_cohort_11	0 to 150	Female	0	2017-01-01	2022-06-30	NA	NA	Pharmetrics	Female - 0 to 150
23	3979240	119377400	NA	2020-11-01	2020-11-30	326838	NA	NA	NA	FALSE	TRUE	2	heat_effects_non_exposure_sunlight_repeated_outcomes_mapedfalse	7	TRUE	months	FALSE	11	5	denominator_cohort_11	0 to 150	Female	0	2017-01-01	2022-06-30	NA	NA	Pharmetrics	Female - 0 to 150
23	3976857	123282774	5	2020-12-01	2020-12-31	337530	1.48135	0.48099	3.45698	FALSE	FALSE	2	heat_effects_non_exposure_sunlight_repeated_outcomes_mapedfalse	7	TRUE	months	FALSE	11	5	denominator_cohort_11	0 to 150	Female	0	2017-01-01	2022-06-30	NA	NA	Pharmetrics	Female - 0 to 150
23	4040762	125263814	7	2021-01-01	2021-01-31	342954	2.04109	0.820625	4.20543	FALSE	FALSE	2	heat_effects_non_exposure_sunlight_repeated_outcomes_mapedfalse	7	TRUE	months	FALSE	11	5	denominator_cohort_11	0 to 150	Female	0	2017-01-01	2022-06-30	NA	NA	Pharmetrics	Female - 0 to 150
23	4039705	113111944	NA	2021-02-01	2021-02-28	309684	NA	NA	NA	FALSE	TRUE	2	heat_effects_non_exposure_sunlight_repeated_outcomes_mapedfalse	7	TRUE	months	FALSE	11	5	denominator_cohort_11	0 to 150	Female	0	2017-01-01	2022-06-30	NA	NA	Pharmetrics	Female - 0 to 150
23	4048770	125512029	14	2021-03-01	2021-03-31	343633	4.07411	2.22735	6.83567	FALSE	FALSE	2	heat_effects_non_exposure_sunlight_repeated_outcomes_mapedfalse	7	TRUE	months	FALSE	11	5	denominator_cohort_11	0 to 150	Female	0	2017-01-01	2022-06-30	NA	NA	Pharmetrics	Female - 0 to 150
23	4053779	121613536	9	2021-04-01	2021-04-30	332960	2.70303	1.236	5.13119	FALSE	FALSE	2	heat_effects_non_exposure_sunlight_repeated_outcomes_mapedfalse	7	TRUE	months	FALSE	11	5	denominator_cohort_11	0 to 150	Female	0	2017-01-01	2022-06-30	NA	NA	Pharmetrics	Female - 0 to 150
23	4059778	125852988	55	2021-05-01	2021-05-31	344567	15.9621	12.0248	20.7768	FALSE	FALSE	2	heat_effects_non_exposure_sunlight_repeated_outcomes_mapedfalse	7	TRUE	months	FALSE	11	5	denominator_cohort_11	0 to 150	Female	0	2017-01-01	2022-06-30	NA	NA	Pharmetrics	Female - 0 to 150
23	4072233	122165945	177	2021-06-01	2021-06-30	334472	52.9192	45.4101	61.3154	FALSE	FALSE	2	heat_effects_non_exposure_sunlight_repeated_outcomes_mapedfalse	7	TRUE	months	FALSE	11	5	denominator_cohort_11	0 to 150	Female	0	2017-01-01	2022-06-30	NA	NA	Pharmetrics	Female - 0 to 150
23	4089824	126783351	169	2021-07-01	2021-07-31	347114	48.6872	41.6233	56.6063	FALSE	FALSE	2	heat_effects_non_exposure_sunlight_repeated_outcomes_mapedfalse	7	TRUE	months	FALSE	11	5	denominator_cohort_11	0 to 150	Female	0	2017-01-01	2022-06-30	NA	NA	Pharmetrics	Female - 0 to 150
23	4120307	127728596	130	2021-08-01	2021-08-31	349702	37.1745	31.0592	44.1417	FALSE	FALSE	2	heat_effects_non_exposure_sunlight_repeated_outcomes_mapedfalse	7	TRUE	months	FALSE	11	5	denominator_cohort_11	0 to 150	Female	0	2017-01-01	2022-06-30	NA	NA	Pharmetrics	Female - 0 to 150
23	4139677	124190081	47	2021-09-01	2021-09-30	340014	13.823	10.1566	18.3816	FALSE	FALSE	2	heat_effects_non_exposure_sunlight_repeated_outcomes_mapedfalse	7	TRUE	months	FALSE	11	5	denominator_cohort_11	0 to 150	Female	0	2017-01-01	2022-06-30	NA	NA	Pharmetrics	Female - 0 to 150
23	4147352	128567934	24	2021-10-01	2021-10-31	352000	6.81819	4.36854	10.1449	FALSE	FALSE	2	heat_effects_non_exposure_sunlight_repeated_outcomes_mapedfalse	7	TRUE	months	FALSE	11	5	denominator_cohort_11	0 to 150	Female	0	2017-01-01	2022-06-30	NA	NA	Pharmetrics	Female - 0 to 150
23	4152943	124588446	8	2021-11-01	2021-11-30	341105	2.34532	1.01254	4.62122	FALSE	FALSE	2	heat_effects_non_exposure_sunlight_repeated_outcomes_mapedfalse	7	TRUE	months	FALSE	11	5	denominator_cohort_11	0 to 150	Female	0	2017-01-01	2022-06-30	NA	NA	Pharmetrics	Female - 0 to 150
23	4157482	128882127	8	2021-12-01	2021-12-31	352860	2.26719	0.978811	4.46726	FALSE	FALSE	2	heat_effects_non_exposure_sunlight_repeated_outcomes_mapedfalse	7	TRUE	months	FALSE	11	5	denominator_cohort_11	0 to 150	Female	0	2017-01-01	2022-06-30	NA	NA	Pharmetrics	Female - 0 to 150
23	4123541	127829909	10	2022-01-01	2022-01-31	349979	2.85731	1.37019	5.2547	FALSE	FALSE	2	heat_effects_non_exposure_sunlight_repeated_outcomes_mapedfalse	7	TRUE	months	FALSE	11	5	denominator_cohort_11	0 to 150	Female	0	2017-01-01	2022-06-30	NA	NA	Pharmetrics	Female - 0 to 150
23	4129423	115623964	6	2022-02-01	2022-02-28	316561	1.89537	0.695567	4.12542	FALSE	FALSE	2	heat_effects_non_exposure_sunlight_repeated_outcomes_mapedfalse	7	TRUE	months	FALSE	11	5	denominator_cohort_11	0 to 150	Female	0	2017-01-01	2022-06-30	NA	NA	Pharmetrics	Female - 0 to 150
23	4130567	128047685	10	2022-03-01	2022-03-31	350575	2.85245	1.36786	5.24576	FALSE	FALSE	2	heat_effects_non_exposure_sunlight_repeated_outcomes_mapedfalse	7	TRUE	months	FALSE	11	5	denominator_cohort_11	0 to 150	Female	0	2017-01-01	2022-06-30	NA	NA	Pharmetrics	Female - 0 to 150
23	748323	22449667	NA	2022-04-01	2022-04-30	61463.8	NA	NA	NA	FALSE	TRUE	2	heat_effects_non_exposure_sunlight_repeated_outcomes_mapedfalse	7	TRUE	months	FALSE	11	5	denominator_cohort_11	0 to 150	Female	0	2017-01-01	2022-06-30	NA	NA	Pharmetrics	Female - 0 to 150
23	747996	23187868	NA	2022-05-01	2022-05-31	63484.9	NA	NA	NA	FALSE	TRUE	2	heat_effects_non_exposure_sunlight_repeated_outcomes_mapedfalse	7	TRUE	months	FALSE	11	5	denominator_cohort_11	0 to 150	Female	0	2017-01-01	2022-06-30	NA	NA	Pharmetrics	Female - 0 to 150
23	747098	22412876	8	2022-06-01	2022-06-30	61363.1	13.0371	5.62852	25.6884	FALSE	FALSE	2	heat_effects_non_exposure_sunlight_repeated_outcomes_mapedfalse	7	TRUE	months	FALSE	11	5	denominator_cohort_11	0 to 150	Female	0	2017-01-01	2022-06-30	NA	NA	Pharmetrics	Female - 0 to 150
24	20523989	636243970	49	2017-01-01	2017-01-31	1.74194e+06	2.81295	2.08104	3.71887	FALSE	FALSE	2	heat_effects_non_exposure_sunlight_repeated_outcomes_mapedfalse	7	TRUE	months	FALSE	12	5	denominator_cohort_12	0 to 150	Both	0	2017-01-01	2022-06-30	NA	NA	Pharmetrics	Both - 0 to 150
24	20578477	576197733	34	2017-02-01	2017-02-28	1.57754e+06	2.15525	1.49257	3.01175	FALSE	FALSE	2	heat_effects_non_exposure_sunlight_repeated_outcomes_mapedfalse	7	TRUE	months	FALSE	12	5	denominator_cohort_12	0 to 150	Both	0	2017-01-01	2022-06-30	NA	NA	Pharmetrics	Both - 0 to 150
24	20644346	639974688	105	2017-03-01	2017-03-31	1.75216e+06	5.99262	4.90137	7.25443	FALSE	FALSE	2	heat_effects_non_exposure_sunlight_repeated_outcomes_mapedfalse	7	TRUE	months	FALSE	12	5	denominator_cohort_12	0 to 150	Both	0	2017-01-01	2022-06-30	NA	NA	Pharmetrics	Both - 0 to 150
24	19868245	596047089	141	2017-04-01	2017-04-30	1.63189e+06	8.6403	7.27304	10.1899	FALSE	FALSE	2	heat_effects_non_exposure_sunlight_repeated_outcomes_mapedfalse	7	TRUE	months	FALSE	12	5	denominator_cohort_12	0 to 150	Both	0	2017-01-01	2022-06-30	NA	NA	Pharmetrics	Both - 0 to 150
24	18520101	574121654	289	2017-05-01	2017-05-31	1.57186e+06	18.3859	16.327	20.6325	FALSE	FALSE	2	heat_effects_non_exposure_sunlight_repeated_outcomes_mapedfalse	7	TRUE	months	FALSE	12	5	denominator_cohort_12	0 to 150	Both	0	2017-01-01	2022-06-30	NA	NA	Pharmetrics	Both - 0 to 150
24	14279566	428383052	592	2017-06-01	2017-06-30	1.17285e+06	50.4754	46.4907	54.7102	FALSE	FALSE	2	heat_effects_non_exposure_sunlight_repeated_outcomes_mapedfalse	7	TRUE	months	FALSE	12	5	denominator_cohort_12	0 to 150	Both	0	2017-01-01	2022-06-30	NA	NA	Pharmetrics	Both - 0 to 150
24	14082721	436558232	875	2017-07-01	2017-07-31	1.19523e+06	73.2076	68.4367	78.2234	FALSE	FALSE	2	heat_effects_non_exposure_sunlight_repeated_outcomes_mapedfalse	7	TRUE	months	FALSE	12	5	denominator_cohort_12	0 to 150	Both	0	2017-01-01	2022-06-30	NA	NA	Pharmetrics	Both - 0 to 150
24	13195544	409059059	394	2017-08-01	2017-08-31	1.11994e+06	35.1804	31.7919	38.8316	FALSE	FALSE	2	heat_effects_non_exposure_sunlight_repeated_outcomes_mapedfalse	7	TRUE	months	FALSE	12	5	denominator_cohort_12	0 to 150	Both	0	2017-01-01	2022-06-30	NA	NA	Pharmetrics	Both - 0 to 150
24	12939943	388196556	291	2017-09-01	2017-09-30	1.06282e+06	27.3799	24.3241	30.7133	FALSE	FALSE	2	heat_effects_non_exposure_sunlight_repeated_outcomes_mapedfalse	7	TRUE	months	FALSE	12	5	denominator_cohort_12	0 to 150	Both	0	2017-01-01	2022-06-30	NA	NA	Pharmetrics	Both - 0 to 150
24	12500391	387512044	82	2017-10-01	2017-10-31	1.06095e+06	7.72892	6.14704	9.59363	FALSE	FALSE	2	heat_effects_non_exposure_sunlight_repeated_outcomes_mapedfalse	7	TRUE	months	FALSE	12	5	denominator_cohort_12	0 to 150	Both	0	2017-01-01	2022-06-30	NA	NA	Pharmetrics	Both - 0 to 150
24	12339509	370185688	39	2017-11-01	2017-11-30	1.01351e+06	3.848	2.73631	5.26034	FALSE	FALSE	2	heat_effects_non_exposure_sunlight_repeated_outcomes_mapedfalse	7	TRUE	months	FALSE	12	5	denominator_cohort_12	0 to 150	Both	0	2017-01-01	2022-06-30	NA	NA	Pharmetrics	Both - 0 to 150
24	12271017	380402141	21	2017-12-01	2017-12-31	1.04148e+06	2.01635	1.24815	3.08221	FALSE	FALSE	2	heat_effects_non_exposure_sunlight_repeated_outcomes_mapedfalse	7	TRUE	months	FALSE	12	5	denominator_cohort_12	0 to 150	Both	0	2017-01-01	2022-06-30	NA	NA	Pharmetrics	Both - 0 to 150
24	11352253	351920468	24	2018-01-01	2018-01-31	963506	2.4909	1.59597	3.70627	FALSE	FALSE	2	heat_effects_non_exposure_sunlight_repeated_outcomes_mapedfalse	7	TRUE	months	FALSE	12	5	denominator_cohort_12	0 to 150	Both	0	2017-01-01	2022-06-30	NA	NA	Pharmetrics	Both - 0 to 150
24	11318072	316906552	22	2018-02-01	2018-02-28	867643	2.53561	1.58905	3.83894	FALSE	FALSE	2	heat_effects_non_exposure_sunlight_repeated_outcomes_mapedfalse	7	TRUE	months	FALSE	12	5	denominator_cohort_12	0 to 150	Both	0	2017-01-01	2022-06-30	NA	NA	Pharmetrics	Both - 0 to 150
24	11289696	349981070	35	2018-03-01	2018-03-31	958196	3.6527	2.54424	5.08002	FALSE	FALSE	2	heat_effects_non_exposure_sunlight_repeated_outcomes_mapedfalse	7	TRUE	months	FALSE	12	5	denominator_cohort_12	0 to 150	Both	0	2017-01-01	2022-06-30	NA	NA	Pharmetrics	Both - 0 to 150
24	10867301	326019363	63	2018-04-01	2018-04-30	892592	7.05809	5.42363	9.03037	FALSE	FALSE	2	heat_effects_non_exposure_sunlight_repeated_outcomes_mapedfalse	7	TRUE	months	FALSE	12	5	denominator_cohort_12	0 to 150	Both	0	2017-01-01	2022-06-30	NA	NA	Pharmetrics	Both - 0 to 150
24	10841135	336074404	245	2018-05-01	2018-05-31	920122	26.6269	23.3969	30.1783	FALSE	FALSE	2	heat_effects_non_exposure_sunlight_repeated_outcomes_mapedfalse	7	TRUE	months	FALSE	12	5	denominator_cohort_12	0 to 150	Both	0	2017-01-01	2022-06-30	NA	NA	Pharmetrics	Both - 0 to 150
24	10825424	324759353	534	2018-06-01	2018-06-30	889143	60.0579	55.0713	65.3746	FALSE	FALSE	2	heat_effects_non_exposure_sunlight_repeated_outcomes_mapedfalse	7	TRUE	months	FALSE	12	5	denominator_cohort_12	0 to 150	Both	0	2017-01-01	2022-06-30	NA	NA	Pharmetrics	Both - 0 to 150
24	10771871	333921861	797	2018-07-01	2018-07-31	914228	87.1774	81.2293	93.4458	FALSE	FALSE	2	heat_effects_non_exposure_sunlight_repeated_outcomes_mapedfalse	7	TRUE	months	FALSE	12	5	denominator_cohort_12	0 to 150	Both	0	2017-01-01	2022-06-30	NA	NA	Pharmetrics	Both - 0 to 150
24	10734696	332772345	521	2018-08-01	2018-08-31	911081	57.1848	52.3793	62.3127	FALSE	FALSE	2	heat_effects_non_exposure_sunlight_repeated_outcomes_mapedfalse	7	TRUE	months	FALSE	12	5	denominator_cohort_12	0 to 150	Both	0	2017-01-01	2022-06-30	NA	NA	Pharmetrics	Both - 0 to 150
24	10738026	322138584	278	2018-09-01	2018-09-30	881967	31.5204	27.9237	35.4519	FALSE	FALSE	2	heat_effects_non_exposure_sunlight_repeated_outcomes_mapedfalse	7	TRUE	months	FALSE	12	5	denominator_cohort_12	0 to 150	Both	0	2017-01-01	2022-06-30	NA	NA	Pharmetrics	Both - 0 to 150
24	10676193	330961956	80	2018-10-01	2018-10-31	906124	8.82881	7.0007	10.9882	FALSE	FALSE	2	heat_effects_non_exposure_sunlight_repeated_outcomes_mapedfalse	7	TRUE	months	FALSE	12	5	denominator_cohort_12	0 to 150	Both	0	2017-01-01	2022-06-30	NA	NA	Pharmetrics	Both - 0 to 150
24	10676028	320281462	25	2018-11-01	2018-11-30	876883	2.85101	1.84502	4.20865	FALSE	FALSE	2	heat_effects_non_exposure_sunlight_repeated_outcomes_mapedfalse	7	TRUE	months	FALSE	12	5	denominator_cohort_12	0 to 150	Both	0	2017-01-01	2022-06-30	NA	NA	Pharmetrics	Both - 0 to 150
24	10660270	330469054	12	2018-12-01	2018-12-31	904775	1.3263	0.685317	2.31677	FALSE	FALSE	2	heat_effects_non_exposure_sunlight_repeated_outcomes_mapedfalse	7	TRUE	months	FALSE	12	5	denominator_cohort_12	0 to 150	Both	0	2017-01-01	2022-06-30	NA	NA	Pharmetrics	Both - 0 to 150
24	10897256	337815649	26	2019-01-01	2019-01-31	924889	2.81115	1.83634	4.11898	FALSE	FALSE	2	heat_effects_non_exposure_sunlight_repeated_outcomes_mapedfalse	7	TRUE	months	FALSE	12	5	denominator_cohort_12	0 to 150	Both	0	2017-01-01	2022-06-30	NA	NA	Pharmetrics	Both - 0 to 150
24	10882666	304715163	28	2019-02-01	2019-02-28	834265	3.35625	2.2302	4.85071	FALSE	FALSE	2	heat_effects_non_exposure_sunlight_repeated_outcomes_mapedfalse	7	TRUE	months	FALSE	12	5	denominator_cohort_12	0 to 150	Both	0	2017-01-01	2022-06-30	NA	NA	Pharmetrics	Both - 0 to 150
24	10852335	336422999	27	2019-03-01	2019-03-31	921076	2.93135	1.93178	4.26497	FALSE	FALSE	2	heat_effects_non_exposure_sunlight_repeated_outcomes_mapedfalse	7	TRUE	months	FALSE	12	5	denominator_cohort_12	0 to 150	Both	0	2017-01-01	2022-06-30	NA	NA	Pharmetrics	Both - 0 to 150
24	10437440	313123686	43	2019-04-01	2019-04-30	857286	5.01583	3.62998	6.75629	FALSE	FALSE	2	heat_effects_non_exposure_sunlight_repeated_outcomes_mapedfalse	7	TRUE	months	FALSE	12	5	denominator_cohort_12	0 to 150	Both	0	2017-01-01	2022-06-30	NA	NA	Pharmetrics	Both - 0 to 150
24	10427451	323250793	179	2019-05-01	2019-05-31	885012	20.2257	17.3712	23.4155	FALSE	FALSE	2	heat_effects_non_exposure_sunlight_repeated_outcomes_mapedfalse	7	TRUE	months	FALSE	12	5	denominator_cohort_12	0 to 150	Both	0	2017-01-01	2022-06-30	NA	NA	Pharmetrics	Both - 0 to 150
24	9848732	295460463	317	2019-06-01	2019-06-30	808927	39.1877	34.9921	43.7479	FALSE	FALSE	2	heat_effects_non_exposure_sunlight_repeated_outcomes_mapedfalse	7	TRUE	months	FALSE	12	5	denominator_cohort_12	0 to 150	Both	0	2017-01-01	2022-06-30	NA	NA	Pharmetrics	Both - 0 to 150
24	9735828	301805023	773	2019-07-01	2019-07-31	826297	93.5499	87.0704	100.384	FALSE	FALSE	2	heat_effects_non_exposure_sunlight_repeated_outcomes_mapedfalse	7	TRUE	months	FALSE	12	5	denominator_cohort_12	0 to 150	Both	0	2017-01-01	2022-06-30	NA	NA	Pharmetrics	Both - 0 to 150
24	9725040	301472907	484	2019-08-01	2019-08-31	825388	58.6391	53.5307	64.1036	FALSE	FALSE	2	heat_effects_non_exposure_sunlight_repeated_outcomes_mapedfalse	7	TRUE	months	FALSE	12	5	denominator_cohort_12	0 to 150	Both	0	2017-01-01	2022-06-30	NA	NA	Pharmetrics	Both - 0 to 150
24	9704748	291140943	267	2019-09-01	2019-09-30	797100	33.4964	29.5987	37.7647	FALSE	FALSE	2	heat_effects_non_exposure_sunlight_repeated_outcomes_mapedfalse	7	TRUE	months	FALSE	12	5	denominator_cohort_12	0 to 150	Both	0	2017-01-01	2022-06-30	NA	NA	Pharmetrics	Both - 0 to 150
24	9653285	299251712	84	2019-10-01	2019-10-31	819307	10.2526	8.17785	12.6934	FALSE	FALSE	2	heat_effects_non_exposure_sunlight_repeated_outcomes_mapedfalse	7	TRUE	months	FALSE	12	5	denominator_cohort_12	0 to 150	Both	0	2017-01-01	2022-06-30	NA	NA	Pharmetrics	Both - 0 to 150
24	9636341	289090735	35	2019-11-01	2019-11-30	791487	4.42205	3.08012	6.15001	FALSE	FALSE	2	heat_effects_non_exposure_sunlight_repeated_outcomes_mapedfalse	7	TRUE	months	FALSE	12	5	denominator_cohort_12	0 to 150	Both	0	2017-01-01	2022-06-30	NA	NA	Pharmetrics	Both - 0 to 150
24	9632732	298615346	24	2019-12-01	2019-12-31	817564	2.93555	1.88086	4.36786	FALSE	FALSE	2	heat_effects_non_exposure_sunlight_repeated_outcomes_mapedfalse	7	TRUE	months	FALSE	12	5	denominator_cohort_12	0 to 150	Both	0	2017-01-01	2022-06-30	NA	NA	Pharmetrics	Both - 0 to 150
24	9572393	296744836	23	2020-01-01	2020-01-31	812443	2.83097	1.79459	4.24784	FALSE	FALSE	2	heat_effects_non_exposure_sunlight_repeated_outcomes_mapedfalse	7	TRUE	months	FALSE	12	5	denominator_cohort_12	0 to 150	Both	0	2017-01-01	2022-06-30	NA	NA	Pharmetrics	Both - 0 to 150
24	9560781	277263135	35	2020-02-01	2020-02-29	759105	4.61069	3.21152	6.41236	FALSE	FALSE	2	heat_effects_non_exposure_sunlight_repeated_outcomes_mapedfalse	7	TRUE	months	FALSE	12	5	denominator_cohort_12	0 to 150	Both	0	2017-01-01	2022-06-30	NA	NA	Pharmetrics	Both - 0 to 150
24	9556039	296237925	15	2020-03-01	2020-03-31	811055	1.84944	1.03512	3.05037	FALSE	FALSE	2	heat_effects_non_exposure_sunlight_repeated_outcomes_mapedfalse	7	TRUE	months	FALSE	12	5	denominator_cohort_12	0 to 150	Both	0	2017-01-01	2022-06-30	NA	NA	Pharmetrics	Both - 0 to 150
24	9491675	284750876	21	2020-04-01	2020-04-30	779605	2.69367	1.66742	4.11756	FALSE	FALSE	2	heat_effects_non_exposure_sunlight_repeated_outcomes_mapedfalse	7	TRUE	months	FALSE	12	5	denominator_cohort_12	0 to 150	Both	0	2017-01-01	2022-06-30	NA	NA	Pharmetrics	Both - 0 to 150
24	8009480	248294018	89	2020-05-01	2020-05-31	679792	13.0922	10.5141	16.1111	FALSE	FALSE	2	heat_effects_non_exposure_sunlight_repeated_outcomes_mapedfalse	7	TRUE	months	FALSE	12	5	denominator_cohort_12	0 to 150	Both	0	2017-01-01	2022-06-30	NA	NA	Pharmetrics	Both - 0 to 150
24	8011757	240351374	277	2020-06-01	2020-06-30	658046	42.0943	37.2826	47.3547	FALSE	FALSE	2	heat_effects_non_exposure_sunlight_repeated_outcomes_mapedfalse	7	TRUE	months	FALSE	12	5	denominator_cohort_12	0 to 150	Both	0	2017-01-01	2022-06-30	NA	NA	Pharmetrics	Both - 0 to 150
24	8029419	248908496	537	2020-07-01	2020-07-31	681474	78.7997	72.275	85.7553	FALSE	FALSE	2	heat_effects_non_exposure_sunlight_repeated_outcomes_mapedfalse	7	TRUE	months	FALSE	12	5	denominator_cohort_12	0 to 150	Both	0	2017-01-01	2022-06-30	NA	NA	Pharmetrics	Both - 0 to 150
24	7715146	239167394	313	2020-08-01	2020-08-31	654805	47.8005	42.6511	53.4003	FALSE	FALSE	2	heat_effects_non_exposure_sunlight_repeated_outcomes_mapedfalse	7	TRUE	months	FALSE	12	5	denominator_cohort_12	0 to 150	Both	0	2017-01-01	2022-06-30	NA	NA	Pharmetrics	Both - 0 to 150
24	7682035	230460433	131	2020-09-01	2020-09-30	630966	20.7618	17.3589	24.6368	FALSE	FALSE	2	heat_effects_non_exposure_sunlight_repeated_outcomes_mapedfalse	7	TRUE	months	FALSE	12	5	denominator_cohort_12	0 to 150	Both	0	2017-01-01	2022-06-30	NA	NA	Pharmetrics	Both - 0 to 150
24	7685376	238247043	37	2020-10-01	2020-10-31	652285	5.67237	3.99387	7.81861	FALSE	FALSE	2	heat_effects_non_exposure_sunlight_repeated_outcomes_mapedfalse	7	TRUE	months	FALSE	12	5	denominator_cohort_12	0 to 150	Both	0	2017-01-01	2022-06-30	NA	NA	Pharmetrics	Both - 0 to 150
24	7681842	230455854	12	2020-11-01	2020-11-30	630954	1.90188	0.982731	3.32221	FALSE	FALSE	2	heat_effects_non_exposure_sunlight_repeated_outcomes_mapedfalse	7	TRUE	months	FALSE	12	5	denominator_cohort_12	0 to 150	Both	0	2017-01-01	2022-06-30	NA	NA	Pharmetrics	Both - 0 to 150
24	7679615	238068723	10	2020-12-01	2020-12-31	651797	1.53422	0.735719	2.82149	FALSE	FALSE	2	heat_effects_non_exposure_sunlight_repeated_outcomes_mapedfalse	7	TRUE	months	FALSE	12	5	denominator_cohort_12	0 to 150	Both	0	2017-01-01	2022-06-30	NA	NA	Pharmetrics	Both - 0 to 150
24	7800665	241821315	10	2021-01-01	2021-01-31	662071	1.51041	0.724302	2.7777	FALSE	FALSE	2	heat_effects_non_exposure_sunlight_repeated_outcomes_mapedfalse	7	TRUE	months	FALSE	12	5	denominator_cohort_12	0 to 150	Both	0	2017-01-01	2022-06-30	NA	NA	Pharmetrics	Both - 0 to 150
24	7798549	218360002	9	2021-02-01	2021-02-28	597837	1.50543	0.688377	2.85777	FALSE	FALSE	2	heat_effects_non_exposure_sunlight_repeated_outcomes_mapedfalse	7	TRUE	months	FALSE	12	5	denominator_cohort_12	0 to 150	Both	0	2017-01-01	2022-06-30	NA	NA	Pharmetrics	Both - 0 to 150
24	7815504	242281262	23	2021-03-01	2021-03-31	663330	3.46735	2.19801	5.20273	FALSE	FALSE	2	heat_effects_non_exposure_sunlight_repeated_outcomes_mapedfalse	7	TRUE	months	FALSE	12	5	denominator_cohort_12	0 to 150	Both	0	2017-01-01	2022-06-30	NA	NA	Pharmetrics	Both - 0 to 150
24	7823838	234715594	39	2021-04-01	2021-04-30	642616	6.06894	4.31561	8.29644	FALSE	FALSE	2	heat_effects_non_exposure_sunlight_repeated_outcomes_mapedfalse	7	TRUE	months	FALSE	12	5	denominator_cohort_12	0 to 150	Both	0	2017-01-01	2022-06-30	NA	NA	Pharmetrics	Both - 0 to 150
24	7835803	242909744	121	2021-05-01	2021-05-31	665051	18.1941	15.097	21.7396	FALSE	FALSE	2	heat_effects_non_exposure_sunlight_repeated_outcomes_mapedfalse	7	TRUE	months	FALSE	12	5	denominator_cohort_12	0 to 150	Both	0	2017-01-01	2022-06-30	NA	NA	Pharmetrics	Both - 0 to 150
24	7860052	235798977	466	2021-06-01	2021-06-30	645582	72.1829	65.7771	79.044	FALSE	FALSE	2	heat_effects_non_exposure_sunlight_repeated_outcomes_mapedfalse	7	TRUE	months	FALSE	12	5	denominator_cohort_12	0 to 150	Both	0	2017-01-01	2022-06-30	NA	NA	Pharmetrics	Both - 0 to 150
24	7897625	244823054	466	2021-07-01	2021-07-31	670289	69.5223	63.3525	76.1305	FALSE	FALSE	2	heat_effects_non_exposure_sunlight_repeated_outcomes_mapedfalse	7	TRUE	months	FALSE	12	5	denominator_cohort_12	0 to 150	Both	0	2017-01-01	2022-06-30	NA	NA	Pharmetrics	Both - 0 to 150
24	7957525	246680695	371	2021-08-01	2021-08-31	675375	54.9325	49.4843	60.8167	FALSE	FALSE	2	heat_effects_non_exposure_sunlight_repeated_outcomes_mapedfalse	7	TRUE	months	FALSE	12	5	denominator_cohort_12	0 to 150	Both	0	2017-01-01	2022-06-30	NA	NA	Pharmetrics	Both - 0 to 150
24	7996869	239905161	150	2021-09-01	2021-09-30	656825	22.8371	19.3288	26.7982	FALSE	FALSE	2	heat_effects_non_exposure_sunlight_repeated_outcomes_mapedfalse	7	TRUE	months	FALSE	12	5	denominator_cohort_12	0 to 150	Both	0	2017-01-01	2022-06-30	NA	NA	Pharmetrics	Both - 0 to 150
24	8010167	248315367	43	2021-10-01	2021-10-31	679850	6.32492	4.57738	8.51963	FALSE	FALSE	2	heat_effects_non_exposure_sunlight_repeated_outcomes_mapedfalse	7	TRUE	months	FALSE	12	5	denominator_cohort_12	0 to 150	Both	0	2017-01-01	2022-06-30	NA	NA	Pharmetrics	Both - 0 to 150
24	8020274	240608719	16	2021-11-01	2021-11-30	658751	2.42884	1.38829	3.94428	FALSE	FALSE	2	heat_effects_non_exposure_sunlight_repeated_outcomes_mapedfalse	7	TRUE	months	FALSE	12	5	denominator_cohort_12	0 to 150	Both	0	2017-01-01	2022-06-30	NA	NA	Pharmetrics	Both - 0 to 150
24	8029636	248919257	19	2021-12-01	2021-12-31	681504	2.78795	1.67853	4.35373	FALSE	FALSE	2	heat_effects_non_exposure_sunlight_repeated_outcomes_mapedfalse	7	TRUE	months	FALSE	12	5	denominator_cohort_12	0 to 150	Both	0	2017-01-01	2022-06-30	NA	NA	Pharmetrics	Both - 0 to 150
24	7979085	247352110	22	2022-01-01	2022-01-31	677213	3.24861	2.03589	4.91843	FALSE	FALSE	2	heat_effects_non_exposure_sunlight_repeated_outcomes_mapedfalse	7	TRUE	months	FALSE	12	5	denominator_cohort_12	0 to 150	Both	0	2017-01-01	2022-06-30	NA	NA	Pharmetrics	Both - 0 to 150
24	7989896	223717539	11	2022-02-01	2022-02-28	612505	1.7959	0.896508	3.21337	FALSE	FALSE	2	heat_effects_non_exposure_sunlight_repeated_outcomes_mapedfalse	7	TRUE	months	FALSE	12	5	denominator_cohort_12	0 to 150	Both	0	2017-01-01	2022-06-30	NA	NA	Pharmetrics	Both - 0 to 150
24	7991522	247737551	26	2022-03-01	2022-03-31	678268	3.83329	2.50403	5.61666	FALSE	FALSE	2	heat_effects_non_exposure_sunlight_repeated_outcomes_mapedfalse	7	TRUE	months	FALSE	12	5	denominator_cohort_12	0 to 150	Both	0	2017-01-01	2022-06-30	NA	NA	Pharmetrics	Both - 0 to 150
24	1436735	43102079	NA	2022-04-01	2022-04-30	118007	NA	NA	NA	FALSE	TRUE	2	heat_effects_non_exposure_sunlight_repeated_outcomes_mapedfalse	7	TRUE	months	FALSE	12	5	denominator_cohort_12	0 to 150	Both	0	2017-01-01	2022-06-30	NA	NA	Pharmetrics	Both - 0 to 150
24	1436039	44517211	9	2022-05-01	2022-05-31	121881	7.38422	3.37654	14.0176	FALSE	FALSE	2	heat_effects_non_exposure_sunlight_repeated_outcomes_mapedfalse	7	TRUE	months	FALSE	12	5	denominator_cohort_12	0 to 150	Both	0	2017-01-01	2022-06-30	NA	NA	Pharmetrics	Both - 0 to 150
24	1433924	43017625	19	2022-06-01	2022-06-30	117776	16.1323	9.71272	25.1926	FALSE	FALSE	2	heat_effects_non_exposure_sunlight_repeated_outcomes_mapedfalse	7	TRUE	months	FALSE	12	5	denominator_cohort_12	0 to 150	Both	0	2017-01-01	2022-06-30	NA	NA	Pharmetrics	Both - 0 to 150
25	2363479	73267777	12	2017-01-01	2017-01-31	200596	5.98217	3.09107	10.4496	FALSE	FALSE	3	sun_exposure	7	TRUE	months	FALSE	1	5	denominator_cohort_1	0 to 17	Male	0	2017-01-01	2022-06-30	NA	NA	Pharmetrics	Male - 0 to 17
25	2373576	66459996	17	2017-02-01	2017-02-28	181958	9.34284	5.44255	14.9588	FALSE	FALSE	3	sun_exposure	7	TRUE	months	FALSE	1	5	denominator_cohort_1	0 to 17	Male	0	2017-01-01	2022-06-30	NA	NA	Pharmetrics	Male - 0 to 17
25	2382608	73860709	19	2017-03-01	2017-03-31	202220	9.39573	5.65684	14.6726	FALSE	FALSE	3	sun_exposure	7	TRUE	months	FALSE	1	5	denominator_cohort_1	0 to 17	Male	0	2017-01-01	2022-06-30	NA	NA	Pharmetrics	Male - 0 to 17
25	2296361	68890682	15	2017-04-01	2017-04-30	188612	7.95282	4.45113	13.117	FALSE	FALSE	3	sun_exposure	7	TRUE	months	FALSE	1	5	denominator_cohort_1	0 to 17	Male	0	2017-01-01	2022-06-30	NA	NA	Pharmetrics	Male - 0 to 17
25	2164329	67094026	22	2017-05-01	2017-05-31	183693	11.9765	7.50559	18.1325	FALSE	FALSE	3	sun_exposure	7	TRUE	months	FALSE	1	5	denominator_cohort_1	0 to 17	Male	0	2017-01-01	2022-06-30	NA	NA	Pharmetrics	Male - 0 to 17
25	1303249	39097237	32	2017-06-01	2017-06-30	107042	29.8947	20.4479	42.2024	FALSE	FALSE	3	sun_exposure	7	TRUE	months	FALSE	1	5	denominator_cohort_1	0 to 17	Male	0	2017-01-01	2022-06-30	NA	NA	Pharmetrics	Male - 0 to 17
25	1289349	39969641	23	2017-07-01	2017-07-31	109431	21.0178	13.3235	31.5371	FALSE	FALSE	3	sun_exposure	7	TRUE	months	FALSE	1	5	denominator_cohort_1	0 to 17	Male	0	2017-01-01	2022-06-30	NA	NA	Pharmetrics	Male - 0 to 17
25	1192968	36981857	16	2017-08-01	2017-08-31	101251	15.8023	9.0324	25.662	FALSE	FALSE	3	sun_exposure	7	TRUE	months	FALSE	1	5	denominator_cohort_1	0 to 17	Male	0	2017-01-01	2022-06-30	NA	NA	Pharmetrics	Male - 0 to 17
25	1176846	35305290	12	2017-09-01	2017-09-30	96660.6	12.4146	6.41479	21.6858	FALSE	FALSE	3	sun_exposure	7	TRUE	months	FALSE	1	5	denominator_cohort_1	0 to 17	Male	0	2017-01-01	2022-06-30	NA	NA	Pharmetrics	Male - 0 to 17
25	1139890	35336509	9	2017-10-01	2017-10-31	96746.1	9.3027	4.25379	17.6594	FALSE	FALSE	3	sun_exposure	7	TRUE	months	FALSE	1	5	denominator_cohort_1	0 to 17	Male	0	2017-01-01	2022-06-30	NA	NA	Pharmetrics	Male - 0 to 17
25	1135833	34074923	8	2017-11-01	2017-11-30	93292.1	8.57522	3.70217	16.8966	FALSE	FALSE	3	sun_exposure	7	TRUE	months	FALSE	1	5	denominator_cohort_1	0 to 17	Male	0	2017-01-01	2022-06-30	NA	NA	Pharmetrics	Male - 0 to 17
25	1133024	35123659	11	2017-12-01	2017-12-31	96163.3	11.4389	5.71024	20.4673	FALSE	FALSE	3	sun_exposure	7	TRUE	months	FALSE	1	5	denominator_cohort_1	0 to 17	Male	0	2017-01-01	2022-06-30	NA	NA	Pharmetrics	Male - 0 to 17
25	997774	30930949	6	2018-01-01	2018-01-31	84684.3	7.08514	2.60012	15.4214	FALSE	FALSE	3	sun_exposure	7	TRUE	months	FALSE	1	5	denominator_cohort_1	0 to 17	Male	0	2017-01-01	2022-06-30	NA	NA	Pharmetrics	Male - 0 to 17
25	1003383	28094686	NA	2018-02-01	2018-02-28	76919.1	NA	NA	NA	FALSE	TRUE	3	sun_exposure	7	TRUE	months	FALSE	1	5	denominator_cohort_1	0 to 17	Male	0	2017-01-01	2022-06-30	NA	NA	Pharmetrics	Male - 0 to 17
25	1004968	31153945	8	2018-03-01	2018-03-31	85294.9	9.37923	4.04929	18.4808	FALSE	FALSE	3	sun_exposure	7	TRUE	months	FALSE	1	5	denominator_cohort_1	0 to 17	Male	0	2017-01-01	2022-06-30	NA	NA	Pharmetrics	Male - 0 to 17
25	972564	29176854	8	2018-04-01	2018-04-30	79881.9	10.0148	4.32367	19.7331	FALSE	FALSE	3	sun_exposure	7	TRUE	months	FALSE	1	5	denominator_cohort_1	0 to 17	Male	0	2017-01-01	2022-06-30	NA	NA	Pharmetrics	Male - 0 to 17
25	975285	30233774	10	2018-05-01	2018-05-31	82775.6	12.0809	5.79324	22.2171	FALSE	FALSE	3	sun_exposure	7	TRUE	months	FALSE	1	5	denominator_cohort_1	0 to 17	Male	0	2017-01-01	2022-06-30	NA	NA	Pharmetrics	Male - 0 to 17
25	977406	29322055	14	2018-06-01	2018-06-30	80279.4	17.4391	9.53411	29.2598	FALSE	FALSE	3	sun_exposure	7	TRUE	months	FALSE	1	5	denominator_cohort_1	0 to 17	Male	0	2017-01-01	2022-06-30	NA	NA	Pharmetrics	Male - 0 to 17
25	973847	30189144	14	2018-07-01	2018-07-31	82653.4	16.9382	9.26028	28.4194	FALSE	FALSE	3	sun_exposure	7	TRUE	months	FALSE	1	5	denominator_cohort_1	0 to 17	Male	0	2017-01-01	2022-06-30	NA	NA	Pharmetrics	Male - 0 to 17
25	973250	30170620	17	2018-08-01	2018-08-31	82602.7	20.5805	11.9889	32.9513	FALSE	FALSE	3	sun_exposure	7	TRUE	months	FALSE	1	5	denominator_cohort_1	0 to 17	Male	0	2017-01-01	2022-06-30	NA	NA	Pharmetrics	Male - 0 to 17
25	978155	29344579	7	2018-09-01	2018-09-30	80341.1	8.71285	3.50302	17.9518	FALSE	FALSE	3	sun_exposure	7	TRUE	months	FALSE	1	5	denominator_cohort_1	0 to 17	Male	0	2017-01-01	2022-06-30	NA	NA	Pharmetrics	Male - 0 to 17
25	976798	30280667	9	2018-10-01	2018-10-31	82903.9	10.8559	4.96403	20.6079	FALSE	FALSE	3	sun_exposure	7	TRUE	months	FALSE	1	5	denominator_cohort_1	0 to 17	Male	0	2017-01-01	2022-06-30	NA	NA	Pharmetrics	Male - 0 to 17
25	980790	29423643	9	2018-11-01	2018-11-30	80557.5	11.1721	5.10861	21.2082	FALSE	FALSE	3	sun_exposure	7	TRUE	months	FALSE	1	5	denominator_cohort_1	0 to 17	Male	0	2017-01-01	2022-06-30	NA	NA	Pharmetrics	Male - 0 to 17
25	982669	30462680	5	2018-12-01	2018-12-31	83402.3	5.99504	1.94657	13.9904	FALSE	FALSE	3	sun_exposure	7	TRUE	months	FALSE	1	5	denominator_cohort_1	0 to 17	Male	0	2017-01-01	2022-06-30	NA	NA	Pharmetrics	Male - 0 to 17
25	938614	29096986	6	2019-01-01	2019-01-31	79663.2	7.53171	2.764	16.3934	FALSE	FALSE	3	sun_exposure	7	TRUE	months	FALSE	1	5	denominator_cohort_1	0 to 17	Male	0	2017-01-01	2022-06-30	NA	NA	Pharmetrics	Male - 0 to 17
25	940534	26334905	6	2019-02-01	2019-02-28	72101	8.32166	3.0539	18.1127	FALSE	FALSE	3	sun_exposure	7	TRUE	months	FALSE	1	5	denominator_cohort_1	0 to 17	Male	0	2017-01-01	2022-06-30	NA	NA	Pharmetrics	Male - 0 to 17
25	941145	29175478	NA	2019-03-01	2019-03-31	79878.1	NA	NA	NA	FALSE	TRUE	3	sun_exposure	7	TRUE	months	FALSE	1	5	denominator_cohort_1	0 to 17	Male	0	2017-01-01	2022-06-30	NA	NA	Pharmetrics	Male - 0 to 17
25	900603	27018044	7	2019-04-01	2019-04-30	73971.4	9.46312	3.80467	19.4976	FALSE	FALSE	3	sun_exposure	7	TRUE	months	FALSE	1	5	denominator_cohort_1	0 to 17	Male	0	2017-01-01	2022-06-30	NA	NA	Pharmetrics	Male - 0 to 17
25	902852	27988335	8	2019-05-01	2019-05-31	76627.9	10.4401	4.50728	20.5711	FALSE	FALSE	3	sun_exposure	7	TRUE	months	FALSE	1	5	denominator_cohort_1	0 to 17	Male	0	2017-01-01	2022-06-30	NA	NA	Pharmetrics	Male - 0 to 17
25	834480	25034269	19	2019-06-01	2019-06-30	68540.1	27.721	16.6899	43.2898	FALSE	FALSE	3	sun_exposure	7	TRUE	months	FALSE	1	5	denominator_cohort_1	0 to 17	Male	0	2017-01-01	2022-06-30	NA	NA	Pharmetrics	Male - 0 to 17
25	825353	25585772	20	2019-07-01	2019-07-31	70050	28.551	17.4397	44.0947	FALSE	FALSE	3	sun_exposure	7	TRUE	months	FALSE	1	5	denominator_cohort_1	0 to 17	Male	0	2017-01-01	2022-06-30	NA	NA	Pharmetrics	Male - 0 to 17
25	828513	25683824	8	2019-08-01	2019-08-31	70318.5	11.3768	4.9117	22.4169	FALSE	FALSE	3	sun_exposure	7	TRUE	months	FALSE	1	5	denominator_cohort_1	0 to 17	Male	0	2017-01-01	2022-06-30	NA	NA	Pharmetrics	Male - 0 to 17
25	829786	24893501	11	2019-09-01	2019-09-30	68154.7	16.1398	8.05691	28.8785	FALSE	FALSE	3	sun_exposure	7	TRUE	months	FALSE	1	5	denominator_cohort_1	0 to 17	Male	0	2017-01-01	2022-06-30	NA	NA	Pharmetrics	Male - 0 to 17
25	827636	25656656	9	2019-10-01	2019-10-31	70244.1	12.8125	5.85867	24.322	FALSE	FALSE	3	sun_exposure	7	TRUE	months	FALSE	1	5	denominator_cohort_1	0 to 17	Male	0	2017-01-01	2022-06-30	NA	NA	Pharmetrics	Male - 0 to 17
25	828894	24866763	5	2019-11-01	2019-11-30	68081.5	7.34414	2.38462	17.1388	FALSE	FALSE	3	sun_exposure	7	TRUE	months	FALSE	1	5	denominator_cohort_1	0 to 17	Male	0	2017-01-01	2022-06-30	NA	NA	Pharmetrics	Male - 0 to 17
25	830748	25753139	8	2019-12-01	2019-12-31	70508.3	11.3462	4.89848	22.3565	FALSE	FALSE	3	sun_exposure	7	TRUE	months	FALSE	1	5	denominator_cohort_1	0 to 17	Male	0	2017-01-01	2022-06-30	NA	NA	Pharmetrics	Male - 0 to 17
25	764687	23705233	10	2020-01-01	2020-01-31	64901.4	15.408	7.38873	28.3358	FALSE	FALSE	3	sun_exposure	7	TRUE	months	FALSE	1	5	denominator_cohort_1	0 to 17	Male	0	2017-01-01	2022-06-30	NA	NA	Pharmetrics	Male - 0 to 17
25	765631	22203228	7	2020-02-01	2020-02-29	60789.1	11.5152	4.62971	23.7257	FALSE	FALSE	3	sun_exposure	7	TRUE	months	FALSE	1	5	denominator_cohort_1	0 to 17	Male	0	2017-01-01	2022-06-30	NA	NA	Pharmetrics	Male - 0 to 17
25	768135	23812109	8	2020-03-01	2020-03-31	65194	12.2711	5.29778	24.1789	FALSE	FALSE	3	sun_exposure	7	TRUE	months	FALSE	1	5	denominator_cohort_1	0 to 17	Male	0	2017-01-01	2022-06-30	NA	NA	Pharmetrics	Male - 0 to 17
25	765895	22976849	0	2020-04-01	2020-04-30	62907.2	0	0	5.864	FALSE	FALSE	3	sun_exposure	7	TRUE	months	FALSE	1	5	denominator_cohort_1	0 to 17	Male	0	2017-01-01	2022-06-30	NA	NA	Pharmetrics	Male - 0 to 17
25	610320	18919908	NA	2020-05-01	2020-05-31	51799.9	NA	NA	NA	FALSE	TRUE	3	sun_exposure	7	TRUE	months	FALSE	1	5	denominator_cohort_1	0 to 17	Male	0	2017-01-01	2022-06-30	NA	NA	Pharmetrics	Male - 0 to 17
25	613450	18403479	NA	2020-06-01	2020-06-30	50386	NA	NA	NA	FALSE	TRUE	3	sun_exposure	7	TRUE	months	FALSE	1	5	denominator_cohort_1	0 to 17	Male	0	2017-01-01	2022-06-30	NA	NA	Pharmetrics	Male - 0 to 17
25	618632	19177566	NA	2020-07-01	2020-07-31	52505.3	NA	NA	NA	FALSE	TRUE	3	sun_exposure	7	TRUE	months	FALSE	1	5	denominator_cohort_1	0 to 17	Male	0	2017-01-01	2022-06-30	NA	NA	Pharmetrics	Male - 0 to 17
25	587362	18208166	5	2020-08-01	2020-08-31	49851.2	10.0298	3.25666	23.4063	FALSE	FALSE	3	sun_exposure	7	TRUE	months	FALSE	1	5	denominator_cohort_1	0 to 17	Male	0	2017-01-01	2022-06-30	NA	NA	Pharmetrics	Male - 0 to 17
25	586345	17590336	NA	2020-09-01	2020-09-30	48159.7	NA	NA	NA	FALSE	TRUE	3	sun_exposure	7	TRUE	months	FALSE	1	5	denominator_cohort_1	0 to 17	Male	0	2017-01-01	2022-06-30	NA	NA	Pharmetrics	Male - 0 to 17
25	589129	18262956	5	2020-10-01	2020-10-31	50001.2	9.99975	3.24689	23.3361	FALSE	FALSE	3	sun_exposure	7	TRUE	months	FALSE	1	5	denominator_cohort_1	0 to 17	Male	0	2017-01-01	2022-06-30	NA	NA	Pharmetrics	Male - 0 to 17
25	590973	17729170	NA	2020-11-01	2020-11-30	48539.8	NA	NA	NA	FALSE	TRUE	3	sun_exposure	7	TRUE	months	FALSE	1	5	denominator_cohort_1	0 to 17	Male	0	2017-01-01	2022-06-30	NA	NA	Pharmetrics	Male - 0 to 17
25	592906	18380054	NA	2020-12-01	2020-12-31	50321.8	NA	NA	NA	FALSE	TRUE	3	sun_exposure	7	TRUE	months	FALSE	1	5	denominator_cohort_1	0 to 17	Male	0	2017-01-01	2022-06-30	NA	NA	Pharmetrics	Male - 0 to 17
25	562567	17439539	5	2021-01-01	2021-01-31	47746.9	10.4719	3.4002	24.4379	FALSE	FALSE	3	sun_exposure	7	TRUE	months	FALSE	1	5	denominator_cohort_1	0 to 17	Male	0	2017-01-01	2022-06-30	NA	NA	Pharmetrics	Male - 0 to 17
25	564824	15815060	NA	2021-02-01	2021-02-28	43299.3	NA	NA	NA	FALSE	TRUE	3	sun_exposure	7	TRUE	months	FALSE	1	5	denominator_cohort_1	0 to 17	Male	0	2017-01-01	2022-06-30	NA	NA	Pharmetrics	Male - 0 to 17
25	568827	17633623	NA	2021-03-01	2021-03-31	48278.2	NA	NA	NA	FALSE	TRUE	3	sun_exposure	7	TRUE	months	FALSE	1	5	denominator_cohort_1	0 to 17	Male	0	2017-01-01	2022-06-30	NA	NA	Pharmetrics	Male - 0 to 17
25	571126	17133756	NA	2021-04-01	2021-04-30	46909.7	NA	NA	NA	FALSE	TRUE	3	sun_exposure	7	TRUE	months	FALSE	1	5	denominator_cohort_1	0 to 17	Male	0	2017-01-01	2022-06-30	NA	NA	Pharmetrics	Male - 0 to 17
25	574241	17801425	6	2021-05-01	2021-05-31	48737.6	12.3108	4.51785	26.7955	FALSE	FALSE	3	sun_exposure	7	TRUE	months	FALSE	1	5	denominator_cohort_1	0 to 17	Male	0	2017-01-01	2022-06-30	NA	NA	Pharmetrics	Male - 0 to 17
25	578882	17366425	5	2021-06-01	2021-06-30	47546.7	10.516	3.41451	24.5408	FALSE	FALSE	3	sun_exposure	7	TRUE	months	FALSE	1	5	denominator_cohort_1	0 to 17	Male	0	2017-01-01	2022-06-30	NA	NA	Pharmetrics	Male - 0 to 17
25	584285	18112797	5	2021-07-01	2021-07-31	49590.1	10.0827	3.27381	23.5295	FALSE	FALSE	3	sun_exposure	7	TRUE	months	FALSE	1	5	denominator_cohort_1	0 to 17	Male	0	2017-01-01	2022-06-30	NA	NA	Pharmetrics	Male - 0 to 17
25	589626	18278351	8	2021-08-01	2021-08-31	50043.4	15.9861	6.90167	31.499	FALSE	FALSE	3	sun_exposure	7	TRUE	months	FALSE	1	5	denominator_cohort_1	0 to 17	Male	0	2017-01-01	2022-06-30	NA	NA	Pharmetrics	Male - 0 to 17
25	595361	17860762	8	2021-09-01	2021-09-30	48900.1	16.3599	7.06304	32.2355	FALSE	FALSE	3	sun_exposure	7	TRUE	months	FALSE	1	5	denominator_cohort_1	0 to 17	Male	0	2017-01-01	2022-06-30	NA	NA	Pharmetrics	Male - 0 to 17
25	599516	18584928	7	2021-10-01	2021-10-31	50882.8	13.7571	5.53107	28.3449	FALSE	FALSE	3	sun_exposure	7	TRUE	months	FALSE	1	5	denominator_cohort_1	0 to 17	Male	0	2017-01-01	2022-06-30	NA	NA	Pharmetrics	Male - 0 to 17
25	603163	18094872	NA	2021-11-01	2021-11-30	49541.1	NA	NA	NA	FALSE	TRUE	3	sun_exposure	7	TRUE	months	FALSE	1	5	denominator_cohort_1	0 to 17	Male	0	2017-01-01	2022-06-30	NA	NA	Pharmetrics	Male - 0 to 17
25	606136	18790192	NA	2021-12-01	2021-12-31	51444.7	NA	NA	NA	FALSE	TRUE	3	sun_exposure	7	TRUE	months	FALSE	1	5	denominator_cohort_1	0 to 17	Male	0	2017-01-01	2022-06-30	NA	NA	Pharmetrics	Male - 0 to 17
25	564481	17498895	NA	2022-01-01	2022-01-31	47909.4	NA	NA	NA	FALSE	TRUE	3	sun_exposure	7	TRUE	months	FALSE	1	5	denominator_cohort_1	0 to 17	Male	0	2017-01-01	2022-06-30	NA	NA	Pharmetrics	Male - 0 to 17
25	567641	15893913	NA	2022-02-01	2022-02-28	43515.2	NA	NA	NA	FALSE	TRUE	3	sun_exposure	7	TRUE	months	FALSE	1	5	denominator_cohort_1	0 to 17	Male	0	2017-01-01	2022-06-30	NA	NA	Pharmetrics	Male - 0 to 17
25	570024	17670716	NA	2022-03-01	2022-03-31	48379.8	NA	NA	NA	FALSE	TRUE	3	sun_exposure	7	TRUE	months	FALSE	1	5	denominator_cohort_1	0 to 17	Male	0	2017-01-01	2022-06-30	NA	NA	Pharmetrics	Male - 0 to 17
25	157696	4730880	0	2022-04-01	2022-04-30	12952.4	0	0	28.4802	FALSE	FALSE	3	sun_exposure	7	TRUE	months	FALSE	1	5	denominator_cohort_1	0 to 17	Male	0	2017-01-01	2022-06-30	NA	NA	Pharmetrics	Male - 0 to 17
25	158111	4901441	0	2022-05-01	2022-05-31	13419.4	0	0	27.4891	FALSE	FALSE	3	sun_exposure	7	TRUE	months	FALSE	1	5	denominator_cohort_1	0 to 17	Male	0	2017-01-01	2022-06-30	NA	NA	Pharmetrics	Male - 0 to 17
25	157975	4739250	0	2022-06-01	2022-06-30	12975.4	0	0	28.4299	FALSE	FALSE	3	sun_exposure	7	TRUE	months	FALSE	1	5	denominator_cohort_1	0 to 17	Male	0	2017-01-01	2022-06-30	NA	NA	Pharmetrics	Male - 0 to 17
26	2262422	70134962	16	2017-01-01	2017-01-31	192019	8.33251	4.76275	13.5315	FALSE	FALSE	3	sun_exposure	7	TRUE	months	FALSE	2	5	denominator_cohort_2	0 to 17	Female	0	2017-01-01	2022-06-30	NA	NA	Pharmetrics	Female - 0 to 17
26	2272937	63642157	14	2017-02-01	2017-02-28	174243	8.03477	4.39268	13.481	FALSE	FALSE	3	sun_exposure	7	TRUE	months	FALSE	2	5	denominator_cohort_2	0 to 17	Female	0	2017-01-01	2022-06-30	NA	NA	Pharmetrics	Female - 0 to 17
26	2281219	70717618	19	2017-03-01	2017-03-31	193614	9.81333	5.90826	15.3247	FALSE	FALSE	3	sun_exposure	7	TRUE	months	FALSE	2	5	denominator_cohort_2	0 to 17	Female	0	2017-01-01	2022-06-30	NA	NA	Pharmetrics	Female - 0 to 17
26	2198232	65946790	20	2017-04-01	2017-04-30	180552	11.0771	6.76619	17.1077	FALSE	FALSE	3	sun_exposure	7	TRUE	months	FALSE	2	5	denominator_cohort_2	0 to 17	Female	0	2017-01-01	2022-06-30	NA	NA	Pharmetrics	Female - 0 to 17
26	2071297	64210089	14	2017-05-01	2017-05-31	175798	7.9637	4.35383	13.3617	FALSE	FALSE	3	sun_exposure	7	TRUE	months	FALSE	2	5	denominator_cohort_2	0 to 17	Female	0	2017-01-01	2022-06-30	NA	NA	Pharmetrics	Female - 0 to 17
26	1246027	37380613	28	2017-06-01	2017-06-30	102343	27.3591	18.1799	39.5415	FALSE	FALSE	3	sun_exposure	7	TRUE	months	FALSE	2	5	denominator_cohort_2	0 to 17	Female	0	2017-01-01	2022-06-30	NA	NA	Pharmetrics	Female - 0 to 17
26	1232567	38209410	21	2017-07-01	2017-07-31	104612	20.0742	12.4263	30.6856	FALSE	FALSE	3	sun_exposure	7	TRUE	months	FALSE	2	5	denominator_cohort_2	0 to 17	Female	0	2017-01-01	2022-06-30	NA	NA	Pharmetrics	Female - 0 to 17
26	1141155	35375636	23	2017-08-01	2017-08-31	96853.2	23.7473	15.0537	35.6326	FALSE	FALSE	3	sun_exposure	7	TRUE	months	FALSE	2	5	denominator_cohort_2	0 to 17	Female	0	2017-01-01	2022-06-30	NA	NA	Pharmetrics	Female - 0 to 17
26	1126006	33780090	7	2017-09-01	2017-09-30	92484.8	7.56881	3.04305	15.5946	FALSE	FALSE	3	sun_exposure	7	TRUE	months	FALSE	2	5	denominator_cohort_2	0 to 17	Female	0	2017-01-01	2022-06-30	NA	NA	Pharmetrics	Female - 0 to 17
26	1090839	33815905	13	2017-10-01	2017-10-31	92582.9	14.0415	7.47649	24.0113	FALSE	FALSE	3	sun_exposure	7	TRUE	months	FALSE	2	5	denominator_cohort_2	0 to 17	Female	0	2017-01-01	2022-06-30	NA	NA	Pharmetrics	Female - 0 to 17
26	1087286	32618523	6	2017-11-01	2017-11-30	89304.6	6.71858	2.4656	14.6235	FALSE	FALSE	3	sun_exposure	7	TRUE	months	FALSE	2	5	denominator_cohort_2	0 to 17	Female	0	2017-01-01	2022-06-30	NA	NA	Pharmetrics	Female - 0 to 17
26	1084260	33612020	5	2017-12-01	2017-12-31	92024.7	5.43332	1.76419	12.6796	FALSE	FALSE	3	sun_exposure	7	TRUE	months	FALSE	2	5	denominator_cohort_2	0 to 17	Female	0	2017-01-01	2022-06-30	NA	NA	Pharmetrics	Female - 0 to 17
26	954336	29584353	8	2018-01-01	2018-01-31	80997.5	9.87684	4.26412	19.4613	FALSE	FALSE	3	sun_exposure	7	TRUE	months	FALSE	2	5	denominator_cohort_2	0 to 17	Female	0	2017-01-01	2022-06-30	NA	NA	Pharmetrics	Female - 0 to 17
26	959310	26860646	6	2018-02-01	2018-02-28	73540.4	8.15878	2.99413	17.7582	FALSE	FALSE	3	sun_exposure	7	TRUE	months	FALSE	2	5	denominator_cohort_2	0 to 17	Female	0	2017-01-01	2022-06-30	NA	NA	Pharmetrics	Female - 0 to 17
26	960652	29780147	7	2018-03-01	2018-03-31	81533.6	8.58542	3.45178	17.6892	FALSE	FALSE	3	sun_exposure	7	TRUE	months	FALSE	2	5	denominator_cohort_2	0 to 17	Female	0	2017-01-01	2022-06-30	NA	NA	Pharmetrics	Female - 0 to 17
26	928913	27867290	13	2018-04-01	2018-04-30	76296.5	17.0388	9.07244	29.1369	FALSE	FALSE	3	sun_exposure	7	TRUE	months	FALSE	2	5	denominator_cohort_2	0 to 17	Female	0	2017-01-01	2022-06-30	NA	NA	Pharmetrics	Female - 0 to 17
26	931263	28869081	11	2018-05-01	2018-05-31	79039.2	13.9171	6.94739	24.9016	FALSE	FALSE	3	sun_exposure	7	TRUE	months	FALSE	2	5	denominator_cohort_2	0 to 17	Female	0	2017-01-01	2022-06-30	NA	NA	Pharmetrics	Female - 0 to 17
26	933271	27997997	16	2018-06-01	2018-06-30	76654.3	20.8729	11.9307	33.8963	FALSE	FALSE	3	sun_exposure	7	TRUE	months	FALSE	2	5	denominator_cohort_2	0 to 17	Female	0	2017-01-01	2022-06-30	NA	NA	Pharmetrics	Female - 0 to 17
26	929678	28819908	14	2018-07-01	2018-07-31	78904.6	17.7429	9.70023	29.7696	FALSE	FALSE	3	sun_exposure	7	TRUE	months	FALSE	2	5	denominator_cohort_2	0 to 17	Female	0	2017-01-01	2022-06-30	NA	NA	Pharmetrics	Female - 0 to 17
26	929051	28800378	24	2018-08-01	2018-08-31	78851.1	30.4371	19.5016	45.288	FALSE	FALSE	3	sun_exposure	7	TRUE	months	FALSE	2	5	denominator_cohort_2	0 to 17	Female	0	2017-01-01	2022-06-30	NA	NA	Pharmetrics	Female - 0 to 17
26	933791	28013654	8	2018-09-01	2018-09-30	76697.2	10.4306	4.5032	20.5525	FALSE	FALSE	3	sun_exposure	7	TRUE	months	FALSE	2	5	denominator_cohort_2	0 to 17	Female	0	2017-01-01	2022-06-30	NA	NA	Pharmetrics	Female - 0 to 17
26	933058	28924753	7	2018-10-01	2018-10-31	79191.7	8.83931	3.55386	18.2124	FALSE	FALSE	3	sun_exposure	7	TRUE	months	FALSE	2	5	denominator_cohort_2	0 to 17	Female	0	2017-01-01	2022-06-30	NA	NA	Pharmetrics	Female - 0 to 17
26	936939	28108104	10	2018-11-01	2018-11-30	76955.8	12.9945	6.23135	23.8973	FALSE	FALSE	3	sun_exposure	7	TRUE	months	FALSE	2	5	denominator_cohort_2	0 to 17	Female	0	2017-01-01	2022-06-30	NA	NA	Pharmetrics	Female - 0 to 17
26	938545	29094818	7	2018-12-01	2018-12-31	79657.3	8.78765	3.53309	18.1059	FALSE	FALSE	3	sun_exposure	7	TRUE	months	FALSE	2	5	denominator_cohort_2	0 to 17	Female	0	2017-01-01	2022-06-30	NA	NA	Pharmetrics	Female - 0 to 17
26	895797	27769649	9	2019-01-01	2019-01-31	76029.2	11.8376	5.41289	22.4714	FALSE	FALSE	3	sun_exposure	7	TRUE	months	FALSE	2	5	denominator_cohort_2	0 to 17	Female	0	2017-01-01	2022-06-30	NA	NA	Pharmetrics	Female - 0 to 17
26	897595	25132597	7	2019-02-01	2019-02-28	68809.3	10.173	4.09009	20.9604	FALSE	FALSE	3	sun_exposure	7	TRUE	months	FALSE	2	5	denominator_cohort_2	0 to 17	Female	0	2017-01-01	2022-06-30	NA	NA	Pharmetrics	Female - 0 to 17
26	898120	27841693	NA	2019-03-01	2019-03-31	76226.4	NA	NA	NA	FALSE	TRUE	3	sun_exposure	7	TRUE	months	FALSE	2	5	denominator_cohort_2	0 to 17	Female	0	2017-01-01	2022-06-30	NA	NA	Pharmetrics	Female - 0 to 17
26	858864	25765846	9	2019-04-01	2019-04-30	70543	12.7582	5.83385	24.219	FALSE	FALSE	3	sun_exposure	7	TRUE	months	FALSE	2	5	denominator_cohort_2	0 to 17	Female	0	2017-01-01	2022-06-30	NA	NA	Pharmetrics	Female - 0 to 17
26	860996	26690773	14	2019-05-01	2019-05-31	73075.4	19.1583	10.474	32.1444	FALSE	FALSE	3	sun_exposure	7	TRUE	months	FALSE	2	5	denominator_cohort_2	0 to 17	Female	0	2017-01-01	2022-06-30	NA	NA	Pharmetrics	Female - 0 to 17
26	796281	23888301	15	2019-06-01	2019-06-30	65402.6	22.9349	12.8365	37.8276	FALSE	FALSE	3	sun_exposure	7	TRUE	months	FALSE	2	5	denominator_cohort_2	0 to 17	Female	0	2017-01-01	2022-06-30	NA	NA	Pharmetrics	Female - 0 to 17
26	787659	24417355	12	2019-07-01	2019-07-31	66851.1	17.9503	9.27521	31.3556	FALSE	FALSE	3	sun_exposure	7	TRUE	months	FALSE	2	5	denominator_cohort_2	0 to 17	Female	0	2017-01-01	2022-06-30	NA	NA	Pharmetrics	Female - 0 to 17
26	791028	24521696	20	2019-08-01	2019-08-31	67136.7	29.7899	18.1965	46.0082	FALSE	FALSE	3	sun_exposure	7	TRUE	months	FALSE	2	5	denominator_cohort_2	0 to 17	Female	0	2017-01-01	2022-06-30	NA	NA	Pharmetrics	Female - 0 to 17
26	792321	23769577	8	2019-09-01	2019-09-30	65077.6	12.293	5.30726	24.2222	FALSE	FALSE	3	sun_exposure	7	TRUE	months	FALSE	2	5	denominator_cohort_2	0 to 17	Female	0	2017-01-01	2022-06-30	NA	NA	Pharmetrics	Female - 0 to 17
26	790565	24507465	6	2019-10-01	2019-10-31	67097.8	8.94217	3.28162	19.4633	FALSE	FALSE	3	sun_exposure	7	TRUE	months	FALSE	2	5	denominator_cohort_2	0 to 17	Female	0	2017-01-01	2022-06-30	NA	NA	Pharmetrics	Female - 0 to 17
26	791450	23743409	9	2019-11-01	2019-11-30	65005.9	13.8449	6.33077	26.2819	FALSE	FALSE	3	sun_exposure	7	TRUE	months	FALSE	2	5	denominator_cohort_2	0 to 17	Female	0	2017-01-01	2022-06-30	NA	NA	Pharmetrics	Female - 0 to 17
26	793301	24592290	7	2019-12-01	2019-12-31	67330	10.3966	4.17995	21.4209	FALSE	FALSE	3	sun_exposure	7	TRUE	months	FALSE	2	5	denominator_cohort_2	0 to 17	Female	0	2017-01-01	2022-06-30	NA	NA	Pharmetrics	Female - 0 to 17
26	730340	22640501	5	2020-01-01	2020-01-31	61986.3	8.0663	2.6191	18.824	FALSE	FALSE	3	sun_exposure	7	TRUE	months	FALSE	2	5	denominator_cohort_2	0 to 17	Female	0	2017-01-01	2022-06-30	NA	NA	Pharmetrics	Female - 0 to 17
26	731196	21204628	6	2020-02-01	2020-02-29	58055.1	10.335	3.79277	22.495	FALSE	FALSE	3	sun_exposure	7	TRUE	months	FALSE	2	5	denominator_cohort_2	0 to 17	Female	0	2017-01-01	2022-06-30	NA	NA	Pharmetrics	Female - 0 to 17
26	733424	22736091	7	2020-03-01	2020-03-31	62248	11.2453	4.52121	23.1697	FALSE	FALSE	3	sun_exposure	7	TRUE	months	FALSE	2	5	denominator_cohort_2	0 to 17	Female	0	2017-01-01	2022-06-30	NA	NA	Pharmetrics	Female - 0 to 17
26	731905	21957139	NA	2020-04-01	2020-04-30	60115.4	NA	NA	NA	FALSE	TRUE	3	sun_exposure	7	TRUE	months	FALSE	2	5	denominator_cohort_2	0 to 17	Female	0	2017-01-01	2022-06-30	NA	NA	Pharmetrics	Female - 0 to 17
26	582746	18065094	NA	2020-05-01	2020-05-31	49459.5	NA	NA	NA	FALSE	TRUE	3	sun_exposure	7	TRUE	months	FALSE	2	5	denominator_cohort_2	0 to 17	Female	0	2017-01-01	2022-06-30	NA	NA	Pharmetrics	Female - 0 to 17
26	585724	17571706	NA	2020-06-01	2020-06-30	48108.7	NA	NA	NA	FALSE	TRUE	3	sun_exposure	7	TRUE	months	FALSE	2	5	denominator_cohort_2	0 to 17	Female	0	2017-01-01	2022-06-30	NA	NA	Pharmetrics	Female - 0 to 17
26	590874	18317076	NA	2020-07-01	2020-07-31	50149.4	NA	NA	NA	FALSE	TRUE	3	sun_exposure	7	TRUE	months	FALSE	2	5	denominator_cohort_2	0 to 17	Female	0	2017-01-01	2022-06-30	NA	NA	Pharmetrics	Female - 0 to 17
26	560962	17389809	NA	2020-08-01	2020-08-31	47610.7	NA	NA	NA	FALSE	TRUE	3	sun_exposure	7	TRUE	months	FALSE	2	5	denominator_cohort_2	0 to 17	Female	0	2017-01-01	2022-06-30	NA	NA	Pharmetrics	Female - 0 to 17
26	559802	16794018	5	2020-09-01	2020-09-30	45979.5	10.8744	3.53089	25.3772	FALSE	FALSE	3	sun_exposure	7	TRUE	months	FALSE	2	5	denominator_cohort_2	0 to 17	Female	0	2017-01-01	2022-06-30	NA	NA	Pharmetrics	Female - 0 to 17
26	561921	17419507	NA	2020-10-01	2020-10-31	47692	NA	NA	NA	FALSE	TRUE	3	sun_exposure	7	TRUE	months	FALSE	2	5	denominator_cohort_2	0 to 17	Female	0	2017-01-01	2022-06-30	NA	NA	Pharmetrics	Female - 0 to 17
26	563837	16915044	10	2020-11-01	2020-11-30	46310.9	21.5932	10.3548	39.7107	FALSE	FALSE	3	sun_exposure	7	TRUE	months	FALSE	2	5	denominator_cohort_2	0 to 17	Female	0	2017-01-01	2022-06-30	NA	NA	Pharmetrics	Female - 0 to 17
26	565767	17538726	NA	2020-12-01	2020-12-31	48018.4	NA	NA	NA	FALSE	TRUE	3	sun_exposure	7	TRUE	months	FALSE	2	5	denominator_cohort_2	0 to 17	Female	0	2017-01-01	2022-06-30	NA	NA	Pharmetrics	Female - 0 to 17
26	536004	16616108	NA	2021-01-01	2021-01-31	45492.4	NA	NA	NA	FALSE	TRUE	3	sun_exposure	7	TRUE	months	FALSE	2	5	denominator_cohort_2	0 to 17	Female	0	2017-01-01	2022-06-30	NA	NA	Pharmetrics	Female - 0 to 17
26	538617	15081261	NA	2021-02-01	2021-02-28	41290.2	NA	NA	NA	FALSE	TRUE	3	sun_exposure	7	TRUE	months	FALSE	2	5	denominator_cohort_2	0 to 17	Female	0	2017-01-01	2022-06-30	NA	NA	Pharmetrics	Female - 0 to 17
26	542344	16812636	NA	2021-03-01	2021-03-31	46030.5	NA	NA	NA	FALSE	TRUE	3	sun_exposure	7	TRUE	months	FALSE	2	5	denominator_cohort_2	0 to 17	Female	0	2017-01-01	2022-06-30	NA	NA	Pharmetrics	Female - 0 to 17
26	544298	16328924	NA	2021-04-01	2021-04-30	44706.2	NA	NA	NA	FALSE	TRUE	3	sun_exposure	7	TRUE	months	FALSE	2	5	denominator_cohort_2	0 to 17	Female	0	2017-01-01	2022-06-30	NA	NA	Pharmetrics	Female - 0 to 17
26	547211	16963503	5	2021-05-01	2021-05-31	46443.5	10.7658	3.49561	25.1237	FALSE	FALSE	3	sun_exposure	7	TRUE	months	FALSE	2	5	denominator_cohort_2	0 to 17	Female	0	2017-01-01	2022-06-30	NA	NA	Pharmetrics	Female - 0 to 17
26	551637	16549030	11	2021-06-01	2021-06-30	45308.8	24.2779	12.1194	43.4398	FALSE	FALSE	3	sun_exposure	7	TRUE	months	FALSE	2	5	denominator_cohort_2	0 to 17	Female	0	2017-01-01	2022-06-30	NA	NA	Pharmetrics	Female - 0 to 17
26	556639	17255757	6	2021-07-01	2021-07-31	47243.7	12.7001	4.66072	27.6428	FALSE	FALSE	3	sun_exposure	7	TRUE	months	FALSE	2	5	denominator_cohort_2	0 to 17	Female	0	2017-01-01	2022-06-30	NA	NA	Pharmetrics	Female - 0 to 17
26	561615	17410023	5	2021-08-01	2021-08-31	47666	10.4896	3.40596	24.4793	FALSE	FALSE	3	sun_exposure	7	TRUE	months	FALSE	2	5	denominator_cohort_2	0 to 17	Female	0	2017-01-01	2022-06-30	NA	NA	Pharmetrics	Female - 0 to 17
26	566692	17000720	6	2021-09-01	2021-09-30	46545.4	12.8906	4.73063	28.0575	FALSE	FALSE	3	sun_exposure	7	TRUE	months	FALSE	2	5	denominator_cohort_2	0 to 17	Female	0	2017-01-01	2022-06-30	NA	NA	Pharmetrics	Female - 0 to 17
26	570785	17694291	NA	2021-10-01	2021-10-31	48444.3	NA	NA	NA	FALSE	TRUE	3	sun_exposure	7	TRUE	months	FALSE	2	5	denominator_cohort_2	0 to 17	Female	0	2017-01-01	2022-06-30	NA	NA	Pharmetrics	Female - 0 to 17
26	574361	17230776	7	2021-11-01	2021-11-30	47175.3	14.8383	5.96576	30.5725	FALSE	FALSE	3	sun_exposure	7	TRUE	months	FALSE	2	5	denominator_cohort_2	0 to 17	Female	0	2017-01-01	2022-06-30	NA	NA	Pharmetrics	Female - 0 to 17
26	577735	17909767	NA	2021-12-01	2021-12-31	49034.3	NA	NA	NA	FALSE	TRUE	3	sun_exposure	7	TRUE	months	FALSE	2	5	denominator_cohort_2	0 to 17	Female	0	2017-01-01	2022-06-30	NA	NA	Pharmetrics	Female - 0 to 17
26	537517	16663009	NA	2022-01-01	2022-01-31	45620.8	NA	NA	NA	FALSE	TRUE	3	sun_exposure	7	TRUE	months	FALSE	2	5	denominator_cohort_2	0 to 17	Female	0	2017-01-01	2022-06-30	NA	NA	Pharmetrics	Female - 0 to 17
26	540371	15130355	5	2022-02-01	2022-02-28	41424.7	12.0701	3.91913	28.1676	FALSE	FALSE	3	sun_exposure	7	TRUE	months	FALSE	2	5	denominator_cohort_2	0 to 17	Female	0	2017-01-01	2022-06-30	NA	NA	Pharmetrics	Female - 0 to 17
26	542771	16825848	5	2022-03-01	2022-03-31	46066.7	10.8538	3.52421	25.3292	FALSE	FALSE	3	sun_exposure	7	TRUE	months	FALSE	2	5	denominator_cohort_2	0 to 17	Female	0	2017-01-01	2022-06-30	NA	NA	Pharmetrics	Female - 0 to 17
26	150790	4523700	0	2022-04-01	2022-04-30	12385.2	0	0	29.7845	FALSE	FALSE	3	sun_exposure	7	TRUE	months	FALSE	2	5	denominator_cohort_2	0 to 17	Female	0	2017-01-01	2022-06-30	NA	NA	Pharmetrics	Female - 0 to 17
26	151238	4688378	0	2022-05-01	2022-05-31	12836.1	0	0	28.7384	FALSE	FALSE	3	sun_exposure	7	TRUE	months	FALSE	2	5	denominator_cohort_2	0 to 17	Female	0	2017-01-01	2022-06-30	NA	NA	Pharmetrics	Female - 0 to 17
26	151223	4536690	0	2022-06-01	2022-06-30	12420.8	0	0	29.6993	FALSE	FALSE	3	sun_exposure	7	TRUE	months	FALSE	2	5	denominator_cohort_2	0 to 17	Female	0	2017-01-01	2022-06-30	NA	NA	Pharmetrics	Female - 0 to 17
27	4625901	143402739	28	2017-01-01	2017-01-31	392615	7.13166	4.73894	10.3072	FALSE	FALSE	3	sun_exposure	7	TRUE	months	FALSE	3	5	denominator_cohort_3	0 to 17	Both	0	2017-01-01	2022-06-30	NA	NA	Pharmetrics	Both - 0 to 17
27	4646513	130102153	31	2017-02-01	2017-02-28	356200	8.70297	5.91325	12.3532	FALSE	FALSE	3	sun_exposure	7	TRUE	months	FALSE	3	5	denominator_cohort_3	0 to 17	Both	0	2017-01-01	2022-06-30	NA	NA	Pharmetrics	Both - 0 to 17
27	4663827	144578327	38	2017-03-01	2017-03-31	395834	9.59999	6.79352	13.1767	FALSE	FALSE	3	sun_exposure	7	TRUE	months	FALSE	3	5	denominator_cohort_3	0 to 17	Both	0	2017-01-01	2022-06-30	NA	NA	Pharmetrics	Both - 0 to 17
27	4494593	134837472	35	2017-04-01	2017-04-30	369165	9.48086	6.60377	13.1856	FALSE	FALSE	3	sun_exposure	7	TRUE	months	FALSE	3	5	denominator_cohort_3	0 to 17	Both	0	2017-01-01	2022-06-30	NA	NA	Pharmetrics	Both - 0 to 17
27	4235626	131304115	36	2017-05-01	2017-05-31	359491	10.0142	7.01379	13.8638	FALSE	FALSE	3	sun_exposure	7	TRUE	months	FALSE	3	5	denominator_cohort_3	0 to 17	Both	0	2017-01-01	2022-06-30	NA	NA	Pharmetrics	Both - 0 to 17
27	2549276	76477850	60	2017-06-01	2017-06-30	209385	28.6554	21.8671	36.8851	FALSE	FALSE	3	sun_exposure	7	TRUE	months	FALSE	3	5	denominator_cohort_3	0 to 17	Both	0	2017-01-01	2022-06-30	NA	NA	Pharmetrics	Both - 0 to 17
27	2521916	78179051	44	2017-07-01	2017-07-31	214043	20.5567	14.9365	27.5964	FALSE	FALSE	3	sun_exposure	7	TRUE	months	FALSE	3	5	denominator_cohort_3	0 to 17	Both	0	2017-01-01	2022-06-30	NA	NA	Pharmetrics	Both - 0 to 17
27	2334123	72357493	39	2017-08-01	2017-08-31	198104	19.6866	13.9991	26.9123	FALSE	FALSE	3	sun_exposure	7	TRUE	months	FALSE	3	5	denominator_cohort_3	0 to 17	Both	0	2017-01-01	2022-06-30	NA	NA	Pharmetrics	Both - 0 to 17
27	2302852	69085380	19	2017-09-01	2017-09-30	189145	10.0452	6.04785	15.6868	FALSE	FALSE	3	sun_exposure	7	TRUE	months	FALSE	3	5	denominator_cohort_3	0 to 17	Both	0	2017-01-01	2022-06-30	NA	NA	Pharmetrics	Both - 0 to 17
27	2230729	69152414	22	2017-10-01	2017-10-31	189329	11.62	7.28218	17.5928	FALSE	FALSE	3	sun_exposure	7	TRUE	months	FALSE	3	5	denominator_cohort_3	0 to 17	Both	0	2017-01-01	2022-06-30	NA	NA	Pharmetrics	Both - 0 to 17
27	2223119	66693446	14	2017-11-01	2017-11-30	182597	7.66717	4.19171	12.8642	FALSE	FALSE	3	sun_exposure	7	TRUE	months	FALSE	3	5	denominator_cohort_3	0 to 17	Both	0	2017-01-01	2022-06-30	NA	NA	Pharmetrics	Both - 0 to 17
27	2217284	68735679	16	2017-12-01	2017-12-31	188188	8.50213	4.8597	13.8069	FALSE	FALSE	3	sun_exposure	7	TRUE	months	FALSE	3	5	denominator_cohort_3	0 to 17	Both	0	2017-01-01	2022-06-30	NA	NA	Pharmetrics	Both - 0 to 17
27	1952110	60515302	14	2018-01-01	2018-01-31	165682	8.44993	4.61965	14.1775	FALSE	FALSE	3	sun_exposure	7	TRUE	months	FALSE	3	5	denominator_cohort_3	0 to 17	Both	0	2017-01-01	2022-06-30	NA	NA	Pharmetrics	Both - 0 to 17
27	1962693	54955332	10	2018-02-01	2018-02-28	150459	6.64631	3.18716	12.2228	FALSE	FALSE	3	sun_exposure	7	TRUE	months	FALSE	3	5	denominator_cohort_3	0 to 17	Both	0	2017-01-01	2022-06-30	NA	NA	Pharmetrics	Both - 0 to 17
27	1965620	60934092	15	2018-03-01	2018-03-31	166828	8.99127	5.03235	14.8297	FALSE	FALSE	3	sun_exposure	7	TRUE	months	FALSE	3	5	denominator_cohort_3	0 to 17	Both	0	2017-01-01	2022-06-30	NA	NA	Pharmetrics	Both - 0 to 17
27	1901477	57044144	21	2018-04-01	2018-04-30	156178	13.4462	8.32339	20.5539	FALSE	FALSE	3	sun_exposure	7	TRUE	months	FALSE	3	5	denominator_cohort_3	0 to 17	Both	0	2017-01-01	2022-06-30	NA	NA	Pharmetrics	Both - 0 to 17
27	1906548	59102855	21	2018-05-01	2018-05-31	161815	12.9778	8.03346	19.8379	FALSE	FALSE	3	sun_exposure	7	TRUE	months	FALSE	3	5	denominator_cohort_3	0 to 17	Both	0	2017-01-01	2022-06-30	NA	NA	Pharmetrics	Both - 0 to 17
27	1910677	57320052	30	2018-06-01	2018-06-30	156934	19.1163	12.8977	27.2898	FALSE	FALSE	3	sun_exposure	7	TRUE	months	FALSE	3	5	denominator_cohort_3	0 to 17	Both	0	2017-01-01	2022-06-30	NA	NA	Pharmetrics	Both - 0 to 17
27	1903525	59009052	28	2018-07-01	2018-07-31	161558	17.3312	11.5165	25.0485	FALSE	FALSE	3	sun_exposure	7	TRUE	months	FALSE	3	5	denominator_cohort_3	0 to 17	Both	0	2017-01-01	2022-06-30	NA	NA	Pharmetrics	Both - 0 to 17
27	1902301	58970998	41	2018-08-01	2018-08-31	161454	25.3943	18.2234	34.4502	FALSE	FALSE	3	sun_exposure	7	TRUE	months	FALSE	3	5	denominator_cohort_3	0 to 17	Both	0	2017-01-01	2022-06-30	NA	NA	Pharmetrics	Both - 0 to 17
27	1911946	57358233	15	2018-09-01	2018-09-30	157038	9.55181	5.34608	15.7543	FALSE	FALSE	3	sun_exposure	7	TRUE	months	FALSE	3	5	denominator_cohort_3	0 to 17	Both	0	2017-01-01	2022-06-30	NA	NA	Pharmetrics	Both - 0 to 17
27	1909856	59205420	16	2018-10-01	2018-10-31	162096	9.87072	5.64197	16.0294	FALSE	FALSE	3	sun_exposure	7	TRUE	months	FALSE	3	5	denominator_cohort_3	0 to 17	Both	0	2017-01-01	2022-06-30	NA	NA	Pharmetrics	Both - 0 to 17
27	1917729	57531747	19	2018-11-01	2018-11-30	157513	12.0625	7.2624	18.837	FALSE	FALSE	3	sun_exposure	7	TRUE	months	FALSE	3	5	denominator_cohort_3	0 to 17	Both	0	2017-01-01	2022-06-30	NA	NA	Pharmetrics	Both - 0 to 17
27	1921214	59557498	12	2018-12-01	2018-12-31	163060	7.35927	3.80264	12.8552	FALSE	FALSE	3	sun_exposure	7	TRUE	months	FALSE	3	5	denominator_cohort_3	0 to 17	Both	0	2017-01-01	2022-06-30	NA	NA	Pharmetrics	Both - 0 to 17
27	1834411	56866635	15	2019-01-01	2019-01-31	155692	9.63438	5.39229	15.8905	FALSE	FALSE	3	sun_exposure	7	TRUE	months	FALSE	3	5	denominator_cohort_3	0 to 17	Both	0	2017-01-01	2022-06-30	NA	NA	Pharmetrics	Both - 0 to 17
27	1838129	51467502	13	2019-02-01	2019-02-28	140910	9.22572	4.91231	15.7763	FALSE	FALSE	3	sun_exposure	7	TRUE	months	FALSE	3	5	denominator_cohort_3	0 to 17	Both	0	2017-01-01	2022-06-30	NA	NA	Pharmetrics	Both - 0 to 17
27	1839265	57017171	7	2019-03-01	2019-03-31	156105	4.48418	1.80287	9.23912	FALSE	FALSE	3	sun_exposure	7	TRUE	months	FALSE	3	5	denominator_cohort_3	0 to 17	Both	0	2017-01-01	2022-06-30	NA	NA	Pharmetrics	Both - 0 to 17
27	1759467	52783890	16	2019-04-01	2019-04-30	144514	11.0716	6.32835	17.9795	FALSE	FALSE	3	sun_exposure	7	TRUE	months	FALSE	3	5	denominator_cohort_3	0 to 17	Both	0	2017-01-01	2022-06-30	NA	NA	Pharmetrics	Both - 0 to 17
27	1763848	54679108	22	2019-05-01	2019-05-31	149703	14.6957	9.20974	22.2495	FALSE	FALSE	3	sun_exposure	7	TRUE	months	FALSE	3	5	denominator_cohort_3	0 to 17	Both	0	2017-01-01	2022-06-30	NA	NA	Pharmetrics	Both - 0 to 17
27	1630761	48922570	34	2019-06-01	2019-06-30	133943	25.384	17.5792	35.4716	FALSE	FALSE	3	sun_exposure	7	TRUE	months	FALSE	3	5	denominator_cohort_3	0 to 17	Both	0	2017-01-01	2022-06-30	NA	NA	Pharmetrics	Both - 0 to 17
27	1613012	50003127	32	2019-07-01	2019-07-31	136901	23.3745	15.9882	32.9979	FALSE	FALSE	3	sun_exposure	7	TRUE	months	FALSE	3	5	denominator_cohort_3	0 to 17	Both	0	2017-01-01	2022-06-30	NA	NA	Pharmetrics	Both - 0 to 17
27	1619541	50205520	28	2019-08-01	2019-08-31	137455	20.3703	13.5359	29.4407	FALSE	FALSE	3	sun_exposure	7	TRUE	months	FALSE	3	5	denominator_cohort_3	0 to 17	Both	0	2017-01-01	2022-06-30	NA	NA	Pharmetrics	Both - 0 to 17
27	1622107	48663078	19	2019-09-01	2019-09-30	133232	14.2608	8.58594	22.27	FALSE	FALSE	3	sun_exposure	7	TRUE	months	FALSE	3	5	denominator_cohort_3	0 to 17	Both	0	2017-01-01	2022-06-30	NA	NA	Pharmetrics	Both - 0 to 17
27	1618201	50164121	15	2019-10-01	2019-10-31	137342	10.9217	6.11276	18.0136	FALSE	FALSE	3	sun_exposure	7	TRUE	months	FALSE	3	5	denominator_cohort_3	0 to 17	Both	0	2017-01-01	2022-06-30	NA	NA	Pharmetrics	Both - 0 to 17
27	1620344	48610172	14	2019-11-01	2019-11-30	133087	10.5194	5.75106	17.6498	FALSE	FALSE	3	sun_exposure	7	TRUE	months	FALSE	3	5	denominator_cohort_3	0 to 17	Both	0	2017-01-01	2022-06-30	NA	NA	Pharmetrics	Both - 0 to 17
27	1624049	50345429	15	2019-12-01	2019-12-31	137838	10.8823	6.09075	17.9487	FALSE	FALSE	3	sun_exposure	7	TRUE	months	FALSE	3	5	denominator_cohort_3	0 to 17	Both	0	2017-01-01	2022-06-30	NA	NA	Pharmetrics	Both - 0 to 17
27	1495027	46345734	15	2020-01-01	2020-01-31	126888	11.8215	6.61639	19.4977	FALSE	FALSE	3	sun_exposure	7	TRUE	months	FALSE	3	5	denominator_cohort_3	0 to 17	Both	0	2017-01-01	2022-06-30	NA	NA	Pharmetrics	Both - 0 to 17
27	1496827	43407856	13	2020-02-01	2020-02-29	118844	10.9387	5.82439	18.7055	FALSE	FALSE	3	sun_exposure	7	TRUE	months	FALSE	3	5	denominator_cohort_3	0 to 17	Both	0	2017-01-01	2022-06-30	NA	NA	Pharmetrics	Both - 0 to 17
27	1501559	46548200	15	2020-03-01	2020-03-31	127442	11.7701	6.58761	19.4129	FALSE	FALSE	3	sun_exposure	7	TRUE	months	FALSE	3	5	denominator_cohort_3	0 to 17	Both	0	2017-01-01	2022-06-30	NA	NA	Pharmetrics	Both - 0 to 17
27	1497800	44933988	NA	2020-04-01	2020-04-30	123023	NA	NA	NA	FALSE	TRUE	3	sun_exposure	7	TRUE	months	FALSE	3	5	denominator_cohort_3	0 to 17	Both	0	2017-01-01	2022-06-30	NA	NA	Pharmetrics	Both - 0 to 17
27	1193066	36985002	6	2020-05-01	2020-05-31	101259	5.92537	2.17451	12.897	FALSE	FALSE	3	sun_exposure	7	TRUE	months	FALSE	3	5	denominator_cohort_3	0 to 17	Both	0	2017-01-01	2022-06-30	NA	NA	Pharmetrics	Both - 0 to 17
27	1199174	35975185	6	2020-06-01	2020-06-30	98494.7	6.0917	2.23555	13.2591	FALSE	FALSE	3	sun_exposure	7	TRUE	months	FALSE	3	5	denominator_cohort_3	0 to 17	Both	0	2017-01-01	2022-06-30	NA	NA	Pharmetrics	Both - 0 to 17
27	1209506	37494642	6	2020-07-01	2020-07-31	102655	5.84484	2.14495	12.7217	FALSE	FALSE	3	sun_exposure	7	TRUE	months	FALSE	3	5	denominator_cohort_3	0 to 17	Both	0	2017-01-01	2022-06-30	NA	NA	Pharmetrics	Both - 0 to 17
27	1148324	35597975	9	2020-08-01	2020-08-31	97461.9	9.23437	4.22254	17.5297	FALSE	FALSE	3	sun_exposure	7	TRUE	months	FALSE	3	5	denominator_cohort_3	0 to 17	Both	0	2017-01-01	2022-06-30	NA	NA	Pharmetrics	Both - 0 to 17
27	1146147	34384354	7	2020-09-01	2020-09-30	94139.2	7.43579	2.98958	15.3206	FALSE	FALSE	3	sun_exposure	7	TRUE	months	FALSE	3	5	denominator_cohort_3	0 to 17	Both	0	2017-01-01	2022-06-30	NA	NA	Pharmetrics	Both - 0 to 17
27	1151050	35682463	9	2020-10-01	2020-10-31	97693.3	9.21251	4.21255	17.4882	FALSE	FALSE	3	sun_exposure	7	TRUE	months	FALSE	3	5	denominator_cohort_3	0 to 17	Both	0	2017-01-01	2022-06-30	NA	NA	Pharmetrics	Both - 0 to 17
27	1154810	34644214	12	2020-11-01	2020-11-30	94850.7	12.6515	6.5372	22.0996	FALSE	FALSE	3	sun_exposure	7	TRUE	months	FALSE	3	5	denominator_cohort_3	0 to 17	Both	0	2017-01-01	2022-06-30	NA	NA	Pharmetrics	Both - 0 to 17
27	1158673	35918780	8	2020-12-01	2020-12-31	98340.3	8.13502	3.51212	16.0292	FALSE	FALSE	3	sun_exposure	7	TRUE	months	FALSE	3	5	denominator_cohort_3	0 to 17	Both	0	2017-01-01	2022-06-30	NA	NA	Pharmetrics	Both - 0 to 17
27	1098571	34055647	7	2021-01-01	2021-01-31	93239.3	7.50757	3.01843	15.4685	FALSE	FALSE	3	sun_exposure	7	TRUE	months	FALSE	3	5	denominator_cohort_3	0 to 17	Both	0	2017-01-01	2022-06-30	NA	NA	Pharmetrics	Both - 0 to 17
27	1103441	30896321	5	2021-02-01	2021-02-28	84589.5	5.9109	1.91925	13.7941	FALSE	FALSE	3	sun_exposure	7	TRUE	months	FALSE	3	5	denominator_cohort_3	0 to 17	Both	0	2017-01-01	2022-06-30	NA	NA	Pharmetrics	Both - 0 to 17
27	1111171	34446259	NA	2021-03-01	2021-03-31	94308.7	NA	NA	NA	FALSE	TRUE	3	sun_exposure	7	TRUE	months	FALSE	3	5	denominator_cohort_3	0 to 17	Both	0	2017-01-01	2022-06-30	NA	NA	Pharmetrics	Both - 0 to 17
27	1115424	33462680	5	2021-04-01	2021-04-30	91615.8	5.45757	1.77206	12.7362	FALSE	FALSE	3	sun_exposure	7	TRUE	months	FALSE	3	5	denominator_cohort_3	0 to 17	Both	0	2017-01-01	2022-06-30	NA	NA	Pharmetrics	Both - 0 to 17
27	1121452	34764928	11	2021-05-01	2021-05-31	95181.2	11.5569	5.76917	20.6785	FALSE	FALSE	3	sun_exposure	7	TRUE	months	FALSE	3	5	denominator_cohort_3	0 to 17	Both	0	2017-01-01	2022-06-30	NA	NA	Pharmetrics	Both - 0 to 17
27	1130519	33915455	16	2021-06-01	2021-06-30	92855.5	17.2311	9.84905	27.9822	FALSE	FALSE	3	sun_exposure	7	TRUE	months	FALSE	3	5	denominator_cohort_3	0 to 17	Both	0	2017-01-01	2022-06-30	NA	NA	Pharmetrics	Both - 0 to 17
27	1140924	35368554	11	2021-07-01	2021-07-31	96833.8	11.3597	5.6707	20.3256	FALSE	FALSE	3	sun_exposure	7	TRUE	months	FALSE	3	5	denominator_cohort_3	0 to 17	Both	0	2017-01-01	2022-06-30	NA	NA	Pharmetrics	Both - 0 to 17
27	1151241	35688374	13	2021-08-01	2021-08-31	97709.4	13.3048	7.08422	22.7515	FALSE	FALSE	3	sun_exposure	7	TRUE	months	FALSE	3	5	denominator_cohort_3	0 to 17	Both	0	2017-01-01	2022-06-30	NA	NA	Pharmetrics	Both - 0 to 17
27	1162053	34861482	14	2021-09-01	2021-09-30	95445.5	14.6681	8.01916	24.6105	FALSE	FALSE	3	sun_exposure	7	TRUE	months	FALSE	3	5	denominator_cohort_3	0 to 17	Both	0	2017-01-01	2022-06-30	NA	NA	Pharmetrics	Both - 0 to 17
27	1170301	36279219	11	2021-10-01	2021-10-31	99327.1	11.0745	5.52836	19.8154	FALSE	FALSE	3	sun_exposure	7	TRUE	months	FALSE	3	5	denominator_cohort_3	0 to 17	Both	0	2017-01-01	2022-06-30	NA	NA	Pharmetrics	Both - 0 to 17
27	1177524	35325648	9	2021-11-01	2021-11-30	96716.4	9.30556	4.2551	17.6649	FALSE	FALSE	3	sun_exposure	7	TRUE	months	FALSE	3	5	denominator_cohort_3	0 to 17	Both	0	2017-01-01	2022-06-30	NA	NA	Pharmetrics	Both - 0 to 17
27	1183871	36699959	5	2021-12-01	2021-12-31	100479	4.97616	1.61575	11.6127	FALSE	FALSE	3	sun_exposure	7	TRUE	months	FALSE	3	5	denominator_cohort_3	0 to 17	Both	0	2017-01-01	2022-06-30	NA	NA	Pharmetrics	Both - 0 to 17
27	1101998	34161904	6	2022-01-01	2022-01-31	93530.2	6.41504	2.35421	13.9628	FALSE	FALSE	3	sun_exposure	7	TRUE	months	FALSE	3	5	denominator_cohort_3	0 to 17	Both	0	2017-01-01	2022-06-30	NA	NA	Pharmetrics	Both - 0 to 17
27	1108012	31024268	9	2022-02-01	2022-02-28	84939.8	10.5957	4.84505	20.114	FALSE	FALSE	3	sun_exposure	7	TRUE	months	FALSE	3	5	denominator_cohort_3	0 to 17	Both	0	2017-01-01	2022-06-30	NA	NA	Pharmetrics	Both - 0 to 17
27	1112795	34496564	9	2022-03-01	2022-03-31	94446.4	9.52921	4.35736	18.0894	FALSE	FALSE	3	sun_exposure	7	TRUE	months	FALSE	3	5	denominator_cohort_3	0 to 17	Both	0	2017-01-01	2022-06-30	NA	NA	Pharmetrics	Both - 0 to 17
27	308486	9254580	0	2022-04-01	2022-04-30	25337.7	0	0	14.5589	FALSE	FALSE	3	sun_exposure	7	TRUE	months	FALSE	3	5	denominator_cohort_3	0 to 17	Both	0	2017-01-01	2022-06-30	NA	NA	Pharmetrics	Both - 0 to 17
27	309349	9589819	0	2022-05-01	2022-05-31	26255.5	0	0	14.0499	FALSE	FALSE	3	sun_exposure	7	TRUE	months	FALSE	3	5	denominator_cohort_3	0 to 17	Both	0	2017-01-01	2022-06-30	NA	NA	Pharmetrics	Both - 0 to 17
27	309198	9275940	0	2022-06-01	2022-06-30	25396.1	0	0	14.5254	FALSE	FALSE	3	sun_exposure	7	TRUE	months	FALSE	3	5	denominator_cohort_3	0 to 17	Both	0	2017-01-01	2022-06-30	NA	NA	Pharmetrics	Both - 0 to 17
28	6396674	198293162	565	2017-01-01	2017-01-31	542897	104.071	95.6657	113.018	FALSE	FALSE	3	sun_exposure	7	TRUE	months	FALSE	4	5	denominator_cohort_4	18 to 64	Male	0	2017-01-01	2022-06-30	NA	NA	Pharmetrics	Male - 18 to 64
28	6415664	179634529	501	2017-02-01	2017-02-28	491813	101.868	93.1421	111.191	FALSE	FALSE	3	sun_exposure	7	TRUE	months	FALSE	4	5	denominator_cohort_4	18 to 64	Male	0	2017-01-01	2022-06-30	NA	NA	Pharmetrics	Male - 18 to 64
28	6443542	199744322	697	2017-03-01	2017-03-31	546870	127.453	118.165	137.276	FALSE	FALSE	3	sun_exposure	7	TRUE	months	FALSE	4	5	denominator_cohort_4	18 to 64	Male	0	2017-01-01	2022-06-30	NA	NA	Pharmetrics	Male - 18 to 64
28	6180563	185411621	656	2017-04-01	2017-04-30	507629	129.228	119.527	139.507	FALSE	FALSE	3	sun_exposure	7	TRUE	months	FALSE	4	5	denominator_cohort_4	18 to 64	Male	0	2017-01-01	2022-06-30	NA	NA	Pharmetrics	Male - 18 to 64
28	5664790	175602689	720	2017-05-01	2017-05-31	480774	149.759	139.018	161.109	FALSE	FALSE	3	sun_exposure	7	TRUE	months	FALSE	4	5	denominator_cohort_4	18 to 64	Male	0	2017-01-01	2022-06-30	NA	NA	Pharmetrics	Male - 18 to 64
28	4608641	138254125	677	2017-06-01	2017-06-30	378519	178.855	165.634	192.85	FALSE	FALSE	3	sun_exposure	7	TRUE	months	FALSE	4	5	denominator_cohort_4	18 to 64	Male	0	2017-01-01	2022-06-30	NA	NA	Pharmetrics	Male - 18 to 64
28	4542929	140826159	556	2017-07-01	2017-07-31	385561	144.205	132.466	156.706	FALSE	FALSE	3	sun_exposure	7	TRUE	months	FALSE	4	5	denominator_cohort_4	18 to 64	Male	0	2017-01-01	2022-06-30	NA	NA	Pharmetrics	Male - 18 to 64
28	4238541	131389859	645	2017-08-01	2017-08-31	359726	179.303	165.731	193.691	FALSE	FALSE	3	sun_exposure	7	TRUE	months	FALSE	4	5	denominator_cohort_4	18 to 64	Male	0	2017-01-01	2022-06-30	NA	NA	Pharmetrics	Male - 18 to 64
28	4169255	125073347	507	2017-09-01	2017-09-30	342432	148.059	135.45	161.525	FALSE	FALSE	3	sun_exposure	7	TRUE	months	FALSE	4	5	denominator_cohort_4	18 to 64	Male	0	2017-01-01	2022-06-30	NA	NA	Pharmetrics	Male - 18 to 64
28	4017233	124530108	515	2017-10-01	2017-10-31	340945	151.051	138.285	164.678	FALSE	FALSE	3	sun_exposure	7	TRUE	months	FALSE	4	5	denominator_cohort_4	18 to 64	Male	0	2017-01-01	2022-06-30	NA	NA	Pharmetrics	Male - 18 to 64
28	3965199	118952107	503	2017-11-01	2017-11-30	325673	154.449	141.245	168.556	FALSE	FALSE	3	sun_exposure	7	TRUE	months	FALSE	4	5	denominator_cohort_4	18 to 64	Male	0	2017-01-01	2022-06-30	NA	NA	Pharmetrics	Male - 18 to 64
28	3940931	122164185	522	2017-12-01	2017-12-31	334467	156.069	142.966	170.05	FALSE	FALSE	3	sun_exposure	7	TRUE	months	FALSE	4	5	denominator_cohort_4	18 to 64	Male	0	2017-01-01	2022-06-30	NA	NA	Pharmetrics	Male - 18 to 64
28	3577600	110903285	327	2018-01-01	2018-01-31	303637	107.695	96.3369	120.023	FALSE	FALSE	3	sun_exposure	7	TRUE	months	FALSE	4	5	denominator_cohort_4	18 to 64	Male	0	2017-01-01	2022-06-30	NA	NA	Pharmetrics	Male - 18 to 64
28	3560762	99698816	313	2018-02-01	2018-02-28	272960	114.669	102.316	128.102	FALSE	FALSE	3	sun_exposure	7	TRUE	months	FALSE	4	5	denominator_cohort_4	18 to 64	Male	0	2017-01-01	2022-06-30	NA	NA	Pharmetrics	Male - 18 to 64
28	3545879	109919507	332	2018-03-01	2018-03-31	300943	110.32	98.7708	122.848	FALSE	FALSE	3	sun_exposure	7	TRUE	months	FALSE	4	5	denominator_cohort_4	18 to 64	Male	0	2017-01-01	2022-06-30	NA	NA	Pharmetrics	Male - 18 to 64
28	3437160	103112094	341	2018-04-01	2018-04-30	282306	120.791	108.309	134.317	FALSE	FALSE	3	sun_exposure	7	TRUE	months	FALSE	4	5	denominator_cohort_4	18 to 64	Male	0	2017-01-01	2022-06-30	NA	NA	Pharmetrics	Male - 18 to 64
28	3424548	106157881	412	2018-05-01	2018-05-31	290644	141.754	128.395	156.125	FALSE	FALSE	3	sun_exposure	7	TRUE	months	FALSE	4	5	denominator_cohort_4	18 to 64	Male	0	2017-01-01	2022-06-30	NA	NA	Pharmetrics	Male - 18 to 64
28	3416024	102477406	393	2018-06-01	2018-06-30	280568	140.073	126.565	154.63	FALSE	FALSE	3	sun_exposure	7	TRUE	months	FALSE	4	5	denominator_cohort_4	18 to 64	Male	0	2017-01-01	2022-06-30	NA	NA	Pharmetrics	Male - 18 to 64
28	3385322	104942183	376	2018-07-01	2018-07-31	287316	130.866	117.971	144.786	FALSE	FALSE	3	sun_exposure	7	TRUE	months	FALSE	4	5	denominator_cohort_4	18 to 64	Male	0	2017-01-01	2022-06-30	NA	NA	Pharmetrics	Male - 18 to 64
28	3372765	104552435	417	2018-08-01	2018-08-31	286249	145.677	132.029	160.353	FALSE	FALSE	3	sun_exposure	7	TRUE	months	FALSE	4	5	denominator_cohort_4	18 to 64	Male	0	2017-01-01	2022-06-30	NA	NA	Pharmetrics	Male - 18 to 64
28	3369039	101068206	340	2018-09-01	2018-09-30	276710	122.872	110.157	136.653	FALSE	FALSE	3	sun_exposure	7	TRUE	months	FALSE	4	5	denominator_cohort_4	18 to 64	Male	0	2017-01-01	2022-06-30	NA	NA	Pharmetrics	Male - 18 to 64
28	3344272	103669481	389	2018-10-01	2018-10-31	283832	137.053	123.77	151.373	FALSE	FALSE	3	sun_exposure	7	TRUE	months	FALSE	4	5	denominator_cohort_4	18 to 64	Male	0	2017-01-01	2022-06-30	NA	NA	Pharmetrics	Male - 18 to 64
28	3341371	100238409	361	2018-11-01	2018-11-30	274438	131.542	118.321	145.836	FALSE	FALSE	3	sun_exposure	7	TRUE	months	FALSE	4	5	denominator_cohort_4	18 to 64	Male	0	2017-01-01	2022-06-30	NA	NA	Pharmetrics	Male - 18 to 64
28	3333007	103319910	356	2018-12-01	2018-12-31	282874	125.851	113.116	139.627	FALSE	FALSE	3	sun_exposure	7	TRUE	months	FALSE	4	5	denominator_cohort_4	18 to 64	Male	0	2017-01-01	2022-06-30	NA	NA	Pharmetrics	Male - 18 to 64
28	3388513	105041432	346	2019-01-01	2019-01-31	287588	120.311	107.967	133.68	FALSE	FALSE	3	sun_exposure	7	TRUE	months	FALSE	4	5	denominator_cohort_4	18 to 64	Male	0	2017-01-01	2022-06-30	NA	NA	Pharmetrics	Male - 18 to 64
28	3381808	94688426	284	2019-02-01	2019-02-28	259243	109.55	97.1781	123.06	FALSE	FALSE	3	sun_exposure	7	TRUE	months	FALSE	4	5	denominator_cohort_4	18 to 64	Male	0	2017-01-01	2022-06-30	NA	NA	Pharmetrics	Male - 18 to 64
28	3365834	104337838	357	2019-03-01	2019-03-31	285661	124.973	112.344	138.633	FALSE	FALSE	3	sun_exposure	7	TRUE	months	FALSE	4	5	denominator_cohort_4	18 to 64	Male	0	2017-01-01	2022-06-30	NA	NA	Pharmetrics	Male - 18 to 64
28	3217563	96523977	383	2019-04-01	2019-04-30	264268	144.928	130.776	160.195	FALSE	FALSE	3	sun_exposure	7	TRUE	months	FALSE	4	5	denominator_cohort_4	18 to 64	Male	0	2017-01-01	2022-06-30	NA	NA	Pharmetrics	Male - 18 to 64
28	3210861	99533639	385	2019-05-01	2019-05-31	272508	141.28	127.519	156.122	FALSE	FALSE	3	sun_exposure	7	TRUE	months	FALSE	4	5	denominator_cohort_4	18 to 64	Male	0	2017-01-01	2022-06-30	NA	NA	Pharmetrics	Male - 18 to 64
28	3043952	91315477	370	2019-06-01	2019-06-30	250008	147.995	133.298	163.871	FALSE	FALSE	3	sun_exposure	7	TRUE	months	FALSE	4	5	denominator_cohort_4	18 to 64	Male	0	2017-01-01	2022-06-30	NA	NA	Pharmetrics	Male - 18 to 64
28	3003557	93107275	395	2019-07-01	2019-07-31	254914	154.954	140.048	171.015	FALSE	FALSE	3	sun_exposure	7	TRUE	months	FALSE	4	5	denominator_cohort_4	18 to 64	Male	0	2017-01-01	2022-06-30	NA	NA	Pharmetrics	Male - 18 to 64
28	2992289	92757371	439	2019-08-01	2019-08-31	253956	172.865	157.07	189.817	FALSE	FALSE	3	sun_exposure	7	TRUE	months	FALSE	4	5	denominator_cohort_4	18 to 64	Male	0	2017-01-01	2022-06-30	NA	NA	Pharmetrics	Male - 18 to 64
28	2981478	89441148	401	2019-09-01	2019-09-30	244877	163.756	148.118	180.595	FALSE	FALSE	3	sun_exposure	7	TRUE	months	FALSE	4	5	denominator_cohort_4	18 to 64	Male	0	2017-01-01	2022-06-30	NA	NA	Pharmetrics	Male - 18 to 64
28	2959432	91738764	471	2019-10-01	2019-10-31	251167	187.525	170.969	205.25	FALSE	FALSE	3	sun_exposure	7	TRUE	months	FALSE	4	5	denominator_cohort_4	18 to 64	Male	0	2017-01-01	2022-06-30	NA	NA	Pharmetrics	Male - 18 to 64
28	2952547	88573318	340	2019-11-01	2019-11-30	242501	140.206	125.697	155.93	FALSE	FALSE	3	sun_exposure	7	TRUE	months	FALSE	4	5	denominator_cohort_4	18 to 64	Male	0	2017-01-01	2022-06-30	NA	NA	Pharmetrics	Male - 18 to 64
28	2952064	91511147	358	2019-12-01	2019-12-31	250544	142.889	128.469	158.485	FALSE	FALSE	3	sun_exposure	7	TRUE	months	FALSE	4	5	denominator_cohort_4	18 to 64	Male	0	2017-01-01	2022-06-30	NA	NA	Pharmetrics	Male - 18 to 64
28	2924916	90670109	331	2020-01-01	2020-01-31	248241	133.338	119.359	148.505	FALSE	FALSE	3	sun_exposure	7	TRUE	months	FALSE	4	5	denominator_cohort_4	18 to 64	Male	0	2017-01-01	2022-06-30	NA	NA	Pharmetrics	Male - 18 to 64
28	2921121	84709796	316	2020-02-01	2020-02-29	231923	136.252	121.642	152.134	FALSE	FALSE	3	sun_exposure	7	TRUE	months	FALSE	4	5	denominator_cohort_4	18 to 64	Male	0	2017-01-01	2022-06-30	NA	NA	Pharmetrics	Male - 18 to 64
28	2917269	90432972	268	2020-03-01	2020-03-31	247592	108.243	95.6701	122.008	FALSE	FALSE	3	sun_exposure	7	TRUE	months	FALSE	4	5	denominator_cohort_4	18 to 64	Male	0	2017-01-01	2022-06-30	NA	NA	Pharmetrics	Male - 18 to 64
28	2891901	86756404	77	2020-04-01	2020-04-30	237526	32.4175	25.5834	40.5163	FALSE	FALSE	3	sun_exposure	7	TRUE	months	FALSE	4	5	denominator_cohort_4	18 to 64	Male	0	2017-01-01	2022-06-30	NA	NA	Pharmetrics	Male - 18 to 64
28	2410776	74732971	145	2020-05-01	2020-05-31	204608	70.8673	59.8022	83.3863	FALSE	FALSE	3	sun_exposure	7	TRUE	months	FALSE	4	5	denominator_cohort_4	18 to 64	Male	0	2017-01-01	2022-06-30	NA	NA	Pharmetrics	Male - 18 to 64
28	2408941	72266496	230	2020-06-01	2020-06-30	197855	116.247	101.708	132.281	FALSE	FALSE	3	sun_exposure	7	TRUE	months	FALSE	4	5	denominator_cohort_4	18 to 64	Male	0	2017-01-01	2022-06-30	NA	NA	Pharmetrics	Male - 18 to 64
28	2408410	74658812	244	2020-07-01	2020-07-31	204405	119.371	104.862	135.327	FALSE	FALSE	3	sun_exposure	7	TRUE	months	FALSE	4	5	denominator_cohort_4	18 to 64	Male	0	2017-01-01	2022-06-30	NA	NA	Pharmetrics	Male - 18 to 64
28	2277031	70586058	231	2020-08-01	2020-08-31	193254	119.532	104.613	135.981	FALSE	FALSE	3	sun_exposure	7	TRUE	months	FALSE	4	5	denominator_cohort_4	18 to 64	Male	0	2017-01-01	2022-06-30	NA	NA	Pharmetrics	Male - 18 to 64
28	2261803	67852281	226	2020-09-01	2020-09-30	185769	121.656	106.311	138.594	FALSE	FALSE	3	sun_exposure	7	TRUE	months	FALSE	4	5	denominator_cohort_4	18 to 64	Male	0	2017-01-01	2022-06-30	NA	NA	Pharmetrics	Male - 18 to 64
28	2259763	70050802	242	2020-10-01	2020-10-31	191789	126.181	110.782	143.12	FALSE	FALSE	3	sun_exposure	7	TRUE	months	FALSE	4	5	denominator_cohort_4	18 to 64	Male	0	2017-01-01	2022-06-30	NA	NA	Pharmetrics	Male - 18 to 64
28	2258018	67738701	206	2020-11-01	2020-11-30	185458	111.076	96.4248	127.324	FALSE	FALSE	3	sun_exposure	7	TRUE	months	FALSE	4	5	denominator_cohort_4	18 to 64	Male	0	2017-01-01	2022-06-30	NA	NA	Pharmetrics	Male - 18 to 64
28	2258481	70011300	201	2020-12-01	2020-12-31	191680	104.862	90.8656	120.404	FALSE	FALSE	3	sun_exposure	7	TRUE	months	FALSE	4	5	denominator_cohort_4	18 to 64	Male	0	2017-01-01	2022-06-30	NA	NA	Pharmetrics	Male - 18 to 64
28	2272894	70458138	207	2021-01-01	2021-01-31	192904	107.307	93.1862	122.964	FALSE	FALSE	3	sun_exposure	7	TRUE	months	FALSE	4	5	denominator_cohort_4	18 to 64	Male	0	2017-01-01	2022-06-30	NA	NA	Pharmetrics	Male - 18 to 64
28	2273611	63659504	208	2021-02-01	2021-02-28	174290	119.341	103.673	136.709	FALSE	FALSE	3	sun_exposure	7	TRUE	months	FALSE	4	5	denominator_cohort_4	18 to 64	Male	0	2017-01-01	2022-06-30	NA	NA	Pharmetrics	Male - 18 to 64
28	2279143	70651274	277	2021-03-01	2021-03-31	193433	143.202	126.833	161.098	FALSE	FALSE	3	sun_exposure	7	TRUE	months	FALSE	4	5	denominator_cohort_4	18 to 64	Male	0	2017-01-01	2022-06-30	NA	NA	Pharmetrics	Male - 18 to 64
28	2281005	68428135	264	2021-04-01	2021-04-30	187346	140.916	124.428	158.98	FALSE	FALSE	3	sun_exposure	7	TRUE	months	FALSE	4	5	denominator_cohort_4	18 to 64	Male	0	2017-01-01	2022-06-30	NA	NA	Pharmetrics	Male - 18 to 64
28	2285444	70846300	286	2021-05-01	2021-05-31	193967	147.448	130.853	165.565	FALSE	FALSE	3	sun_exposure	7	TRUE	months	FALSE	4	5	denominator_cohort_4	18 to 64	Male	0	2017-01-01	2022-06-30	NA	NA	Pharmetrics	Male - 18 to 64
28	2293402	68799865	297	2021-06-01	2021-06-30	188364	157.674	140.25	176.664	FALSE	FALSE	3	sun_exposure	7	TRUE	months	FALSE	4	5	denominator_cohort_4	18 to 64	Male	0	2017-01-01	2022-06-30	NA	NA	Pharmetrics	Male - 18 to 64
28	2307410	71527107	328	2021-07-01	2021-07-31	195831	167.492	149.854	186.635	FALSE	FALSE	3	sun_exposure	7	TRUE	months	FALSE	4	5	denominator_cohort_4	18 to 64	Male	0	2017-01-01	2022-06-30	NA	NA	Pharmetrics	Male - 18 to 64
28	2331904	72286116	361	2021-08-01	2021-08-31	197909	182.407	164.074	202.229	FALSE	FALSE	3	sun_exposure	7	TRUE	months	FALSE	4	5	denominator_cohort_4	18 to 64	Male	0	2017-01-01	2022-06-30	NA	NA	Pharmetrics	Male - 18 to 64
28	2345619	70365785	366	2021-09-01	2021-09-30	192651	189.981	171.014	210.477	FALSE	FALSE	3	sun_exposure	7	TRUE	months	FALSE	4	5	denominator_cohort_4	18 to 64	Male	0	2017-01-01	2022-06-30	NA	NA	Pharmetrics	Male - 18 to 64
28	2348081	72787466	364	2021-10-01	2021-10-31	199281	182.656	164.372	202.419	FALSE	FALSE	3	sun_exposure	7	TRUE	months	FALSE	4	5	denominator_cohort_4	18 to 64	Male	0	2017-01-01	2022-06-30	NA	NA	Pharmetrics	Male - 18 to 64
28	2350988	70526629	373	2021-11-01	2021-11-30	193091	193.173	174.064	213.807	FALSE	FALSE	3	sun_exposure	7	TRUE	months	FALSE	4	5	denominator_cohort_4	18 to 64	Male	0	2017-01-01	2022-06-30	NA	NA	Pharmetrics	Male - 18 to 64
28	2354977	73001082	390	2021-12-01	2021-12-31	199866	195.131	176.243	215.491	FALSE	FALSE	3	sun_exposure	7	TRUE	months	FALSE	4	5	denominator_cohort_4	18 to 64	Male	0	2017-01-01	2022-06-30	NA	NA	Pharmetrics	Male - 18 to 64
28	2333089	72323150	356	2022-01-01	2022-01-31	198010	179.789	161.596	199.47	FALSE	FALSE	3	sun_exposure	7	TRUE	months	FALSE	4	5	denominator_cohort_4	18 to 64	Male	0	2017-01-01	2022-06-30	NA	NA	Pharmetrics	Male - 18 to 64
28	2337559	65448781	347	2022-02-01	2022-02-28	179189	193.65	173.809	215.136	FALSE	FALSE	3	sun_exposure	7	TRUE	months	FALSE	4	5	denominator_cohort_4	18 to 64	Male	0	2017-01-01	2022-06-30	NA	NA	Pharmetrics	Male - 18 to 64
28	2336834	72438979	389	2022-03-01	2022-03-31	198327	196.141	177.131	216.634	FALSE	FALSE	3	sun_exposure	7	TRUE	months	FALSE	4	5	denominator_cohort_4	18 to 64	Male	0	2017-01-01	2022-06-30	NA	NA	Pharmetrics	Male - 18 to 64
28	455439	13662971	23	2022-04-01	2022-04-30	37407.2	61.4855	38.9766	92.2585	FALSE	FALSE	3	sun_exposure	7	TRUE	months	FALSE	4	5	denominator_cohort_4	18 to 64	Male	0	2017-01-01	2022-06-30	NA	NA	Pharmetrics	Male - 18 to 64
28	455065	14106832	23	2022-05-01	2022-05-31	38622.4	59.5509	37.7502	89.3556	FALSE	FALSE	3	sun_exposure	7	TRUE	months	FALSE	4	5	denominator_cohort_4	18 to 64	Male	0	2017-01-01	2022-06-30	NA	NA	Pharmetrics	Male - 18 to 64
28	454298	13628780	18	2022-06-01	2022-06-30	37313.6	48.2398	28.59	76.2397	FALSE	FALSE	3	sun_exposure	7	TRUE	months	FALSE	4	5	denominator_cohort_4	18 to 64	Male	0	2017-01-01	2022-06-30	NA	NA	Pharmetrics	Male - 18 to 64
29	7196822	223096923	676	2017-01-01	2017-01-31	610806	110.673	102.487	119.34	FALSE	FALSE	3	sun_exposure	7	TRUE	months	FALSE	5	5	denominator_cohort_5	18 to 64	Female	0	2017-01-01	2022-06-30	NA	NA	Pharmetrics	Female - 18 to 64
29	7226270	202330310	692	2017-02-01	2017-02-28	553950	124.921	115.786	134.585	FALSE	FALSE	3	sun_exposure	7	TRUE	months	FALSE	5	5	denominator_cohort_5	18 to 64	Female	0	2017-01-01	2022-06-30	NA	NA	Pharmetrics	Female - 18 to 64
29	7260972	225082431	988	2017-03-01	2017-03-31	616242	160.327	150.484	170.644	FALSE	FALSE	3	sun_exposure	7	TRUE	months	FALSE	5	5	denominator_cohort_5	18 to 64	Female	0	2017-01-01	2022-06-30	NA	NA	Pharmetrics	Female - 18 to 64
29	6968983	209062583	797	2017-04-01	2017-04-30	572382	139.243	129.742	149.255	FALSE	FALSE	3	sun_exposure	7	TRUE	months	FALSE	5	5	denominator_cohort_5	18 to 64	Female	0	2017-01-01	2022-06-30	NA	NA	Pharmetrics	Female - 18 to 64
29	6455888	200125241	954	2017-05-01	2017-05-31	547913	174.115	163.24	185.524	FALSE	FALSE	3	sun_exposure	7	TRUE	months	FALSE	5	5	denominator_cohort_5	18 to 64	Female	0	2017-01-01	2022-06-30	NA	NA	Pharmetrics	Female - 18 to 64
29	5093317	152792842	882	2017-06-01	2017-06-30	418324	210.841	197.155	225.228	FALSE	FALSE	3	sun_exposure	7	TRUE	months	FALSE	5	5	denominator_cohort_5	18 to 64	Female	0	2017-01-01	2022-06-30	NA	NA	Pharmetrics	Female - 18 to 64
29	5011507	155350508	717	2017-07-01	2017-07-31	425327	168.576	156.461	181.38	FALSE	FALSE	3	sun_exposure	7	TRUE	months	FALSE	5	5	denominator_cohort_5	18 to 64	Female	0	2017-01-01	2022-06-30	NA	NA	Pharmetrics	Female - 18 to 64
29	4685127	145232818	811	2017-08-01	2017-08-31	397626	203.961	190.163	218.495	FALSE	FALSE	3	sun_exposure	7	TRUE	months	FALSE	5	5	denominator_cohort_5	18 to 64	Female	0	2017-01-01	2022-06-30	NA	NA	Pharmetrics	Female - 18 to 64
29	4603618	138103101	649	2017-09-01	2017-09-30	378106	171.645	158.692	185.374	FALSE	FALSE	3	sun_exposure	7	TRUE	months	FALSE	5	5	denominator_cohort_5	18 to 64	Female	0	2017-01-01	2022-06-30	NA	NA	Pharmetrics	Female - 18 to 64
29	4414705	136850380	683	2017-10-01	2017-10-31	374676	182.291	168.874	196.49	FALSE	FALSE	3	sun_exposure	7	TRUE	months	FALSE	5	5	denominator_cohort_5	18 to 64	Female	0	2017-01-01	2022-06-30	NA	NA	Pharmetrics	Female - 18 to 64
29	4352834	130579953	652	2017-11-01	2017-11-30	357508	182.373	168.641	196.925	FALSE	FALSE	3	sun_exposure	7	TRUE	months	FALSE	5	5	denominator_cohort_5	18 to 64	Female	0	2017-01-01	2022-06-30	NA	NA	Pharmetrics	Female - 18 to 64
29	4323953	134037327	586	2017-12-01	2017-12-31	366974	159.684	147.015	173.153	FALSE	FALSE	3	sun_exposure	7	TRUE	months	FALSE	5	5	denominator_cohort_5	18 to 64	Female	0	2017-01-01	2022-06-30	NA	NA	Pharmetrics	Female - 18 to 64
29	3919671	121506685	425	2018-01-01	2018-01-31	332667	127.755	115.897	140.498	FALSE	FALSE	3	sun_exposure	7	TRUE	months	FALSE	5	5	denominator_cohort_5	18 to 64	Female	0	2017-01-01	2022-06-30	NA	NA	Pharmetrics	Female - 18 to 64
29	3902026	109253712	381	2018-02-01	2018-02-28	299120	127.373	114.903	140.828	FALSE	FALSE	3	sun_exposure	7	TRUE	months	FALSE	5	5	denominator_cohort_5	18 to 64	Female	0	2017-01-01	2022-06-30	NA	NA	Pharmetrics	Female - 18 to 64
29	3892683	120669471	460	2018-03-01	2018-03-31	330375	139.236	126.801	152.56	FALSE	FALSE	3	sun_exposure	7	TRUE	months	FALSE	5	5	denominator_cohort_5	18 to 64	Female	0	2017-01-01	2022-06-30	NA	NA	Pharmetrics	Female - 18 to 64
29	3717225	111512978	478	2018-04-01	2018-04-30	305306	156.564	142.842	171.25	FALSE	FALSE	3	sun_exposure	7	TRUE	months	FALSE	5	5	denominator_cohort_5	18 to 64	Female	0	2017-01-01	2022-06-30	NA	NA	Pharmetrics	Female - 18 to 64
29	3705087	114853222	575	2018-05-01	2018-05-31	314451	182.858	168.216	198.434	FALSE	FALSE	3	sun_exposure	7	TRUE	months	FALSE	5	5	denominator_cohort_5	18 to 64	Female	0	2017-01-01	2022-06-30	NA	NA	Pharmetrics	Female - 18 to 64
29	3698891	110961890	606	2018-06-01	2018-06-30	303797	199.475	183.907	216.009	FALSE	FALSE	3	sun_exposure	7	TRUE	months	FALSE	5	5	denominator_cohort_5	18 to 64	Female	0	2017-01-01	2022-06-30	NA	NA	Pharmetrics	Female - 18 to 64
29	3658994	113424626	519	2018-07-01	2018-07-31	310540	167.128	153.057	182.145	FALSE	FALSE	3	sun_exposure	7	TRUE	months	FALSE	5	5	denominator_cohort_5	18 to 64	Female	0	2017-01-01	2022-06-30	NA	NA	Pharmetrics	Female - 18 to 64
29	3642339	112908340	537	2018-08-01	2018-08-31	309126	173.715	159.332	189.049	FALSE	FALSE	3	sun_exposure	7	TRUE	months	FALSE	5	5	denominator_cohort_5	18 to 64	Female	0	2017-01-01	2022-06-30	NA	NA	Pharmetrics	Female - 18 to 64
29	3643411	109298366	468	2018-09-01	2018-09-30	299243	156.395	142.545	171.227	FALSE	FALSE	3	sun_exposure	7	TRUE	months	FALSE	5	5	denominator_cohort_5	18 to 64	Female	0	2017-01-01	2022-06-30	NA	NA	Pharmetrics	Female - 18 to 64
29	3614233	112037317	508	2018-10-01	2018-10-31	306741	165.612	151.522	180.66	FALSE	FALSE	3	sun_exposure	7	TRUE	months	FALSE	5	5	denominator_cohort_5	18 to 64	Female	0	2017-01-01	2022-06-30	NA	NA	Pharmetrics	Female - 18 to 64
29	3613292	108394951	495	2018-11-01	2018-11-30	296769	166.796	152.424	182.158	FALSE	FALSE	3	sun_exposure	7	TRUE	months	FALSE	5	5	denominator_cohort_5	18 to 64	Female	0	2017-01-01	2022-06-30	NA	NA	Pharmetrics	Female - 18 to 64
29	3606018	111782335	459	2018-12-01	2018-12-31	306043	149.979	136.57	164.348	FALSE	FALSE	3	sun_exposure	7	TRUE	months	FALSE	5	5	denominator_cohort_5	18 to 64	Female	0	2017-01-01	2022-06-30	NA	NA	Pharmetrics	Female - 18 to 64
29	3652111	113212335	455	2019-01-01	2019-01-31	309958	146.794	133.614	160.922	FALSE	FALSE	3	sun_exposure	7	TRUE	months	FALSE	5	5	denominator_cohort_5	18 to 64	Female	0	2017-01-01	2022-06-30	NA	NA	Pharmetrics	Female - 18 to 64
29	3646953	102111208	416	2019-02-01	2019-02-28	279565	148.802	134.845	163.812	FALSE	FALSE	3	sun_exposure	7	TRUE	months	FALSE	5	5	denominator_cohort_5	18 to 64	Female	0	2017-01-01	2022-06-30	NA	NA	Pharmetrics	Female - 18 to 64
29	3633336	112629402	487	2019-03-01	2019-03-31	308362	157.931	144.214	172.601	FALSE	FALSE	3	sun_exposure	7	TRUE	months	FALSE	5	5	denominator_cohort_5	18 to 64	Female	0	2017-01-01	2022-06-30	NA	NA	Pharmetrics	Female - 18 to 64
29	3468668	104056074	535	2019-04-01	2019-04-30	284890	187.792	172.214	204.4	FALSE	FALSE	3	sun_exposure	7	TRUE	months	FALSE	5	5	denominator_cohort_5	18 to 64	Female	0	2017-01-01	2022-06-30	NA	NA	Pharmetrics	Female - 18 to 64
29	3462036	107318987	516	2019-05-01	2019-05-31	293823	175.616	160.788	191.443	FALSE	FALSE	3	sun_exposure	7	TRUE	months	FALSE	5	5	denominator_cohort_5	18 to 64	Female	0	2017-01-01	2022-06-30	NA	NA	Pharmetrics	Female - 18 to 64
29	3266245	97982950	529	2019-06-01	2019-06-30	268263	197.195	180.746	214.738	FALSE	FALSE	3	sun_exposure	7	TRUE	months	FALSE	5	5	denominator_cohort_5	18 to 64	Female	0	2017-01-01	2022-06-30	NA	NA	Pharmetrics	Female - 18 to 64
29	3216773	99715791	567	2019-07-01	2019-07-31	273007	207.687	190.942	225.507	FALSE	FALSE	3	sun_exposure	7	TRUE	months	FALSE	5	5	denominator_cohort_5	18 to 64	Female	0	2017-01-01	2022-06-30	NA	NA	Pharmetrics	Female - 18 to 64
29	3210482	99520078	593	2019-08-01	2019-08-31	272471	217.638	200.471	235.881	FALSE	FALSE	3	sun_exposure	7	TRUE	months	FALSE	5	5	denominator_cohort_5	18 to 64	Female	0	2017-01-01	2022-06-30	NA	NA	Pharmetrics	Female - 18 to 64
29	3198721	95957357	529	2019-09-01	2019-09-30	262717	201.357	184.562	219.271	FALSE	FALSE	3	sun_exposure	7	TRUE	months	FALSE	5	5	denominator_cohort_5	18 to 64	Female	0	2017-01-01	2022-06-30	NA	NA	Pharmetrics	Female - 18 to 64
29	3176328	98461453	587	2019-10-01	2019-10-31	269573	217.752	200.491	236.102	FALSE	FALSE	3	sun_exposure	7	TRUE	months	FALSE	5	5	denominator_cohort_5	18 to 64	Female	0	2017-01-01	2022-06-30	NA	NA	Pharmetrics	Female - 18 to 64
29	3167919	95033372	482	2019-11-01	2019-11-30	260187	185.251	169.08	202.552	FALSE	FALSE	3	sun_exposure	7	TRUE	months	FALSE	5	5	denominator_cohort_5	18 to 64	Female	0	2017-01-01	2022-06-30	NA	NA	Pharmetrics	Female - 18 to 64
29	3165131	98115458	454	2019-12-01	2019-12-31	268625	169.009	153.818	185.294	FALSE	FALSE	3	sun_exposure	7	TRUE	months	FALSE	5	5	denominator_cohort_5	18 to 64	Female	0	2017-01-01	2022-06-30	NA	NA	Pharmetrics	Female - 18 to 64
29	3097380	96015545	458	2020-01-01	2020-01-31	262876	174.226	158.634	190.938	FALSE	FALSE	3	sun_exposure	7	TRUE	months	FALSE	5	5	denominator_cohort_5	18 to 64	Female	0	2017-01-01	2022-06-30	NA	NA	Pharmetrics	Female - 18 to 64
29	3093333	89703061	450	2020-02-01	2020-02-29	245594	183.23	166.689	200.967	FALSE	FALSE	3	sun_exposure	7	TRUE	months	FALSE	5	5	denominator_cohort_5	18 to 64	Female	0	2017-01-01	2022-06-30	NA	NA	Pharmetrics	Female - 18 to 64
29	3092117	95852417	341	2020-03-01	2020-03-31	262430	129.94	116.512	144.49	FALSE	FALSE	3	sun_exposure	7	TRUE	months	FALSE	5	5	denominator_cohort_5	18 to 64	Female	0	2017-01-01	2022-06-30	NA	NA	Pharmetrics	Female - 18 to 64
29	3063338	91899308	109	2020-04-01	2020-04-30	251607	43.3216	35.5715	52.2587	FALSE	FALSE	3	sun_exposure	7	TRUE	months	FALSE	5	5	denominator_cohort_5	18 to 64	Female	0	2017-01-01	2022-06-30	NA	NA	Pharmetrics	Female - 18 to 64
29	2428962	75296304	193	2020-05-01	2020-05-31	206150	93.6211	80.8782	107.802	FALSE	FALSE	3	sun_exposure	7	TRUE	months	FALSE	5	5	denominator_cohort_5	18 to 64	Female	0	2017-01-01	2022-06-30	NA	NA	Pharmetrics	Female - 18 to 64
29	2428633	72856791	291	2020-06-01	2020-06-30	199471	145.886	129.604	163.647	FALSE	FALSE	3	sun_exposure	7	TRUE	months	FALSE	5	5	denominator_cohort_5	18 to 64	Female	0	2017-01-01	2022-06-30	NA	NA	Pharmetrics	Female - 18 to 64
29	2433612	75439537	318	2020-07-01	2020-07-31	206542	153.964	137.505	171.85	FALSE	FALSE	3	sun_exposure	7	TRUE	months	FALSE	5	5	denominator_cohort_5	18 to 64	Female	0	2017-01-01	2022-06-30	NA	NA	Pharmetrics	Female - 18 to 64
29	2320834	71943518	277	2020-08-01	2020-08-31	196971	140.63	124.555	158.204	FALSE	FALSE	3	sun_exposure	7	TRUE	months	FALSE	5	5	denominator_cohort_5	18 to 64	Female	0	2017-01-01	2022-06-30	NA	NA	Pharmetrics	Female - 18 to 64
29	2307022	69208524	284	2020-09-01	2020-09-30	189483	149.882	132.955	168.366	FALSE	FALSE	3	sun_exposure	7	TRUE	months	FALSE	5	5	denominator_cohort_5	18 to 64	Female	0	2017-01-01	2022-06-30	NA	NA	Pharmetrics	Female - 18 to 64
29	2307977	71544508	341	2020-10-01	2020-10-31	195878	174.088	156.099	193.581	FALSE	FALSE	3	sun_exposure	7	TRUE	months	FALSE	5	5	denominator_cohort_5	18 to 64	Female	0	2017-01-01	2022-06-30	NA	NA	Pharmetrics	Female - 18 to 64
29	2306176	69183109	248	2020-11-01	2020-11-30	189413	130.931	115.141	148.281	FALSE	FALSE	3	sun_exposure	7	TRUE	months	FALSE	5	5	denominator_cohort_5	18 to 64	Female	0	2017-01-01	2022-06-30	NA	NA	Pharmetrics	Female - 18 to 64
29	2304120	71425643	257	2020-12-01	2020-12-31	195553	131.422	115.844	148.511	FALSE	FALSE	3	sun_exposure	7	TRUE	months	FALSE	5	5	denominator_cohort_5	18 to 64	Female	0	2017-01-01	2022-06-30	NA	NA	Pharmetrics	Female - 18 to 64
29	2316054	71795585	279	2021-01-01	2021-01-31	196566	141.937	125.769	159.607	FALSE	FALSE	3	sun_exposure	7	TRUE	months	FALSE	5	5	denominator_cohort_5	18 to 64	Female	0	2017-01-01	2022-06-30	NA	NA	Pharmetrics	Female - 18 to 64
29	2316721	64866024	275	2021-02-01	2021-02-28	177593	154.848	137.086	174.273	FALSE	FALSE	3	sun_exposure	7	TRUE	months	FALSE	5	5	denominator_cohort_5	18 to 64	Female	0	2017-01-01	2022-06-30	NA	NA	Pharmetrics	Female - 18 to 64
29	2323553	72027304	383	2021-03-01	2021-03-31	197200	194.219	175.253	214.678	FALSE	FALSE	3	sun_exposure	7	TRUE	months	FALSE	5	5	denominator_cohort_5	18 to 64	Female	0	2017-01-01	2022-06-30	NA	NA	Pharmetrics	Female - 18 to 64
29	2327032	69808018	375	2021-04-01	2021-04-30	191124	196.208	176.849	217.107	FALSE	FALSE	3	sun_exposure	7	TRUE	months	FALSE	5	5	denominator_cohort_5	18 to 64	Female	0	2017-01-01	2022-06-30	NA	NA	Pharmetrics	Female - 18 to 64
29	2331754	72280746	423	2021-05-01	2021-05-31	197894	213.751	193.864	235.124	FALSE	FALSE	3	sun_exposure	7	TRUE	months	FALSE	5	5	denominator_cohort_5	18 to 64	Female	0	2017-01-01	2022-06-30	NA	NA	Pharmetrics	Female - 18 to 64
29	2340262	70204531	452	2021-06-01	2021-06-30	192210	235.16	213.978	257.872	FALSE	FALSE	3	sun_exposure	7	TRUE	months	FALSE	5	5	denominator_cohort_5	18 to 64	Female	0	2017-01-01	2022-06-30	NA	NA	Pharmetrics	Female - 18 to 64
29	2352120	72912257	410	2021-07-01	2021-07-31	199623	205.387	185.985	226.263	FALSE	FALSE	3	sun_exposure	7	TRUE	months	FALSE	5	5	denominator_cohort_5	18 to 64	Female	0	2017-01-01	2022-06-30	NA	NA	Pharmetrics	Female - 18 to 64
29	2377614	73702482	462	2021-08-01	2021-08-31	201786	228.955	208.551	250.816	FALSE	FALSE	3	sun_exposure	7	TRUE	months	FALSE	5	5	denominator_cohort_5	18 to 64	Female	0	2017-01-01	2022-06-30	NA	NA	Pharmetrics	Female - 18 to 64
29	2391228	71733638	414	2021-09-01	2021-09-30	196396	210.799	190.979	232.116	FALSE	FALSE	3	sun_exposure	7	TRUE	months	FALSE	5	5	denominator_cohort_5	18 to 64	Female	0	2017-01-01	2022-06-30	NA	NA	Pharmetrics	Female - 18 to 64
29	2395407	74253438	503	2021-10-01	2021-10-31	203295	247.424	226.271	270.022	FALSE	FALSE	3	sun_exposure	7	TRUE	months	FALSE	5	5	denominator_cohort_5	18 to 64	Female	0	2017-01-01	2022-06-30	NA	NA	Pharmetrics	Female - 18 to 64
29	2399448	71979558	487	2021-11-01	2021-11-30	197069	247.121	225.658	270.076	FALSE	FALSE	3	sun_exposure	7	TRUE	months	FALSE	5	5	denominator_cohort_5	18 to 64	Female	0	2017-01-01	2022-06-30	NA	NA	Pharmetrics	Female - 18 to 64
29	2402873	74485344	440	2021-12-01	2021-12-31	203930	215.761	196.069	236.894	FALSE	FALSE	3	sun_exposure	7	TRUE	months	FALSE	5	5	denominator_cohort_5	18 to 64	Female	0	2017-01-01	2022-06-30	NA	NA	Pharmetrics	Female - 18 to 64
29	2367062	73375696	433	2022-01-01	2022-01-31	200892	215.539	195.713	236.829	FALSE	FALSE	3	sun_exposure	7	TRUE	months	FALSE	5	5	denominator_cohort_5	18 to 64	Female	0	2017-01-01	2022-06-30	NA	NA	Pharmetrics	Female - 18 to 64
29	2373131	66444384	415	2022-02-01	2022-02-28	181915	228.129	206.706	251.169	FALSE	FALSE	3	sun_exposure	7	TRUE	months	FALSE	5	5	denominator_cohort_5	18 to 64	Female	0	2017-01-01	2022-06-30	NA	NA	Pharmetrics	Female - 18 to 64
29	2373342	73569248	576	2022-03-01	2022-03-31	201422	285.967	263.087	310.304	FALSE	FALSE	3	sun_exposure	7	TRUE	months	FALSE	5	5	denominator_cohort_5	18 to 64	Female	0	2017-01-01	2022-06-30	NA	NA	Pharmetrics	Female - 18 to 64
29	505490	15164266	54	2022-04-01	2022-04-30	41517.5	130.066	97.7093	169.707	FALSE	FALSE	3	sun_exposure	7	TRUE	months	FALSE	5	5	denominator_cohort_5	18 to 64	Female	0	2017-01-01	2022-06-30	NA	NA	Pharmetrics	Female - 18 to 64
29	505167	15659788	46	2022-05-01	2022-05-31	42874.2	107.291	78.5503	143.111	FALSE	FALSE	3	sun_exposure	7	TRUE	months	FALSE	5	5	denominator_cohort_5	18 to 64	Female	0	2017-01-01	2022-06-30	NA	NA	Pharmetrics	Female - 18 to 64
29	504698	15140614	38	2022-06-01	2022-06-30	41452.7	91.6707	64.8716	125.825	FALSE	FALSE	3	sun_exposure	7	TRUE	months	FALSE	5	5	denominator_cohort_5	18 to 64	Female	0	2017-01-01	2022-06-30	NA	NA	Pharmetrics	Female - 18 to 64
3	4625901	143402890	6	2017-01-01	2017-01-31	392616	1.52821	0.560827	3.32627	FALSE	FALSE	1	heat_effects_no_sun_exposure_mapedfalse	7	TRUE	months	FALSE	3	5	denominator_cohort_3	0 to 17	Both	0	2017-01-01	2022-06-30	NA	NA	Pharmetrics	Both - 0 to 17
3	4646513	130102317	5	2017-02-01	2017-02-28	356201	1.4037	0.455779	3.27577	FALSE	FALSE	1	heat_effects_no_sun_exposure_mapedfalse	7	TRUE	months	FALSE	3	5	denominator_cohort_3	0 to 17	Both	0	2017-01-01	2022-06-30	NA	NA	Pharmetrics	Both - 0 to 17
3	4663827	144578548	13	2017-03-01	2017-03-31	395834	3.2842	1.7487	5.61608	FALSE	FALSE	1	heat_effects_no_sun_exposure_mapedfalse	7	TRUE	months	FALSE	3	5	denominator_cohort_3	0 to 17	Both	0	2017-01-01	2022-06-30	NA	NA	Pharmetrics	Both - 0 to 17
3	4494593	134837653	22	2017-04-01	2017-04-30	369165	5.95939	3.73472	9.02259	FALSE	FALSE	1	heat_effects_no_sun_exposure_mapedfalse	7	TRUE	months	FALSE	3	5	denominator_cohort_3	0 to 17	Both	0	2017-01-01	2022-06-30	NA	NA	Pharmetrics	Both - 0 to 17
3	4235626	131304004	54	2017-05-01	2017-05-31	359491	15.0212	11.2844	19.5995	FALSE	FALSE	1	heat_effects_no_sun_exposure_mapedfalse	7	TRUE	months	FALSE	3	5	denominator_cohort_3	0 to 17	Both	0	2017-01-01	2022-06-30	NA	NA	Pharmetrics	Both - 0 to 17
3	2549276	76477701	73	2017-06-01	2017-06-30	209385	34.8641	27.3279	43.8364	FALSE	FALSE	1	heat_effects_no_sun_exposure_mapedfalse	7	TRUE	months	FALSE	3	5	denominator_cohort_3	0 to 17	Both	0	2017-01-01	2022-06-30	NA	NA	Pharmetrics	Both - 0 to 17
3	2521916	78178713	89	2017-07-01	2017-07-31	214042	41.5807	33.3927	51.1686	FALSE	FALSE	1	heat_effects_no_sun_exposure_mapedfalse	7	TRUE	months	FALSE	3	5	denominator_cohort_3	0 to 17	Both	0	2017-01-01	2022-06-30	NA	NA	Pharmetrics	Both - 0 to 17
3	2334123	72357412	47	2017-08-01	2017-08-31	198104	23.7249	17.4322	31.5491	FALSE	FALSE	1	heat_effects_no_sun_exposure_mapedfalse	7	TRUE	months	FALSE	3	5	denominator_cohort_3	0 to 17	Both	0	2017-01-01	2022-06-30	NA	NA	Pharmetrics	Both - 0 to 17
3	2302852	69085194	50	2017-09-01	2017-09-30	189145	26.4348	19.6204	34.8509	FALSE	FALSE	1	heat_effects_no_sun_exposure_mapedfalse	7	TRUE	months	FALSE	3	5	denominator_cohort_3	0 to 17	Both	0	2017-01-01	2022-06-30	NA	NA	Pharmetrics	Both - 0 to 17
3	2230729	69152431	15	2017-10-01	2017-10-31	189329	7.92271	4.43428	13.0673	FALSE	FALSE	1	heat_effects_no_sun_exposure_mapedfalse	7	TRUE	months	FALSE	3	5	denominator_cohort_3	0 to 17	Both	0	2017-01-01	2022-06-30	NA	NA	Pharmetrics	Both - 0 to 17
3	2223119	66693529	NA	2017-11-01	2017-11-30	182597	NA	NA	NA	FALSE	TRUE	1	heat_effects_no_sun_exposure_mapedfalse	7	TRUE	months	FALSE	3	5	denominator_cohort_3	0 to 17	Both	0	2017-01-01	2022-06-30	NA	NA	Pharmetrics	Both - 0 to 17
3	2217284	68735772	NA	2017-12-01	2017-12-31	188188	NA	NA	NA	FALSE	TRUE	1	heat_effects_no_sun_exposure_mapedfalse	7	TRUE	months	FALSE	3	5	denominator_cohort_3	0 to 17	Both	0	2017-01-01	2022-06-30	NA	NA	Pharmetrics	Both - 0 to 17
3	1952110	60515410	NA	2018-01-01	2018-01-31	165682	NA	NA	NA	FALSE	TRUE	1	heat_effects_no_sun_exposure_mapedfalse	7	TRUE	months	FALSE	3	5	denominator_cohort_3	0 to 17	Both	0	2017-01-01	2022-06-30	NA	NA	Pharmetrics	Both - 0 to 17
3	1962693	54955396	0	2018-02-01	2018-02-28	150460	0	0	2.45174	FALSE	FALSE	1	heat_effects_no_sun_exposure_mapedfalse	7	TRUE	months	FALSE	3	5	denominator_cohort_3	0 to 17	Both	0	2017-01-01	2022-06-30	NA	NA	Pharmetrics	Both - 0 to 17
3	1965620	60934194	NA	2018-03-01	2018-03-31	166829	NA	NA	NA	FALSE	TRUE	1	heat_effects_no_sun_exposure_mapedfalse	7	TRUE	months	FALSE	3	5	denominator_cohort_3	0 to 17	Both	0	2017-01-01	2022-06-30	NA	NA	Pharmetrics	Both - 0 to 17
3	1901477	57044241	9	2018-04-01	2018-04-30	156179	5.76263	2.63504	10.9393	FALSE	FALSE	1	heat_effects_no_sun_exposure_mapedfalse	7	TRUE	months	FALSE	3	5	denominator_cohort_3	0 to 17	Both	0	2017-01-01	2022-06-30	NA	NA	Pharmetrics	Both - 0 to 17
3	1906548	59102861	24	2018-05-01	2018-05-31	161815	14.8318	9.50299	22.0685	FALSE	FALSE	1	heat_effects_no_sun_exposure_mapedfalse	7	TRUE	months	FALSE	3	5	denominator_cohort_3	0 to 17	Both	0	2017-01-01	2022-06-30	NA	NA	Pharmetrics	Both - 0 to 17
3	1910677	57319786	78	2018-06-01	2018-06-30	156933	49.7027	39.2879	62.0313	FALSE	FALSE	1	heat_effects_no_sun_exposure_mapedfalse	7	TRUE	months	FALSE	3	5	denominator_cohort_3	0 to 17	Both	0	2017-01-01	2022-06-30	NA	NA	Pharmetrics	Both - 0 to 17
3	1903525	59008513	81	2018-07-01	2018-07-31	161557	50.1373	39.8162	62.316	FALSE	FALSE	1	heat_effects_no_sun_exposure_mapedfalse	7	TRUE	months	FALSE	3	5	denominator_cohort_3	0 to 17	Both	0	2017-01-01	2022-06-30	NA	NA	Pharmetrics	Both - 0 to 17
3	1902301	58970812	78	2018-08-01	2018-08-31	161453	48.3112	38.188	60.2945	FALSE	FALSE	1	heat_effects_no_sun_exposure_mapedfalse	7	TRUE	months	FALSE	3	5	denominator_cohort_3	0 to 17	Both	0	2017-01-01	2022-06-30	NA	NA	Pharmetrics	Both - 0 to 17
3	1911946	57357977	33	2018-09-01	2018-09-30	157038	21.0141	14.4651	29.5116	FALSE	FALSE	1	heat_effects_no_sun_exposure_mapedfalse	7	TRUE	months	FALSE	3	5	denominator_cohort_3	0 to 17	Both	0	2017-01-01	2022-06-30	NA	NA	Pharmetrics	Both - 0 to 17
3	1909856	59205477	5	2018-10-01	2018-10-31	162096	3.0846	1.00156	7.19842	FALSE	FALSE	1	heat_effects_no_sun_exposure_mapedfalse	7	TRUE	months	FALSE	3	5	denominator_cohort_3	0 to 17	Both	0	2017-01-01	2022-06-30	NA	NA	Pharmetrics	Both - 0 to 17
3	1917729	57531851	NA	2018-11-01	2018-11-30	157514	NA	NA	NA	FALSE	TRUE	1	heat_effects_no_sun_exposure_mapedfalse	7	TRUE	months	FALSE	3	5	denominator_cohort_3	0 to 17	Both	0	2017-01-01	2022-06-30	NA	NA	Pharmetrics	Both - 0 to 17
3	1921214	59557625	NA	2018-12-01	2018-12-31	163060	NA	NA	NA	FALSE	TRUE	1	heat_effects_no_sun_exposure_mapedfalse	7	TRUE	months	FALSE	3	5	denominator_cohort_3	0 to 17	Both	0	2017-01-01	2022-06-30	NA	NA	Pharmetrics	Both - 0 to 17
3	1834411	56866728	NA	2019-01-01	2019-01-31	155693	NA	NA	NA	FALSE	TRUE	1	heat_effects_no_sun_exposure_mapedfalse	7	TRUE	months	FALSE	3	5	denominator_cohort_3	0 to 17	Both	0	2017-01-01	2022-06-30	NA	NA	Pharmetrics	Both - 0 to 17
3	1838129	51467585	NA	2019-02-01	2019-02-28	140911	NA	NA	NA	FALSE	TRUE	1	heat_effects_no_sun_exposure_mapedfalse	7	TRUE	months	FALSE	3	5	denominator_cohort_3	0 to 17	Both	0	2017-01-01	2022-06-30	NA	NA	Pharmetrics	Both - 0 to 17
3	1839265	57017199	NA	2019-03-01	2019-03-31	156105	NA	NA	NA	FALSE	TRUE	1	heat_effects_no_sun_exposure_mapedfalse	7	TRUE	months	FALSE	3	5	denominator_cohort_3	0 to 17	Both	0	2017-01-01	2022-06-30	NA	NA	Pharmetrics	Both - 0 to 17
3	1759467	52783972	5	2019-04-01	2019-04-30	144515	3.45986	1.12341	8.07415	FALSE	FALSE	1	heat_effects_no_sun_exposure_mapedfalse	7	TRUE	months	FALSE	3	5	denominator_cohort_3	0 to 17	Both	0	2017-01-01	2022-06-30	NA	NA	Pharmetrics	Both - 0 to 17
3	1763848	54679190	17	2019-05-01	2019-05-31	149703	11.3558	6.61516	18.1817	FALSE	FALSE	1	heat_effects_no_sun_exposure_mapedfalse	7	TRUE	months	FALSE	3	5	denominator_cohort_3	0 to 17	Both	0	2017-01-01	2022-06-30	NA	NA	Pharmetrics	Both - 0 to 17
3	1630761	48922569	34	2019-06-01	2019-06-30	133943	25.384	17.5792	35.4716	FALSE	FALSE	1	heat_effects_no_sun_exposure_mapedfalse	7	TRUE	months	FALSE	3	5	denominator_cohort_3	0 to 17	Both	0	2017-01-01	2022-06-30	NA	NA	Pharmetrics	Both - 0 to 17
3	1613012	50002900	60	2019-07-01	2019-07-31	136900	43.8275	33.445	56.4146	FALSE	FALSE	1	heat_effects_no_sun_exposure_mapedfalse	7	TRUE	months	FALSE	3	5	denominator_cohort_3	0 to 17	Both	0	2017-01-01	2022-06-30	NA	NA	Pharmetrics	Both - 0 to 17
3	1619541	50205295	60	2019-08-01	2019-08-31	137455	43.6508	33.3101	56.1872	FALSE	FALSE	1	heat_effects_no_sun_exposure_mapedfalse	7	TRUE	months	FALSE	3	5	denominator_cohort_3	0 to 17	Both	0	2017-01-01	2022-06-30	NA	NA	Pharmetrics	Both - 0 to 17
3	1622107	48662889	38	2019-09-01	2019-09-30	133232	28.5217	20.1837	39.1483	FALSE	FALSE	1	heat_effects_no_sun_exposure_mapedfalse	7	TRUE	months	FALSE	3	5	denominator_cohort_3	0 to 17	Both	0	2017-01-01	2022-06-30	NA	NA	Pharmetrics	Both - 0 to 17
3	1618201	50164123	10	2019-10-01	2019-10-31	137342	7.2811	3.49157	13.3902	FALSE	FALSE	1	heat_effects_no_sun_exposure_mapedfalse	7	TRUE	months	FALSE	3	5	denominator_cohort_3	0 to 17	Both	0	2017-01-01	2022-06-30	NA	NA	Pharmetrics	Both - 0 to 17
3	1620344	48610280	5	2019-11-01	2019-11-30	133088	3.75692	1.21986	8.7674	FALSE	FALSE	1	heat_effects_no_sun_exposure_mapedfalse	7	TRUE	months	FALSE	3	5	denominator_cohort_3	0 to 17	Both	0	2017-01-01	2022-06-30	NA	NA	Pharmetrics	Both - 0 to 17
3	1624049	50345514	0	2019-12-01	2019-12-31	137839	0	0	2.67623	FALSE	FALSE	1	heat_effects_no_sun_exposure_mapedfalse	7	TRUE	months	FALSE	3	5	denominator_cohort_3	0 to 17	Both	0	2017-01-01	2022-06-30	NA	NA	Pharmetrics	Both - 0 to 17
3	1495027	46345813	NA	2020-01-01	2020-01-31	126888	NA	NA	NA	FALSE	TRUE	1	heat_effects_no_sun_exposure_mapedfalse	7	TRUE	months	FALSE	3	5	denominator_cohort_3	0 to 17	Both	0	2017-01-01	2022-06-30	NA	NA	Pharmetrics	Both - 0 to 17
3	1496827	43407954	NA	2020-02-01	2020-02-29	118845	NA	NA	NA	FALSE	TRUE	1	heat_effects_no_sun_exposure_mapedfalse	7	TRUE	months	FALSE	3	5	denominator_cohort_3	0 to 17	Both	0	2017-01-01	2022-06-30	NA	NA	Pharmetrics	Both - 0 to 17
3	1501559	46548326	0	2020-03-01	2020-03-31	127442	0	0	2.89455	FALSE	FALSE	1	heat_effects_no_sun_exposure_mapedfalse	7	TRUE	months	FALSE	3	5	denominator_cohort_3	0 to 17	Both	0	2017-01-01	2022-06-30	NA	NA	Pharmetrics	Both - 0 to 17
3	1497800	44934000	0	2020-04-01	2020-04-30	123023	0	0	2.99854	FALSE	FALSE	1	heat_effects_no_sun_exposure_mapedfalse	7	TRUE	months	FALSE	3	5	denominator_cohort_3	0 to 17	Both	0	2017-01-01	2022-06-30	NA	NA	Pharmetrics	Both - 0 to 17
3	1193066	36985025	NA	2020-05-01	2020-05-31	101259	NA	NA	NA	FALSE	TRUE	1	heat_effects_no_sun_exposure_mapedfalse	7	TRUE	months	FALSE	3	5	denominator_cohort_3	0 to 17	Both	0	2017-01-01	2022-06-30	NA	NA	Pharmetrics	Both - 0 to 17
3	1199174	35975121	15	2020-06-01	2020-06-30	98494.5	15.2293	8.52371	25.1184	FALSE	FALSE	1	heat_effects_no_sun_exposure_mapedfalse	7	TRUE	months	FALSE	3	5	denominator_cohort_3	0 to 17	Both	0	2017-01-01	2022-06-30	NA	NA	Pharmetrics	Both - 0 to 17
3	1209506	37494510	22	2020-07-01	2020-07-31	102654	21.4311	13.4308	32.447	FALSE	FALSE	1	heat_effects_no_sun_exposure_mapedfalse	7	TRUE	months	FALSE	3	5	denominator_cohort_3	0 to 17	Both	0	2017-01-01	2022-06-30	NA	NA	Pharmetrics	Both - 0 to 17
3	1148324	35597936	14	2020-08-01	2020-08-31	97461.8	14.3646	7.85326	24.1014	FALSE	FALSE	1	heat_effects_no_sun_exposure_mapedfalse	7	TRUE	months	FALSE	3	5	denominator_cohort_3	0 to 17	Both	0	2017-01-01	2022-06-30	NA	NA	Pharmetrics	Both - 0 to 17
3	1146147	34384350	5	2020-09-01	2020-09-30	94139.2	5.31128	1.72456	12.3948	FALSE	FALSE	1	heat_effects_no_sun_exposure_mapedfalse	7	TRUE	months	FALSE	3	5	denominator_cohort_3	0 to 17	Both	0	2017-01-01	2022-06-30	NA	NA	Pharmetrics	Both - 0 to 17
3	1151050	35682520	NA	2020-10-01	2020-10-31	97693.4	NA	NA	NA	FALSE	TRUE	1	heat_effects_no_sun_exposure_mapedfalse	7	TRUE	months	FALSE	3	5	denominator_cohort_3	0 to 17	Both	0	2017-01-01	2022-06-30	NA	NA	Pharmetrics	Both - 0 to 17
3	1154810	34644284	NA	2020-11-01	2020-11-30	94850.9	NA	NA	NA	FALSE	TRUE	1	heat_effects_no_sun_exposure_mapedfalse	7	TRUE	months	FALSE	3	5	denominator_cohort_3	0 to 17	Both	0	2017-01-01	2022-06-30	NA	NA	Pharmetrics	Both - 0 to 17
3	1158673	35918863	0	2020-12-01	2020-12-31	98340.5	0	0	3.75113	FALSE	FALSE	1	heat_effects_no_sun_exposure_mapedfalse	7	TRUE	months	FALSE	3	5	denominator_cohort_3	0 to 17	Both	0	2017-01-01	2022-06-30	NA	NA	Pharmetrics	Both - 0 to 17
3	1098571	34055693	NA	2021-01-01	2021-01-31	93239.4	NA	NA	NA	FALSE	TRUE	1	heat_effects_no_sun_exposure_mapedfalse	7	TRUE	months	FALSE	3	5	denominator_cohort_3	0 to 17	Both	0	2017-01-01	2022-06-30	NA	NA	Pharmetrics	Both - 0 to 17
3	1103441	30896340	NA	2021-02-01	2021-02-28	84589.6	NA	NA	NA	FALSE	TRUE	1	heat_effects_no_sun_exposure_mapedfalse	7	TRUE	months	FALSE	3	5	denominator_cohort_3	0 to 17	Both	0	2017-01-01	2022-06-30	NA	NA	Pharmetrics	Both - 0 to 17
3	1111171	34446301	0	2021-03-01	2021-03-31	94308.8	0	0	3.91149	FALSE	FALSE	1	heat_effects_no_sun_exposure_mapedfalse	7	TRUE	months	FALSE	3	5	denominator_cohort_3	0 to 17	Both	0	2017-01-01	2022-06-30	NA	NA	Pharmetrics	Both - 0 to 17
3	1115424	33462695	5	2021-04-01	2021-04-30	91615.9	5.45757	1.77206	12.7361	FALSE	FALSE	1	heat_effects_no_sun_exposure_mapedfalse	7	TRUE	months	FALSE	3	5	denominator_cohort_3	0 to 17	Both	0	2017-01-01	2022-06-30	NA	NA	Pharmetrics	Both - 0 to 17
3	1121452	34764947	8	2021-05-01	2021-05-31	95181.2	8.40502	3.62869	16.5612	FALSE	FALSE	1	heat_effects_no_sun_exposure_mapedfalse	7	TRUE	months	FALSE	3	5	denominator_cohort_3	0 to 17	Both	0	2017-01-01	2022-06-30	NA	NA	Pharmetrics	Both - 0 to 17
3	1130519	33915251	45	2021-06-01	2021-06-30	92854.9	48.4627	35.349	64.8469	FALSE	FALSE	1	heat_effects_no_sun_exposure_mapedfalse	7	TRUE	months	FALSE	3	5	denominator_cohort_3	0 to 17	Both	0	2017-01-01	2022-06-30	NA	NA	Pharmetrics	Both - 0 to 17
3	1140924	35368371	34	2021-07-01	2021-07-31	96833.3	35.1119	24.316	49.0653	FALSE	FALSE	1	heat_effects_no_sun_exposure_mapedfalse	7	TRUE	months	FALSE	3	5	denominator_cohort_3	0 to 17	Both	0	2017-01-01	2022-06-30	NA	NA	Pharmetrics	Both - 0 to 17
3	1151241	35688279	23	2021-08-01	2021-08-31	97709.2	23.5392	14.9219	35.3204	FALSE	FALSE	1	heat_effects_no_sun_exposure_mapedfalse	7	TRUE	months	FALSE	3	5	denominator_cohort_3	0 to 17	Both	0	2017-01-01	2022-06-30	NA	NA	Pharmetrics	Both - 0 to 17
3	1162053	34861454	12	2021-09-01	2021-09-30	95445.5	12.5726	6.49646	21.9618	FALSE	FALSE	1	heat_effects_no_sun_exposure_mapedfalse	7	TRUE	months	FALSE	3	5	denominator_cohort_3	0 to 17	Both	0	2017-01-01	2022-06-30	NA	NA	Pharmetrics	Both - 0 to 17
3	1170301	36279291	5	2021-10-01	2021-10-31	99327.3	5.03386	1.63448	11.7474	FALSE	FALSE	1	heat_effects_no_sun_exposure_mapedfalse	7	TRUE	months	FALSE	3	5	denominator_cohort_3	0 to 17	Both	0	2017-01-01	2022-06-30	NA	NA	Pharmetrics	Both - 0 to 17
3	1177524	35325697	NA	2021-11-01	2021-11-30	96716.5	NA	NA	NA	FALSE	TRUE	1	heat_effects_no_sun_exposure_mapedfalse	7	TRUE	months	FALSE	3	5	denominator_cohort_3	0 to 17	Both	0	2017-01-01	2022-06-30	NA	NA	Pharmetrics	Both - 0 to 17
3	1183871	36699981	NA	2021-12-01	2021-12-31	100479	NA	NA	NA	FALSE	TRUE	1	heat_effects_no_sun_exposure_mapedfalse	7	TRUE	months	FALSE	3	5	denominator_cohort_3	0 to 17	Both	0	2017-01-01	2022-06-30	NA	NA	Pharmetrics	Both - 0 to 17
3	1101998	34161933	0	2022-01-01	2022-01-31	93530.3	0	0	3.94405	FALSE	FALSE	1	heat_effects_no_sun_exposure_mapedfalse	7	TRUE	months	FALSE	3	5	denominator_cohort_3	0 to 17	Both	0	2017-01-01	2022-06-30	NA	NA	Pharmetrics	Both - 0 to 17
3	1108012	31024328	NA	2022-02-01	2022-02-28	84940	NA	NA	NA	FALSE	TRUE	1	heat_effects_no_sun_exposure_mapedfalse	7	TRUE	months	FALSE	3	5	denominator_cohort_3	0 to 17	Both	0	2017-01-01	2022-06-30	NA	NA	Pharmetrics	Both - 0 to 17
3	1112795	34496605	NA	2022-03-01	2022-03-31	94446.6	NA	NA	NA	FALSE	TRUE	1	heat_effects_no_sun_exposure_mapedfalse	7	TRUE	months	FALSE	3	5	denominator_cohort_3	0 to 17	Both	0	2017-01-01	2022-06-30	NA	NA	Pharmetrics	Both - 0 to 17
3	308486	9254580	0	2022-04-01	2022-04-30	25337.7	0	0	14.5589	FALSE	FALSE	1	heat_effects_no_sun_exposure_mapedfalse	7	TRUE	months	FALSE	3	5	denominator_cohort_3	0 to 17	Both	0	2017-01-01	2022-06-30	NA	NA	Pharmetrics	Both - 0 to 17
3	309349	9589803	NA	2022-05-01	2022-05-31	26255.4	NA	NA	NA	FALSE	TRUE	1	heat_effects_no_sun_exposure_mapedfalse	7	TRUE	months	FALSE	3	5	denominator_cohort_3	0 to 17	Both	0	2017-01-01	2022-06-30	NA	NA	Pharmetrics	Both - 0 to 17
3	309198	9275911	NA	2022-06-01	2022-06-30	25396.1	NA	NA	NA	FALSE	TRUE	1	heat_effects_no_sun_exposure_mapedfalse	7	TRUE	months	FALSE	3	5	denominator_cohort_3	0 to 17	Both	0	2017-01-01	2022-06-30	NA	NA	Pharmetrics	Both - 0 to 17
30	13593496	421390085	1241	2017-01-01	2017-01-31	1.1537e+06	107.567	101.665	113.722	FALSE	FALSE	3	sun_exposure	7	TRUE	months	FALSE	6	5	denominator_cohort_6	18 to 64	Both	0	2017-01-01	2022-06-30	NA	NA	Pharmetrics	Both - 18 to 64
30	13641934	381964839	1193	2017-02-01	2017-02-28	1.04576e+06	114.079	107.697	120.741	FALSE	FALSE	3	sun_exposure	7	TRUE	months	FALSE	6	5	denominator_cohort_6	18 to 64	Both	0	2017-01-01	2022-06-30	NA	NA	Pharmetrics	Both - 18 to 64
30	13704514	424826753	1685	2017-03-01	2017-03-31	1.16311e+06	144.87	138.035	151.956	FALSE	FALSE	3	sun_exposure	7	TRUE	months	FALSE	6	5	denominator_cohort_6	18 to 64	Both	0	2017-01-01	2022-06-30	NA	NA	Pharmetrics	Both - 18 to 64
30	13149546	394474204	1453	2017-04-01	2017-04-30	1.08001e+06	134.536	127.706	141.635	FALSE	FALSE	3	sun_exposure	7	TRUE	months	FALSE	6	5	denominator_cohort_6	18 to 64	Both	0	2017-01-01	2022-06-30	NA	NA	Pharmetrics	Both - 18 to 64
30	12120678	375727930	1674	2017-05-01	2017-05-31	1.02869e+06	162.732	155.029	170.718	FALSE	FALSE	3	sun_exposure	7	TRUE	months	FALSE	6	5	denominator_cohort_6	18 to 64	Both	0	2017-01-01	2022-06-30	NA	NA	Pharmetrics	Both - 18 to 64
30	9701958	291046967	1559	2017-06-01	2017-06-30	796843	195.647	186.055	205.606	FALSE	FALSE	3	sun_exposure	7	TRUE	months	FALSE	6	5	denominator_cohort_6	18 to 64	Both	0	2017-01-01	2022-06-30	NA	NA	Pharmetrics	Both - 18 to 64
30	9554436	296176667	1273	2017-07-01	2017-07-31	810888	156.988	148.482	165.855	FALSE	FALSE	3	sun_exposure	7	TRUE	months	FALSE	6	5	denominator_cohort_6	18 to 64	Both	0	2017-01-01	2022-06-30	NA	NA	Pharmetrics	Both - 18 to 64
30	8923668	276622677	1456	2017-08-01	2017-08-31	757352	192.249	182.5	202.384	FALSE	FALSE	3	sun_exposure	7	TRUE	months	FALSE	6	5	denominator_cohort_6	18 to 64	Both	0	2017-01-01	2022-06-30	NA	NA	Pharmetrics	Both - 18 to 64
30	8772873	263176448	1156	2017-09-01	2017-09-30	720538	160.436	151.319	169.958	FALSE	FALSE	3	sun_exposure	7	TRUE	months	FALSE	6	5	denominator_cohort_6	18 to 64	Both	0	2017-01-01	2022-06-30	NA	NA	Pharmetrics	Both - 18 to 64
30	8431938	261380488	1198	2017-10-01	2017-10-31	715621	167.407	158.06	177.162	FALSE	FALSE	3	sun_exposure	7	TRUE	months	FALSE	6	5	denominator_cohort_6	18 to 64	Both	0	2017-01-01	2022-06-30	NA	NA	Pharmetrics	Both - 18 to 64
30	8318033	249532060	1155	2017-11-01	2017-11-30	683182	169.062	159.451	179.1	FALSE	FALSE	3	sun_exposure	7	TRUE	months	FALSE	6	5	denominator_cohort_6	18 to 64	Both	0	2017-01-01	2022-06-30	NA	NA	Pharmetrics	Both - 18 to 64
30	8264884	256201512	1108	2017-12-01	2017-12-31	701442	157.96	148.795	167.542	FALSE	FALSE	3	sun_exposure	7	TRUE	months	FALSE	6	5	denominator_cohort_6	18 to 64	Both	0	2017-01-01	2022-06-30	NA	NA	Pharmetrics	Both - 18 to 64
30	7497271	232409970	752	2018-01-01	2018-01-31	636304	118.183	109.886	126.94	FALSE	FALSE	3	sun_exposure	7	TRUE	months	FALSE	6	5	denominator_cohort_6	18 to 64	Both	0	2017-01-01	2022-06-30	NA	NA	Pharmetrics	Both - 18 to 64
30	7462788	208952528	694	2018-02-01	2018-02-28	572081	121.312	112.453	130.683	FALSE	FALSE	3	sun_exposure	7	TRUE	months	FALSE	6	5	denominator_cohort_6	18 to 64	Both	0	2017-01-01	2022-06-30	NA	NA	Pharmetrics	Both - 18 to 64
30	7438562	230588978	792	2018-03-01	2018-03-31	631318	125.452	116.866	134.502	FALSE	FALSE	3	sun_exposure	7	TRUE	months	FALSE	6	5	denominator_cohort_6	18 to 64	Both	0	2017-01-01	2022-06-30	NA	NA	Pharmetrics	Both - 18 to 64
30	7154385	214625072	819	2018-04-01	2018-04-30	587611	139.378	129.994	149.26	FALSE	FALSE	3	sun_exposure	7	TRUE	months	FALSE	6	5	denominator_cohort_6	18 to 64	Both	0	2017-01-01	2022-06-30	NA	NA	Pharmetrics	Both - 18 to 64
30	7129635	221011103	987	2018-05-01	2018-05-31	605095	163.115	153.096	173.617	FALSE	FALSE	3	sun_exposure	7	TRUE	months	FALSE	6	5	denominator_cohort_6	18 to 64	Both	0	2017-01-01	2022-06-30	NA	NA	Pharmetrics	Both - 18 to 64
30	7114915	213439296	999	2018-06-01	2018-06-30	584365	170.955	160.517	181.893	FALSE	FALSE	3	sun_exposure	7	TRUE	months	FALSE	6	5	denominator_cohort_6	18 to 64	Both	0	2017-01-01	2022-06-30	NA	NA	Pharmetrics	Both - 18 to 64
30	7044316	218366809	895	2018-07-01	2018-07-31	597856	149.702	140.053	159.839	FALSE	FALSE	3	sun_exposure	7	TRUE	months	FALSE	6	5	denominator_cohort_6	18 to 64	Both	0	2017-01-01	2022-06-30	NA	NA	Pharmetrics	Both - 18 to 64
30	7015104	217460775	954	2018-08-01	2018-08-31	595375	160.235	150.227	170.734	FALSE	FALSE	3	sun_exposure	7	TRUE	months	FALSE	6	5	denominator_cohort_6	18 to 64	Both	0	2017-01-01	2022-06-30	NA	NA	Pharmetrics	Both - 18 to 64
30	7012450	210366572	808	2018-09-01	2018-09-30	575952	140.289	130.782	150.306	FALSE	FALSE	3	sun_exposure	7	TRUE	months	FALSE	6	5	denominator_cohort_6	18 to 64	Both	0	2017-01-01	2022-06-30	NA	NA	Pharmetrics	Both - 18 to 64
30	6958505	215706798	897	2018-10-01	2018-10-31	590573	151.886	142.108	162.16	FALSE	FALSE	3	sun_exposure	7	TRUE	months	FALSE	6	5	denominator_cohort_6	18 to 64	Both	0	2017-01-01	2022-06-30	NA	NA	Pharmetrics	Both - 18 to 64
30	6954663	208633360	856	2018-11-01	2018-11-30	571207	149.858	139.986	160.243	FALSE	FALSE	3	sun_exposure	7	TRUE	months	FALSE	6	5	denominator_cohort_6	18 to 64	Both	0	2017-01-01	2022-06-30	NA	NA	Pharmetrics	Both - 18 to 64
30	6939025	215102245	815	2018-12-01	2018-12-31	588918	138.389	129.05	148.226	FALSE	FALSE	3	sun_exposure	7	TRUE	months	FALSE	6	5	denominator_cohort_6	18 to 64	Both	0	2017-01-01	2022-06-30	NA	NA	Pharmetrics	Both - 18 to 64
30	7040624	218253767	801	2019-01-01	2019-01-31	597546	134.048	124.925	143.662	FALSE	FALSE	3	sun_exposure	7	TRUE	months	FALSE	6	5	denominator_cohort_6	18 to 64	Both	0	2017-01-01	2022-06-30	NA	NA	Pharmetrics	Both - 18 to 64
30	7028761	196799634	700	2019-02-01	2019-02-28	538808	129.916	120.469	139.908	FALSE	FALSE	3	sun_exposure	7	TRUE	months	FALSE	6	5	denominator_cohort_6	18 to 64	Both	0	2017-01-01	2022-06-30	NA	NA	Pharmetrics	Both - 18 to 64
30	6999170	216967240	844	2019-03-01	2019-03-31	594024	142.082	132.657	152	FALSE	FALSE	3	sun_exposure	7	TRUE	months	FALSE	6	5	denominator_cohort_6	18 to 64	Both	0	2017-01-01	2022-06-30	NA	NA	Pharmetrics	Both - 18 to 64
30	6686231	200580051	918	2019-04-01	2019-04-30	549158	167.165	156.525	178.338	FALSE	FALSE	3	sun_exposure	7	TRUE	months	FALSE	6	5	denominator_cohort_6	18 to 64	Both	0	2017-01-01	2022-06-30	NA	NA	Pharmetrics	Both - 18 to 64
30	6672897	206852626	901	2019-05-01	2019-05-31	566332	159.094	148.874	169.831	FALSE	FALSE	3	sun_exposure	7	TRUE	months	FALSE	6	5	denominator_cohort_6	18 to 64	Both	0	2017-01-01	2022-06-30	NA	NA	Pharmetrics	Both - 18 to 64
30	6310197	189298427	899	2019-06-01	2019-06-30	518271	173.461	162.306	185.181	FALSE	FALSE	3	sun_exposure	7	TRUE	months	FALSE	6	5	denominator_cohort_6	18 to 64	Both	0	2017-01-01	2022-06-30	NA	NA	Pharmetrics	Both - 18 to 64
30	6220330	192823066	962	2019-07-01	2019-07-31	527921	182.224	170.89	194.113	FALSE	FALSE	3	sun_exposure	7	TRUE	months	FALSE	6	5	denominator_cohort_6	18 to 64	Both	0	2017-01-01	2022-06-30	NA	NA	Pharmetrics	Both - 18 to 64
30	6202771	192277449	1032	2019-08-01	2019-08-31	526427	196.039	184.259	208.374	FALSE	FALSE	3	sun_exposure	7	TRUE	months	FALSE	6	5	denominator_cohort_6	18 to 64	Both	0	2017-01-01	2022-06-30	NA	NA	Pharmetrics	Both - 18 to 64
30	6180199	185398505	930	2019-09-01	2019-09-30	507593	183.217	171.63	195.382	FALSE	FALSE	3	sun_exposure	7	TRUE	months	FALSE	6	5	denominator_cohort_6	18 to 64	Both	0	2017-01-01	2022-06-30	NA	NA	Pharmetrics	Both - 18 to 64
30	6135760	190200217	1058	2019-10-01	2019-10-31	520740	203.172	191.113	215.794	FALSE	FALSE	3	sun_exposure	7	TRUE	months	FALSE	6	5	denominator_cohort_6	18 to 64	Both	0	2017-01-01	2022-06-30	NA	NA	Pharmetrics	Both - 18 to 64
30	6120466	183606690	822	2019-11-01	2019-11-30	502688	163.521	152.532	175.092	FALSE	FALSE	3	sun_exposure	7	TRUE	months	FALSE	6	5	denominator_cohort_6	18 to 64	Both	0	2017-01-01	2022-06-30	NA	NA	Pharmetrics	Both - 18 to 64
30	6117195	189626605	812	2019-12-01	2019-12-31	519169	156.404	145.83	167.542	FALSE	FALSE	3	sun_exposure	7	TRUE	months	FALSE	6	5	denominator_cohort_6	18 to 64	Both	0	2017-01-01	2022-06-30	NA	NA	Pharmetrics	Both - 18 to 64
30	6022296	186685654	789	2020-01-01	2020-01-31	511117	154.368	143.783	165.525	FALSE	FALSE	3	sun_exposure	7	TRUE	months	FALSE	6	5	denominator_cohort_6	18 to 64	Both	0	2017-01-01	2022-06-30	NA	NA	Pharmetrics	Both - 18 to 64
30	6014454	174412857	766	2020-02-01	2020-02-29	477516	160.413	149.253	172.187	FALSE	FALSE	3	sun_exposure	7	TRUE	months	FALSE	6	5	denominator_cohort_6	18 to 64	Both	0	2017-01-01	2022-06-30	NA	NA	Pharmetrics	Both - 18 to 64
30	6009386	186285389	609	2020-03-01	2020-03-31	510022	119.407	110.11	129.278	FALSE	FALSE	3	sun_exposure	7	TRUE	months	FALSE	6	5	denominator_cohort_6	18 to 64	Both	0	2017-01-01	2022-06-30	NA	NA	Pharmetrics	Both - 18 to 64
30	5955239	178655712	186	2020-04-01	2020-04-30	489133	38.0265	32.7578	43.9014	FALSE	FALSE	3	sun_exposure	7	TRUE	months	FALSE	6	5	denominator_cohort_6	18 to 64	Both	0	2017-01-01	2022-06-30	NA	NA	Pharmetrics	Both - 18 to 64
30	4839738	150029275	338	2020-05-01	2020-05-31	410758	82.2869	73.7473	91.5441	FALSE	FALSE	3	sun_exposure	7	TRUE	months	FALSE	6	5	denominator_cohort_6	18 to 64	Both	0	2017-01-01	2022-06-30	NA	NA	Pharmetrics	Both - 18 to 64
30	4837574	145123287	521	2020-06-01	2020-06-30	397326	131.127	120.107	142.885	FALSE	FALSE	3	sun_exposure	7	TRUE	months	FALSE	6	5	denominator_cohort_6	18 to 64	Both	0	2017-01-01	2022-06-30	NA	NA	Pharmetrics	Both - 18 to 64
30	4842022	150098349	562	2020-07-01	2020-07-31	410947	136.757	125.683	148.546	FALSE	FALSE	3	sun_exposure	7	TRUE	months	FALSE	6	5	denominator_cohort_6	18 to 64	Both	0	2017-01-01	2022-06-30	NA	NA	Pharmetrics	Both - 18 to 64
30	4597865	142529576	508	2020-08-01	2020-08-31	390225	130.181	119.106	142.01	FALSE	FALSE	3	sun_exposure	7	TRUE	months	FALSE	6	5	denominator_cohort_6	18 to 64	Both	0	2017-01-01	2022-06-30	NA	NA	Pharmetrics	Both - 18 to 64
30	4568825	137060805	510	2020-09-01	2020-09-30	375252	135.909	124.368	148.232	FALSE	FALSE	3	sun_exposure	7	TRUE	months	FALSE	6	5	denominator_cohort_6	18 to 64	Both	0	2017-01-01	2022-06-30	NA	NA	Pharmetrics	Both - 18 to 64
30	4567740	141595310	583	2020-10-01	2020-10-31	387667	150.387	138.426	163.105	FALSE	FALSE	3	sun_exposure	7	TRUE	months	FALSE	6	5	denominator_cohort_6	18 to 64	Both	0	2017-01-01	2022-06-30	NA	NA	Pharmetrics	Both - 18 to 64
30	4564194	136921810	454	2020-11-01	2020-11-30	374871	121.108	110.223	132.778	FALSE	FALSE	3	sun_exposure	7	TRUE	months	FALSE	6	5	denominator_cohort_6	18 to 64	Both	0	2017-01-01	2022-06-30	NA	NA	Pharmetrics	Both - 18 to 64
30	4562601	141436943	458	2020-12-01	2020-12-31	387233	118.275	107.69	129.62	FALSE	FALSE	3	sun_exposure	7	TRUE	months	FALSE	6	5	denominator_cohort_6	18 to 64	Both	0	2017-01-01	2022-06-30	NA	NA	Pharmetrics	Both - 18 to 64
30	4588948	142253723	486	2021-01-01	2021-01-31	389469	124.785	113.936	136.389	FALSE	FALSE	3	sun_exposure	7	TRUE	months	FALSE	6	5	denominator_cohort_6	18 to 64	Both	0	2017-01-01	2022-06-30	NA	NA	Pharmetrics	Both - 18 to 64
30	4590332	128525528	483	2021-02-01	2021-02-28	351884	137.261	125.291	150.066	FALSE	FALSE	3	sun_exposure	7	TRUE	months	FALSE	6	5	denominator_cohort_6	18 to 64	Both	0	2017-01-01	2022-06-30	NA	NA	Pharmetrics	Both - 18 to 64
30	4602696	142678578	660	2021-03-01	2021-03-31	390633	168.957	156.311	182.353	FALSE	FALSE	3	sun_exposure	7	TRUE	months	FALSE	6	5	denominator_cohort_6	18 to 64	Both	0	2017-01-01	2022-06-30	NA	NA	Pharmetrics	Both - 18 to 64
30	4608037	138236153	639	2021-04-01	2021-04-30	378470	168.838	155.999	182.451	FALSE	FALSE	3	sun_exposure	7	TRUE	months	FALSE	6	5	denominator_cohort_6	18 to 64	Both	0	2017-01-01	2022-06-30	NA	NA	Pharmetrics	Both - 18 to 64
30	4617198	143127046	709	2021-05-01	2021-05-31	391860	180.932	167.857	194.754	FALSE	FALSE	3	sun_exposure	7	TRUE	months	FALSE	6	5	denominator_cohort_6	18 to 64	Both	0	2017-01-01	2022-06-30	NA	NA	Pharmetrics	Both - 18 to 64
30	4633664	139004396	749	2021-06-01	2021-06-30	380573	196.808	182.964	211.422	FALSE	FALSE	3	sun_exposure	7	TRUE	months	FALSE	6	5	denominator_cohort_6	18 to 64	Both	0	2017-01-01	2022-06-30	NA	NA	Pharmetrics	Both - 18 to 64
30	4659530	144439364	738	2021-07-01	2021-07-31	395453	186.621	173.398	200.585	FALSE	FALSE	3	sun_exposure	7	TRUE	months	FALSE	6	5	denominator_cohort_6	18 to 64	Both	0	2017-01-01	2022-06-30	NA	NA	Pharmetrics	Both - 18 to 64
30	4709518	145988598	823	2021-08-01	2021-08-31	399695	205.907	192.078	220.469	FALSE	FALSE	3	sun_exposure	7	TRUE	months	FALSE	6	5	denominator_cohort_6	18 to 64	Both	0	2017-01-01	2022-06-30	NA	NA	Pharmetrics	Both - 18 to 64
30	4736847	142099423	780	2021-09-01	2021-09-30	389047	200.49	186.665	215.068	FALSE	FALSE	3	sun_exposure	7	TRUE	months	FALSE	6	5	denominator_cohort_6	18 to 64	Both	0	2017-01-01	2022-06-30	NA	NA	Pharmetrics	Both - 18 to 64
30	4743488	147040904	867	2021-10-01	2021-10-31	402576	215.363	201.264	230.189	FALSE	FALSE	3	sun_exposure	7	TRUE	months	FALSE	6	5	denominator_cohort_6	18 to 64	Both	0	2017-01-01	2022-06-30	NA	NA	Pharmetrics	Both - 18 to 64
30	4750436	142506187	860	2021-11-01	2021-11-30	390161	220.422	205.935	235.66	FALSE	FALSE	3	sun_exposure	7	TRUE	months	FALSE	6	5	denominator_cohort_6	18 to 64	Both	0	2017-01-01	2022-06-30	NA	NA	Pharmetrics	Both - 18 to 64
30	4757850	147486426	830	2021-12-01	2021-12-31	403796	205.549	191.802	220.022	FALSE	FALSE	3	sun_exposure	7	TRUE	months	FALSE	6	5	denominator_cohort_6	18 to 64	Both	0	2017-01-01	2022-06-30	NA	NA	Pharmetrics	Both - 18 to 64
30	4700151	145698846	789	2022-01-01	2022-01-31	398902	197.793	184.231	212.09	FALSE	FALSE	3	sun_exposure	7	TRUE	months	FALSE	6	5	denominator_cohort_6	18 to 64	Both	0	2017-01-01	2022-06-30	NA	NA	Pharmetrics	Both - 18 to 64
30	4710690	131893165	762	2022-02-01	2022-02-28	361104	211.02	196.301	226.55	FALSE	FALSE	3	sun_exposure	7	TRUE	months	FALSE	6	5	denominator_cohort_6	18 to 64	Both	0	2017-01-01	2022-06-30	NA	NA	Pharmetrics	Both - 18 to 64
[truncated: 1,588 more rows]
